# Supplementary material for: Comparative proteomic analysis of Nicotiana benthamiana plants under Chinese wheat mosaic virus infection
Source: BMC Plant Biol. 2021 Jan 19;21:51. doi: 10.1186/s12870-021-02826-9 (PMC7816467; doi:10.1186/s12870-021-02826-9)
Supplement: Supplementary file 2 — Additional file 2: Table S1. Detailed information of identified peptides. [file 12870_2021_2826_MOESM2_ESM.xlsx]

## Sheet: Sheet1
Table S1 The detailed information of identified peptides pertinent to detected proteins.
Protein accession：Protein accession number of database used for search
Protein description：Functional description of proteins in databases
ID	Sequence	Length	Protein accession	Protein description	Experiment	Charge	m/z	Mass Error [ppm]	PEP	MS/MS Count	Score	Intensity
0	AAAAAAADVAR	11	A0A1S4A2K5	peroxisomal membrane protein PEX14-like isoform X2	Infected1	2	479.259	-0.3506	0.0093646	1	58.274	32857000
1	AAAAAAADVAR	11	A0A1S4A2K5	peroxisomal membrane protein PEX14-like isoform X2	Infected3	2	479.259	-0.52564	0.033399	1	44.564	34077000
2	AAAAAAADVAR	11	A0A1S4A2K5	peroxisomal membrane protein PEX14-like isoform X2	CK1	2	479.259	0.65874	NaN	0		63766000
3	AAAAAAADVAR	11	A0A1S4A2K5	peroxisomal membrane protein PEX14-like isoform X2	CK3	2	479.259	0.4134	NaN	0		67315000
4	AAAAAAADVAR	11	A0A1S4A2K5	peroxisomal membrane protein PEX14-like isoform X2	Infected2	2	479.259	-0.12424	NaN	0		29342000
5	AAAAAGLTVAEVTGSNVVSVAEDELMR	27	A0A1S4D9I1	Formate dehydrogenase, mitochondrial	CK1	3	877.781	-2.0655	4.5287e-08	2	76.799	139800000
6	AAAAAGLTVAEVTGSNVVSVAEDELMR	27	A0A1S4D9I1	Formate dehydrogenase, mitochondrial	CK2	3	877.781	-1.8926	2.9626e-24	2	133.76	133470000
7	AAAAAGLTVAEVTGSNVVSVAEDELMR	27	A0A1S4D9I1	Formate dehydrogenase, mitochondrial	CK3	3	877.781		8.576e-26	1	95.834	0
8	AAAAAGLTVAEVTGSNVVSVAEDELMR	27	A0A1S4D9I1	Formate dehydrogenase, mitochondrial	Infected1	4	658.588	-0.20163	6.1377e-11	1	87.511	61280000
9	AAAAAGLTVAEVTGSNVVSVAEDELMR	27	A0A1S4D9I1	Formate dehydrogenase, mitochondrial	Infected2	4	658.588	0.43819	6.1216e-05	1	47.331	41918000
10	AAAAAGLTVAEVTGSNVVSVAEDELMR	27	A0A1S4D9I1	Formate dehydrogenase, mitochondrial	Infected3	4	658.588	0.034532	2.1828e-05	1	54.521	54476000
11	AAAAAGLTVAEVTGSNVVSVAEDELMR	27	A0A1S4D9I1	Formate dehydrogenase, mitochondrial	Infected3	3	877.781	-1.112	0.00019569	1	41.908	147740000
12	AAAAAGLTVAEVTGSNVVSVAEDELMR	27	A0A1S4D9I1	Formate dehydrogenase, mitochondrial	CK2	4	658.588	-0.75943	NaN	0		51359000
13	AAAAAGLTVAEVTGSNVVSVAEDELMR	27	A0A1S4D9I1	Formate dehydrogenase, mitochondrial	CK3	4	658.588	-0.23721	NaN	0		22294000
14	AAAAAGLTVAEVTGSNVVSVAEDELMR	27	A0A1S4D9I1	Formate dehydrogenase, mitochondrial	Infected1	3	877.781	-1.1673	NaN	0		198110000
15	AAAAAGLTVAEVTGSNVVSVAEDELMR	27	A0A1S4D9I1	Formate dehydrogenase, mitochondrial	Infected2	3	877.781	-0.39741	NaN	0		117250000
16	AAAAAGLTVAEVTGSNVVSVAEDELMR	27	A0A1S4D9I1	Formate dehydrogenase, mitochondrial	Infected1	3	883.113	1.1074	1.7099e-05	1	59.912	36094000
17	AAAAAGLTVAEVTGSNVVSVAEDELMR	27	A0A1S4D9I1	Formate dehydrogenase, mitochondrial	Infected2	3	883.113	0.54749	5.7196e-05	1	53.496	29924000
18	AAAAAGLTVAEVTGSNVVSVAEDELMR	27	A0A1S4D9I1	Formate dehydrogenase, mitochondrial	Infected3	3	883.113	0.096435	0.00012216	1	47.806	28670000
19	AAAATQFGSGWAWLAYKPEEK	21	A0A1S3XPG2	Superoxide dismutase	CK1	3	761.38	0.16388	3.4802e-05	1	71.309	2329900000
20	AAAATQFGSGWAWLAYKPEEK	21	A0A1S3XPG2	Superoxide dismutase	CK1	2	1141.57	0.39287	2.5604e-49	1	174.63	326020000
21	AAAATQFGSGWAWLAYKPEEK	21	A0A1S3XPG2	Superoxide dismutase	CK2	3	761.38	0.13859	1.5851e-05	1	78.708	1978300000
22	AAAATQFGSGWAWLAYKPEEK	21	A0A1S3XPG2	Superoxide dismutase	CK2	2	1141.57	-0.051126	2.3463e-49	2	175.65	241870000
23	AAAATQFGSGWAWLAYKPEEK	21	A0A1S3XPG2	Superoxide dismutase	CK3	3	761.38	0.30862	0.00017516	1	57.484	1799200000
24	AAAATQFGSGWAWLAYKPEEK	21	A0A1S3XPG2	Superoxide dismutase	CK3	2	1141.57	0.90827	5.6849e-28	1	148.75	244750000
25	AAAATQFGSGWAWLAYKPEEK	21	A0A1S3XPG2	Superoxide dismutase	Infected1	2	1141.57	0.14125	2.5373e-30	1	160.67	72990000
26	AAAATQFGSGWAWLAYKPEEK	21	A0A1S3XPG2	Superoxide dismutase	Infected1	3	761.38	0.76346	0.00046348	1	52.09	1073400000
27	AAAATQFGSGWAWLAYKPEEK	21	A0A1S3XPG2	Superoxide dismutase	Infected2	2	1141.57	0.80808	2.119e-20	1	144.5	58045000
28	AAAATQFGSGWAWLAYKPEEK	21	A0A1S3XPG2	Superoxide dismutase	Infected3	2	1141.57	-0.46185	0.0029359	1	55.705	55318000
29	AAAATQFGSGWAWLAYKPEEK	21	A0A1S3XPG2	Superoxide dismutase	Infected3	3	761.38	0.69196	4.9913e-10	1	112.58	817990000
30	AAAATQFGSGWAWLAYKPEEK	21	A0A1S3XPG2	Superoxide dismutase	Infected2	3	761.38	0.71475	NaN	0		975240000
31	AAAELSSHDPPIVLAK	16	A0A1S4BKR7	Protein disulfide-isomerase	CK1	3	540.298	0.33334	0.00026694	1	64.842	999060000
32	AAAELSSHDPPIVLAK	16	A0A1S4BKR7	Protein disulfide-isomerase	CK1	2	809.944	-0.44541	8.1545e-15	1	142.95	390640000
33	AAAELSSHDPPIVLAK	16	A0A1S4BKR7	Protein disulfide-isomerase	CK2	3	540.298	0.11867	0.0008614	1	54.859	1148800000
34	AAAELSSHDPPIVLAK	16	A0A1S4BKR7	Protein disulfide-isomerase	CK2	2	809.944	-1.2021	2.2155e-11	1	133.91	320140000
35	AAAELSSHDPPIVLAK	16	A0A1S4BKR7	Protein disulfide-isomerase	CK3	3	540.298	0.18793	9.5735e-05	1	75.02	1298000000
36	AAAELSSHDPPIVLAK	16	A0A1S4BKR7	Protein disulfide-isomerase	CK3	2	809.944	-0.94265	1.7099e-14	1	137.75	314950000
37	AAAELSSHDPPIVLAK	16	A0A1S4BKR7	Protein disulfide-isomerase	Infected1	2	809.944	-1.2334	1.0294e-28	2	169.94	161890000
38	AAAELSSHDPPIVLAK	16	A0A1S4BKR7	Protein disulfide-isomerase	Infected1	3	540.298	-0.30608	0.0013488	2	52.42	650970000
39	AAAELSSHDPPIVLAK	16	A0A1S4BKR7	Protein disulfide-isomerase	Infected2	2	809.944	-0.15192	5.6177e-58	2	209.21	152310000
40	AAAELSSHDPPIVLAK	16	A0A1S4BKR7	Protein disulfide-isomerase	Infected2	3	540.298	0.32236	9.0849e-05	1	76.358	697160000
41	AAAELSSHDPPIVLAK	16	A0A1S4BKR7	Protein disulfide-isomerase	Infected3	2	809.944	-0.044571	5.2821e-38	1	180.27	147970000
42	AAAELSSHDPPIVLAK	16	A0A1S4BKR7	Protein disulfide-isomerase	Infected3	3	540.298	0.26632	0.009553	1	39.033	722760000
43	AAAGPDPLFGLR	12	A0A1S3ZBQ8	Coatomer subunit epsilon	CK1	2	613.83	-2.0596	0.0017281	1	73.632	79033000
44	AAAGPDPLFGLR	12	A0A1S3ZBQ8	Coatomer subunit epsilon	CK2	2	613.83		0.0016676	1	62.338	0
45	AAAGPDPLFGLR	12	A0A1S3ZBQ8	Coatomer subunit epsilon	Infected1	2	613.83		0.0005501	1	80.014	0
46	AAAGPDPLFGLR	12	A0A1S3ZBQ8	Coatomer subunit epsilon	Infected3	2	613.83	-0.3381	0.0034018	1	65.179	20938000
47	AAAGPDPLFGLR	12	A0A1S3ZBQ8	Coatomer subunit epsilon	Infected2	2	613.83	0.20419	NaN	0		25338000
48	AAAIAALSGVLTAEK	15	A0A1S4BZ24	villin-3-like	CK1	3	462.605	-1.1995	0.04032	1	32.127	209850000
49	AAAIAALSGVLTAEK	15	A0A1S4BZ24	villin-3-like	Infected2	3	462.605	-0.96726	NaN	0		32880000
50	AAAIAALSGVLTAEK	15	A0A1S4BZ24	villin-3-like	Infected3	3	462.605	-0.4565	NaN	0		32606000
51	AAAIGANNQAAQSILK	16	A0A1S3XTA8	Proteasome subunit alpha type	CK1	2	770.926	-0.56873	0.00033916	1	73.833	452200000
52	AAAIGANNQAAQSILK	16	A0A1S3XTA8	Proteasome subunit alpha type	CK2	2	770.926	0.13538	0.00021144	1	83.823	577410000
53	AAAIGANNQAAQSILK	16	A0A1S3XTA8	Proteasome subunit alpha type	CK3	2	770.926	0.10817	1.5875e-05	1	101.53	555120000
54	AAAIGANNQAAQSILK	16	A0A1S3XTA8	Proteasome subunit alpha type	Infected1	2	770.926	-0.36657	1.8315e-05	1	100.43	193920000
55	AAAIGANNQAAQSILK	16	A0A1S3XTA8	Proteasome subunit alpha type	Infected2	2	770.926	-0.47301	1.4921e-07	1	112.17	173650000
56	AAAIGANNQAAQSILK	16	A0A1S3XTA8	Proteasome subunit alpha type	Infected3	2	770.926	-0.5066	0.00016914	1	86.548	204120000
57	AAAIGANNQAAQSILK	16	A0A1S3XTA8	Proteasome subunit alpha type	Infected2	2	771.418	-0.91855	0.001958	1	83.823	40733000
58	AAAIGANNQAAQSILK	16	A0A1S3XTA8	Proteasome subunit alpha type	CK3	2	771.418	-0.094495	NaN	0		45399000
59	AAAIGANNQAAQSILK	16	A0A1S3XTA8	Proteasome subunit alpha type	Infected1	2	771.418	-1.499	NaN	0		40064000
60	AAAIGANNQAAQSMLK	16	A0A1S3Z4U1	Proteasome subunit alpha type	CK1	2	779.904	-0.51882	0.00073897	1	68.481	151800000
61	AAAIGANNQAAQSMLK	16	A0A1S3Z4U1	Proteasome subunit alpha type	CK2	2	779.904	0.5057	0.042079	1	36.053	122500000
62	AAAIGANNQAAQSMLK	16	A0A1S3Z4U1	Proteasome subunit alpha type	CK3	2	779.904	1.1137	0.00040812	1	69.369	80890000
63	AAAIGANNQAAQSMLK	16	A0A1S3Z4U1	Proteasome subunit alpha type	Infected1	2	779.904	-1.3977	1.0328e-07	1	115.09	37579000
64	AAAIGANNQAAQSMLK	16	A0A1S3Z4U1	Proteasome subunit alpha type	Infected2	2	779.904	-1.7818	1.5495e-07	1	111.81	39109000
65	AAAIGANNQAAQSMLK	16	A0A1S3Z4U1	Proteasome subunit alpha type	Infected3	2	779.904	-0.26803	0.00016867	1	86.578	37485000
66	AAALAVPTNDMAVR	14	A0A1S4ASC6	U4/U6 small nuclear ribonucleoprotein PRP4-like protein	CK2	2	700.372	1.5157	0.011517	1	49.298	37284000
67	AAALAVPTNDMAVR	14	A0A1S4ASC6	U4/U6 small nuclear ribonucleoprotein PRP4-like protein	CK3	2	700.372	1.8515	NaN	0		40090000
68	AAALAVPTNDMAVR	14	A0A1S4ASC6	U4/U6 small nuclear ribonucleoprotein PRP4-like protein	Infected3	2	700.372	1.6554	NaN	0		12415000
69	AAALLDISPITDVTK	15	A0A1S4C3R5	electron transfer flavoprotein subunit alpha, mitochondrial-like	CK1	2	764.435	-0.68707	0.01482	1	42.947	151440000
70	AAALLDISPITDVTK	15	A0A1S4C3R5	electron transfer flavoprotein subunit alpha, mitochondrial-like	Infected1	2	764.435	0.69461	0.0023127	1	56.774	73085000
71	AAALLDISPITDVTK	15	A0A1S4C3R5	electron transfer flavoprotein subunit alpha, mitochondrial-like	Infected2	2	764.435	-0.0059776	0.0005277	1	69.331	82267000
72	AAALLDISPITDVTK	15	A0A1S4C3R5	electron transfer flavoprotein subunit alpha, mitochondrial-like	Infected3	2	764.435	0.15199	0.0014189	1	63.062	83332000
73	AAALLDISPITDVTK	15	A0A1S4C3R5	electron transfer flavoprotein subunit alpha, mitochondrial-like	CK3	2	764.435	-0.10851	NaN	0		171800000
74	AAALNIVPTSTGAAK	15	A0A1S3YV19	Glyceraldehyde-3-phosphate dehydrogenase	CK1	2	692.893	0.29558	1.5924e-05	2	101.3	31372000000
75	AAALNIVPTSTGAAK	15	A0A1S3YV19	Glyceraldehyde-3-phosphate dehydrogenase	CK1	3	462.265	-0.2255	5.9725e-05	1	86.944	780280000
76	AAALNIVPTSTGAAK	15	A0A1S3YV19	Glyceraldehyde-3-phosphate dehydrogenase	CK1	2	692.893	0.79896	0.0001483	1	89.624	1174000000
77	AAALNIVPTSTGAAK	15	A0A1S3YV19	Glyceraldehyde-3-phosphate dehydrogenase	CK1	2	692.893	0.75944	0.0001483	1	89.624	838580000
78	AAALNIVPTSTGAAK	15	A0A1S3YV19	Glyceraldehyde-3-phosphate dehydrogenase	CK1	2	692.893	0.64983	0.00041684	1	74.789	451700000
79	AAALNIVPTSTGAAK	15	A0A1S3YV19	Glyceraldehyde-3-phosphate dehydrogenase	CK1	2	692.893		6.0389e-08	1	104.55	0
80	AAALNIVPTSTGAAK	15	A0A1S3YV19	Glyceraldehyde-3-phosphate dehydrogenase	CK1	2	692.893		3.6524e-07	1	95.981	0
81	AAALNIVPTSTGAAK	15	A0A1S3YV19	Glyceraldehyde-3-phosphate dehydrogenase	CK2	2	692.893	-0.072734	2.996e-06	3	107.35	34137000000
82	AAALNIVPTSTGAAK	15	A0A1S3YV19	Glyceraldehyde-3-phosphate dehydrogenase	CK2	3	462.265	-0.14169	0.003597	1	43.518	844880000
83	AAALNIVPTSTGAAK	15	A0A1S3YV19	Glyceraldehyde-3-phosphate dehydrogenase	CK2	2	692.893	1.0688	0.00028914	1	82.651	209950000
84	AAALNIVPTSTGAAK	15	A0A1S3YV19	Glyceraldehyde-3-phosphate dehydrogenase	CK2	2	692.893		8.3137e-05	1	83.692	0
85	AAALNIVPTSTGAAK	15	A0A1S3YV19	Glyceraldehyde-3-phosphate dehydrogenase	CK3	2	692.893	0.16443	1.5924e-05	2	101.3	30985000000
86	AAALNIVPTSTGAAK	15	A0A1S3YV19	Glyceraldehyde-3-phosphate dehydrogenase	CK3	3	462.265	-0.22014	0.0012619	1	53.946	1336600000
87	AAALNIVPTSTGAAK	15	A0A1S3YV19	Glyceraldehyde-3-phosphate dehydrogenase	CK3	2	692.893	0.77571	3.621e-07	1	108.58	645070000
88	AAALNIVPTSTGAAK	15	A0A1S3YV19	Glyceraldehyde-3-phosphate dehydrogenase	CK3	2	692.893	0.637	3.621e-07	1	108.58	409450000
89	AAALNIVPTSTGAAK	15	A0A1S3YV19	Glyceraldehyde-3-phosphate dehydrogenase	Infected1	2	692.893	0.25193	2.3835e-07	2	111.83	9097400000
90	AAALNIVPTSTGAAK	15	A0A1S3YV19	Glyceraldehyde-3-phosphate dehydrogenase	Infected1	3	462.265	0.032358	0.00010574	1	78.401	398400000
91	AAALNIVPTSTGAAK	15	A0A1S3YV19	Glyceraldehyde-3-phosphate dehydrogenase	Infected1	2	692.893	-0.26578	1.3322e-05	2	102.52	592040000
92	AAALNIVPTSTGAAK	15	A0A1S3YV19	Glyceraldehyde-3-phosphate dehydrogenase	Infected1	2	692.893	0.97608	0.003074	1	55.531	170160000
93	AAALNIVPTSTGAAK	15	A0A1S3YV19	Glyceraldehyde-3-phosphate dehydrogenase	Infected1	2	692.893	0.71417	0.00041684	1	74.789	16256000
94	AAALNIVPTSTGAAK	15	A0A1S3YV19	Glyceraldehyde-3-phosphate dehydrogenase	Infected1	2	692.893		4.3756e-11	1	111.83	0
95	AAALNIVPTSTGAAK	15	A0A1S3YV19	Glyceraldehyde-3-phosphate dehydrogenase	Infected2	2	692.893	0.30794	2.8674e-07	3	109.83	8584100000
96	AAALNIVPTSTGAAK	15	A0A1S3YV19	Glyceraldehyde-3-phosphate dehydrogenase	Infected2	3	462.265	0.029391	0.00039074	1	63.727	370660000
97	AAALNIVPTSTGAAK	15	A0A1S3YV19	Glyceraldehyde-3-phosphate dehydrogenase	Infected2	2	692.893	0.13314	2.0973e-05	1	98.943	154400000
98	AAALNIVPTSTGAAK	15	A0A1S3YV19	Glyceraldehyde-3-phosphate dehydrogenase	Infected2	2	692.893	0.17223	0.00023841	1	85.163	78133000
99	AAALNIVPTSTGAAK	15	A0A1S3YV19	Glyceraldehyde-3-phosphate dehydrogenase	Infected2	2	692.893	1.7703	0.0021272	1	58.079	32328000
100	AAALNIVPTSTGAAK	15	A0A1S3YV19	Glyceraldehyde-3-phosphate dehydrogenase	Infected3	2	692.893	0.43094	7.0438e-05	2	93.478	8986800000
101	AAALNIVPTSTGAAK	15	A0A1S3YV19	Glyceraldehyde-3-phosphate dehydrogenase	Infected3	3	462.265	0.21092	8.9013e-05	1	81.904	284880000
102	AAALNIVPTSTGAAK	15	A0A1S3YV19	Glyceraldehyde-3-phosphate dehydrogenase	Infected3	2	692.893	0.18396	1.0811e-07	1	117.2	443770000
103	AAALNIVPTSTGAAK	15	A0A1S3YV19	Glyceraldehyde-3-phosphate dehydrogenase	Infected3	2	692.893	1.3251	0.00026812	1	83.692	96404000
104	AAALNIVPTSTGAAK	15	A0A1S3YV19	Glyceraldehyde-3-phosphate dehydrogenase	Infected3	2	692.893	-3.2593	0.0013439	1	74.789	48404000
105	AAALNIVPTSTGAAK	15	A0A1S3YV19	Glyceraldehyde-3-phosphate dehydrogenase	CK2	2	692.893	0.21598	NaN	0		394690000
106	AAALNIVPTSTGAAK	15	A0A1S3YV19	Glyceraldehyde-3-phosphate dehydrogenase	CK2	2	692.893	0.40445	NaN	0		102510000
107	AAALNIVPTSTGAAK	15	A0A1S3YV19	Glyceraldehyde-3-phosphate dehydrogenase	CK3	2	692.893	0.36902	NaN	0		555240000
108	AAALNIVPTSTGAAK	15	A0A1S3YV19	Glyceraldehyde-3-phosphate dehydrogenase	CK3	2	692.893	0.64938	NaN	0		172950000
109	AAALNIVPTSTGAAK	15	A0A1S3YV19	Glyceraldehyde-3-phosphate dehydrogenase	CK3	2	692.893	-0.93373	NaN	0		58063000
110	AAALNIVPTSTGAAK	15	A0A1S3YV19	Glyceraldehyde-3-phosphate dehydrogenase	Infected1	2	692.893	-0.16197	NaN	0		127450000
111	AAALNIVPTSTGAAK	15	A0A1S3YV19	Glyceraldehyde-3-phosphate dehydrogenase	CK3	2	693.385	-0.47683	0.054893	1	51.771	273240000
112	AAALNIVPTSTGAAK	15	A0A1S3YV19	Glyceraldehyde-3-phosphate dehydrogenase	CK1	2	693.385	3.9269	NaN	0		287580000
113	AAALNIVPTSTGAAK	15	A0A1S3YV19	Glyceraldehyde-3-phosphate dehydrogenase	CK2	2	693.385	-0.56666	NaN	0		300750000
114	AAALNIVPTSTGAAK	15	A0A1S3YV19	Glyceraldehyde-3-phosphate dehydrogenase	Infected1	2	693.385	4.4284	NaN	0		32492000
115	AAALPFTPGMEAVGVVTAVGPGLTGR	26	A0A1S3YRT8	quinone oxidoreductase-like	CK2	3	813.774	-1.5594	1.4368e-05	1	58.294	117440000
116	AAALPFTPGMEAVGVVTAVGPGLTGR	26	A0A1S3YRT8	quinone oxidoreductase-like	Infected1	3	813.774	-0.3948	0.032553	1	18.608	71055000
117	AAALPFTPGMEAVGVVTAVGPGLTGR	26	A0A1S3YRT8	quinone oxidoreductase-like	CK1	3	813.774	-1.5048	NaN	0		135270000
118	AAALPFTPGMEAVGVVTAVGPGLTGR	26	A0A1S3YRT8	quinone oxidoreductase-like	CK3	3	813.774	-1.9485	NaN	0		137090000
119	AAALPFTPGMEAVGVVTAVGPGLTGR	26	A0A1S3YRT8	quinone oxidoreductase-like	Infected2	3	813.774	0.35779	NaN	0		68037000
120	AAALPFTPGMEAVGVVTAVGPGLTGR	26	A0A1S3YRT8	quinone oxidoreductase-like	Infected3	3	813.774	-0.52549	NaN	0		73136000
121	AAAMALAQHPVVNATCK	17	A0A1S3XFZ4	Dihydrolipoamide acetyltransferase component of pyruvate dehydrogenase complex	CK1	3	584.968		0.0013204	1	48.907	0
122	AAAMALAQHPVVNATCK	17	A0A1S3XFZ4	Dihydrolipoamide acetyltransferase component of pyruvate dehydrogenase complex	CK2	3	584.968	0.81761	0.0017319	1	48.907	66794000
123	AAAMALAQHPVVNATCK	17	A0A1S3XFZ4	Dihydrolipoamide acetyltransferase component of pyruvate dehydrogenase complex	CK3	3	584.968	0.94318	0.00031702	1	59.606	47888000
124	AAAMALAQHPVVNATCK	17	A0A1S3XFZ4	Dihydrolipoamide acetyltransferase component of pyruvate dehydrogenase complex	Infected2	3	584.968	0.10097	0.014162	1	35.225	28066000
125	AAAMALAQHPVVNATCK	17	A0A1S3XFZ4	Dihydrolipoamide acetyltransferase component of pyruvate dehydrogenase complex	CK1	3	584.968	-0.097256	NaN	0		29159000
126	AAASSEEGQVFGCHK	15	A0A1S3ZUX0	Thioredoxin	CK1	2	810.36	-0.29809	5.3103e-05	1	93.478	244550000
127	AAASSEEGQVFGCHK	15	A0A1S3ZUX0	Thioredoxin	CK2	2	810.36	0.085036	6.5353e-06	1	104.7	252450000
128	AAASSEEGQVFGCHK	15	A0A1S3ZUX0	Thioredoxin	CK3	2	810.36	0.49924	5.7361e-06	2	105.19	249470000
129	AAASSEEGQVFGCHK	15	A0A1S3ZUX0	Thioredoxin	Infected1	2	810.36	-0.19958	0.012823	1	42.52	74885000
130	AAASSEEGQVFGCHK	15	A0A1S3ZUX0	Thioredoxin	Infected2	2	810.36	0.73162	0.00053686	1	68.033	80417000
131	AAASSEEGQVFGCHK	15	A0A1S3ZUX0	Thioredoxin	Infected3	2	810.36	0.63894	1.18e-05	1	101.43	84623000
132	AAATPLLKDELDIVIPTIR	19	A0A1S4C2N5	alpha-1,4-glucan-protein synthase [UDP-forming] 1	CK1	2	1046.11	-1.0663	1.5884e-12	1	126.26	65105000
133	AAATPLLKDELDIVIPTIR	19	A0A1S4C2N5	alpha-1,4-glucan-protein synthase [UDP-forming] 1	CK1	3	697.74	-1.8892	1.0685e-08	2	109.72	39790000
134	AAATPLLKDELDIVIPTIR	19	A0A1S4C2N5	alpha-1,4-glucan-protein synthase [UDP-forming] 1	CK2	2	1046.11	-0.99563	8.6479e-05	1	87.352	82119000
135	AAATPLLKDELDIVIPTIR	19	A0A1S4C2N5	alpha-1,4-glucan-protein synthase [UDP-forming] 1	CK3	3	697.74	-2.1595	1.0683e-10	3	121.51	72562000
136	AAATPLLKDELDIVIPTIR	19	A0A1S4C2N5	alpha-1,4-glucan-protein synthase [UDP-forming] 1	CK3	2	1046.11	-0.83206	1.1902e-08	1	118.37	83544000
137	AAATPLLKDELDIVIPTIR	19	A0A1S4C2N5	alpha-1,4-glucan-protein synthase [UDP-forming] 1	Infected2	3	697.74	-0.40749	2.399e-06	1	100.97	31661000
138	AAATPLLKDELDIVIPTIR	19	A0A1S4C2N5	alpha-1,4-glucan-protein synthase [UDP-forming] 1	Infected3	3	697.74	0.032633	5.3109e-19	1	137.69	57631000
139	AAATPLLKDELDIVIPTIR	19	A0A1S4C2N5	alpha-1,4-glucan-protein synthase [UDP-forming] 1	Infected3	2	1046.11	-1.0188	1.9719e-05	1	95.205	19528000
140	AAATPLLKDELDIVIPTIR	19	A0A1S4C2N5	alpha-1,4-glucan-protein synthase [UDP-forming] 1	Infected1	3	697.74	-0.81382	NaN	0		20212000
141	AAATPLLKDELDIVIPTIR	19	A0A1S4C2N5	alpha-1,4-glucan-protein synthase [UDP-forming] 1	Infected2	2	1046.11	-3.0709	NaN	0		12305000
142	AAAVAPPAVKPPK	13	A0A1S4B0V3	60S ribosomal protein L6-like isoform X2	CK1	3	406.252	0.21432	0.039052	1	31.722	85635000
143	AAAVAPPAVKPPK	13	A0A1S4B0V3	60S ribosomal protein L6-like isoform X2	CK2	3	406.252	0.19049	NaN	0		91730000
144	AADDDDDDDIDLFGEETEEEK	21	A0A1S4BU79	elongation factor 1-beta-like	Infected1	2	1193.46	0.28995	1.1567e-20	1	137.89	31469000
145	AADDDDDDDIDLFGEETEEEK	21	A0A1S4BU79	elongation factor 1-beta-like	Infected2	2	1193.46	0.14327	5.1447e-21	1	143.33	25363000
146	AADDDDDDDIDLFGEETEEEK	21	A0A1S4BU79	elongation factor 1-beta-like	Infected3	2	1193.46	-0.54599	6.158e-39	1	167.63	35490000
147	AADDDDDDDIDLFGEETEEEKK	22	A0A1S4BU79	elongation factor 1-beta-like	CK1	2	1257.51	-0.15199	2.3403e-21	1	136.96	40684000
148	AADDDDDDDIDLFGEETEEEKK	22	A0A1S4BU79	elongation factor 1-beta-like	CK1	3	838.677	-0.14148	0.00022371	1	52.683	242450000
149	AADDDDDDDIDLFGEETEEEKK	22	A0A1S4BU79	elongation factor 1-beta-like	CK2	3	838.677	-0.082775	3.8192e-07	1	90.92	279470000
150	AADDDDDDDIDLFGEETEEEKK	22	A0A1S4BU79	elongation factor 1-beta-like	CK3	3	838.677	0.16149	4.8619e-05	1	64.296	273270000
151	AADDDDDDDIDLFGEETEEEKK	22	A0A1S4BU79	elongation factor 1-beta-like	CK3	2	1257.51	-0.10484	1.8805e-39	1	163.62	65650000
152	AADDDDDDDIDLFGEETEEEKK	22	A0A1S4BU79	elongation factor 1-beta-like	Infected1	2	1257.51	0.96072	1.1719e-29	1	153.19	36983000
153	AADDDDDDDIDLFGEETEEEKK	22	A0A1S4BU79	elongation factor 1-beta-like	Infected1	3	838.677	0.22826	8.7438e-06	1	73.97	403680000
154	AADDDDDDDIDLFGEETEEEKK	22	A0A1S4BU79	elongation factor 1-beta-like	Infected2	2	1257.51	-0.4827	5.3434e-15	1	124.82	20144000
155	AADDDDDDDIDLFGEETEEEKK	22	A0A1S4BU79	elongation factor 1-beta-like	Infected2	3	838.677	-0.24461	0.00018011	1	54.047	395570000
156	AADDDDDDDIDLFGEETEEEKK	22	A0A1S4BU79	elongation factor 1-beta-like	Infected3	2	1257.51	0.51773	6.7515e-51	1	177	25788000
157	AADDDDDDDIDLFGEETEEEKK	22	A0A1S4BU79	elongation factor 1-beta-like	Infected3	3	838.677	-0.13173	4.2994e-07	1	90.206	396890000
158	AADEGLVIIQSPR	13	A0A1S4CSA3	biotin carboxyl carrier protein of acetyl-CoA carboxylase 1, chloroplastic-like	Infected1	2	684.878	-0.30771	0.064176	1	35.984	51576000
159	AADEGLVIIQSPR	13	A0A1S4CSA3	biotin carboxyl carrier protein of acetyl-CoA carboxylase 1, chloroplastic-like	CK1	2	684.878	1.4918	NaN	0		181650000
160	AADEGLVIIQSPR	13	A0A1S4CSA3	biotin carboxyl carrier protein of acetyl-CoA carboxylase 1, chloroplastic-like	CK2	2	684.878	1.0288	NaN	0		158720000
161	AADEGLVIIQSPR	13	A0A1S4CSA3	biotin carboxyl carrier protein of acetyl-CoA carboxylase 1, chloroplastic-like	CK3	2	684.878	1.5465	NaN	0		226890000
162	AADEGLVIIQSPR	13	A0A1S4CSA3	biotin carboxyl carrier protein of acetyl-CoA carboxylase 1, chloroplastic-like	Infected2	2	684.878	-0.021472	NaN	0		95450000
163	AADEGLVIIQSPR	13	A0A1S4CSA3	biotin carboxyl carrier protein of acetyl-CoA carboxylase 1, chloroplastic-like	Infected3	2	684.878	-0.30136	NaN	0		64625000
164	AADGDIVSAIMELTN	15	A0A1S3ZYK2	nascent polypeptide-associated complex subunit alpha-like protein	CK1	2	760.369	-1.2152	0.001241	1	64.313	208870000
165	AADGDIVSAIMELTN	15	A0A1S3ZYK2	nascent polypeptide-associated complex subunit alpha-like protein	CK1	3	507.248		0.0018397	1	49.333	0
166	AADGDIVSAIMELTN	15	A0A1S3ZYK2	nascent polypeptide-associated complex subunit alpha-like protein	CK2	2	760.369	-1.0184	2.2269e-05	2	98.337	213960000
167	AADGDIVSAIMELTN	15	A0A1S3ZYK2	nascent polypeptide-associated complex subunit alpha-like protein	CK3	2	760.369	-0.12047	0.00035282	1	78.744	233270000
168	AADGDIVSAIMELTN	15	A0A1S3ZYK2	nascent polypeptide-associated complex subunit alpha-like protein	Infected1	2	760.369	0.48533	0.00085627	1	67.019	99746000
169	AADGDIVSAIMELTN	15	A0A1S3ZYK2	nascent polypeptide-associated complex subunit alpha-like protein	Infected2	2	760.369	0.28891	0.00030353	1	81.789	66690000
170	AADGDIVSAIMELTN	15	A0A1S3ZYK2	nascent polypeptide-associated complex subunit alpha-like protein	Infected2	2	760.369	1.0902	0.0083899	1	48.527	62782000
171	AADGDIVSAIMELTN	15	A0A1S3ZYK2	nascent polypeptide-associated complex subunit alpha-like protein	Infected3	2	760.369	0.039274	0.00025589	1	84.297	99892000
172	AADGDIVSAIMELTN	15	A0A1S3ZYK2	nascent polypeptide-associated complex subunit alpha-like protein	Infected1	2	760.369	-1.8116	NaN	0		14804000
173	AADGDIVSAIMELTN	15	A0A1S3ZYK2	nascent polypeptide-associated complex subunit alpha-like protein	Infected2	2	760.369	-0.01771	NaN	0		10410000
174	AADHVNTDKPWYIVDATDLILGR	23	A0A1S4CZR9	50S ribosomal protein L13, chloroplastic-like	Infected2	4	646.586	0.97355	5.1245e-05	1	63.979	91312000
175	AADHVNTDKPWYIVDATDLILGR	23	A0A1S4CZR9	50S ribosomal protein L13, chloroplastic-like	Infected3	4	646.586	0.1114	3.2317e-06	1	78.272	87986000
176	AADHVNTDKPWYIVDATDLILGR	23	A0A1S4CZR9	50S ribosomal protein L13, chloroplastic-like	CK1	4	646.586	0.53378	NaN	0		182630000
177	AADHVNTDKPWYIVDATDLILGR	23	A0A1S4CZR9	50S ribosomal protein L13, chloroplastic-like	CK2	4	646.586	0.28872	NaN	0		118810000
178	AADHVNTDKPWYIVDATDLILGR	23	A0A1S4CZR9	50S ribosomal protein L13, chloroplastic-like	CK3	4	646.586	-0.54596	NaN	0		90192000
179	AADLTYWESAAR	12	A0A1S4ADP2	UDP-glucose 6-dehydrogenase	CK1	2	677.325	0.22339	0.027416	1	46.643	286160000
180	AADLTYWESAAR	12	A0A1S4ADP2	UDP-glucose 6-dehydrogenase	CK2	2	677.325		0.0032421	1	59.935	0
181	AADLTYWESAAR	12	A0A1S4ADP2	UDP-glucose 6-dehydrogenase	Infected1	2	677.325	-0.4683	0.001732	1	78.324	192470000
182	AADLTYWESAAR	12	A0A1S4ADP2	UDP-glucose 6-dehydrogenase	CK3	2	677.325	-0.70849	NaN	0		1173600000
183	AADLTYWESAAR	12	A0A1S4ADP2	UDP-glucose 6-dehydrogenase	Infected1	2	677.325	2.4448	NaN	0		7706400
184	AADLTYWESAAR	12	A0A1S4ADP2	UDP-glucose 6-dehydrogenase	Infected2	2	677.325	-2.2853	NaN	0		148780000
185	AADLTYWESAAR	12	A0A1S4ADP2	UDP-glucose 6-dehydrogenase	Infected3	2	677.325	-1.5087	NaN	0		153030000
186	AADNIAANLYSVK	13	A0A1S3ZKH8	photosystem II stability/assembly factor HCF136, chloroplastic-like isoform X1	CK1	2	675.357	-0.55189	0.019506	1	44.132	4353800000
187	AADNIAANLYSVK	13	A0A1S3ZKH8	photosystem II stability/assembly factor HCF136, chloroplastic-like isoform X1	CK2	2	675.357	-0.58681	0.004333	1	58.595	3256900000
188	AADNIAANLYSVK	13	A0A1S3ZKH8	photosystem II stability/assembly factor HCF136, chloroplastic-like isoform X1	CK2	2	675.357	-2.8478	0.012124	1	49.436	105890000
189	AADNIAANLYSVK	13	A0A1S3ZKH8	photosystem II stability/assembly factor HCF136, chloroplastic-like isoform X1	CK3	2	675.357	-0.48324	0.010869	1	50.806	4729800000
190	AADNIAANLYSVK	13	A0A1S3ZKH8	photosystem II stability/assembly factor HCF136, chloroplastic-like isoform X1	Infected1	2	675.357	-0.23268	0.0089579	1	52.891	868950000
191	AADNIAANLYSVK	13	A0A1S3ZKH8	photosystem II stability/assembly factor HCF136, chloroplastic-like isoform X1	Infected2	2	675.357	-0.78162	0.0012117	1	76.759	742450000
192	AADNIAANLYSVK	13	A0A1S3ZKH8	photosystem II stability/assembly factor HCF136, chloroplastic-like isoform X1	Infected3	2	675.357	-0.76347	0.00026921	1	95.264	1011500000
193	AADNIAANLYSVK	13	A0A1S3ZKH8	photosystem II stability/assembly factor HCF136, chloroplastic-like isoform X1	Infected1	2	675.357	-3.3985	NaN	0		37367000
194	AADSSQPSSSAITSSDK	17	A0A1S4D092	thylakoid membrane protein slr0575-like	CK1	2	819.876	-0.046892	5.4778e-12	1	123.4	33761000
195	AADSSQPSSSAITSSDK	17	A0A1S4D092	thylakoid membrane protein slr0575-like	CK2	2	819.876	0.30364	2.5744e-08	1	118.31	34753000
196	AADSSQPSSSAITSSDK	17	A0A1S4D092	thylakoid membrane protein slr0575-like	CK3	2	819.876	0.50918	4.4792e-12	1	125.45	37809000
197	AADSSQPSSSAITSSDK	17	A0A1S4D092	thylakoid membrane protein slr0575-like	Infected1	2	819.876	-0.10171	NaN	0		6961200
198	AADVEFLNTFQLLTAK	16	A0A1S3ZKM9	Obg-like ATPase 1	CK1	2	890.978	-0.80724	0.0014023	1	60.307	26985000
199	AADVEFLNTFQLLTAK	16	A0A1S3ZKM9	Obg-like ATPase 1	CK3	2	890.978	-0.38516	0.0093366	1	45.384	27390000
200	AADVEFLNTFQLLTAK	16	A0A1S3ZKM9	Obg-like ATPase 1	Infected1	2	890.978	2.4006	0.0003565	1	72.433	21120000
201	AADVEFLNTFQLLTAK	16	A0A1S3ZKM9	Obg-like ATPase 1	Infected2	2	890.978	2.7673	0.0015479	1	58.98	17385000
202	AADVEFLNTFQLLTAK	16	A0A1S3ZKM9	Obg-like ATPase 1	Infected3	2	890.978	1.2868	0.00086208	1	65.231	26979000
203	AADVEFLNTFQLLTAK	16	A0A1S3ZKM9	Obg-like ATPase 1	CK2	2	890.978	-0.02104	NaN	0		25969000
204	AADVGADLVGK	11	A0A1S4C7N1	pyrophosphate-energized vacuolar membrane proton pump-like	Infected3	2	508.275		0.0058447	1	57.175	0
205	AADVIAAANTAAEVALR	17	A0A1S4C596	ERBB-3 BINDING PROTEIN 1	CK1	3	542.965		1.6251e-09	1	98.508	0
206	AADVIAAANTAAEVALR	17	A0A1S4C596	ERBB-3 BINDING PROTEIN 1	CK3	3	542.965		1.6543e-06	1	79.837	0
207	AADVIAAANTAAEVALR	17	A0A1S4C596	ERBB-3 BINDING PROTEIN 1	Infected1	3	542.965	-0.30743	0.00011309	1	68.329	43960000
208	AADVIAAANTAAEVALR	17	A0A1S4C596	ERBB-3 BINDING PROTEIN 1	Infected3	3	542.965	0.34526	8.6389e-13	1	128.64	33603000
209	AADVIAAANTAAEVALR	17	A0A1S4C596	ERBB-3 BINDING PROTEIN 1	Infected3	2	813.944		1.1889e-14	1	118.55	0
210	AADVIAAANTAAEVALR	17	A0A1S4C596	ERBB-3 BINDING PROTEIN 1	CK2	3	542.965	-1.5848	NaN	0		43527000
211	AAEAGASVLNGLFLK	15	Q9ZS34	Geranylgeranyl diphosphate reductase, chloroplastic	CK1	2	731.401	0.75367	0.00020136	1	98.582	326490000
212	AAEAGASVLNGLFLK	15	Q9ZS34	Geranylgeranyl diphosphate reductase, chloroplastic	CK2	2	731.401	0.12681	1.7234e-07	1	120.9	436310000
213	AAEAGASVLNGLFLK	15	Q9ZS34	Geranylgeranyl diphosphate reductase, chloroplastic	CK3	2	731.401	0.0295	0.0038599	1	74.789	342890000
214	AAEAGASVLNGLFLK	15	Q9ZS34	Geranylgeranyl diphosphate reductase, chloroplastic	Infected3	2	731.401	0.95728	NaN	0		81521000
215	AAEAGASVLNGLFLK	15	Q9ZS34	Geranylgeranyl diphosphate reductase, chloroplastic	CK1	2	730.909	-2.3143	0.0075515	1	43.592	171200000
216	AAEAGASVLNGLFLK	15	Q9ZS34	Geranylgeranyl diphosphate reductase, chloroplastic	CK2	2	730.909	-2.4826	0.048169	1	25.511	196910000
217	AAEAGASVLNGLFLK	15	Q9ZS34	Geranylgeranyl diphosphate reductase, chloroplastic	CK3	2	730.909	-2.783	NaN	0		158430000
218	AAEAGASVLNGLFLK	15	Q9ZS34	Geranylgeranyl diphosphate reductase, chloroplastic	Infected1	2	730.909	0.51658	NaN	0		38085000
219	AAEAGASVLNGLFLK	15	Q9ZS34	Geranylgeranyl diphosphate reductase, chloroplastic	Infected2	2	730.909	-0.0282	NaN	0		23032000
220	AAEAQQGFWNCPCVPMR	17	A0A1S4DHE3	Ferredoxin-thioredoxin reductase, catalytic chain	CK1	2	1011.44	0.45738	6.8175e-18	2	145.69	147590000
221	AAEAQQGFWNCPCVPMR	17	A0A1S4DHE3	Ferredoxin-thioredoxin reductase, catalytic chain	CK2	2	1011.44	-0.32691	2.5484e-17	1	140.22	147090000
222	AAEAQQGFWNCPCVPMR	17	A0A1S4DHE3	Ferredoxin-thioredoxin reductase, catalytic chain	CK3	2	1011.44	-0.59312	3.2086e-12	2	128.06	149610000
223	AAEAQQGFWNCPCVPMR	17	A0A1S4DHE3	Ferredoxin-thioredoxin reductase, catalytic chain	Infected1	2	1011.44		0.00031591	1	57.973	0
224	AAEAQQGFWNCPCVPMR	17	A0A1S4DHE3	Ferredoxin-thioredoxin reductase, catalytic chain	Infected3	2	1011.44	1.7831	1.2611e-05	2	103.13	36761000
225	AAEAVEEFTGILTSLK	16	A0A1S3Y7X2	succinate dehydrogenase subunit 5, mitochondrial-like	CK1	2	839.949	0.85969	0.00023059	1	82.59	117150000
226	AAEAVEEFTGILTSLK	16	A0A1S3Y7X2	succinate dehydrogenase subunit 5, mitochondrial-like	CK1	3	560.301	-2.897	5.4849e-05	1	85.469	69118000
227	AAEAVEEFTGILTSLK	16	A0A1S3Y7X2	succinate dehydrogenase subunit 5, mitochondrial-like	CK2	2	839.949	0.44181	0.00012355	1	89.484	106350000
228	AAEAVEEFTGILTSLK	16	A0A1S3Y7X2	succinate dehydrogenase subunit 5, mitochondrial-like	CK3	3	560.301	-1.6523	0.00015137	1	68.413	75014000
229	AAEAVEEFTGILTSLK	16	A0A1S3Y7X2	succinate dehydrogenase subunit 5, mitochondrial-like	CK3	2	839.949	0.31601	3.4862e-05	1	95.197	133920000
230	AAEAVEEFTGILTSLK	16	A0A1S3Y7X2	succinate dehydrogenase subunit 5, mitochondrial-like	Infected1	2	839.949	0.4971	0.0091787	1	45.618	56354000
231	AAEAVEEFTGILTSLK	16	A0A1S3Y7X2	succinate dehydrogenase subunit 5, mitochondrial-like	Infected2	2	839.949	-0.4861	3.0762e-10	1	124.25	76836000
232	AAEAVEEFTGILTSLK	16	A0A1S3Y7X2	succinate dehydrogenase subunit 5, mitochondrial-like	CK2	3	560.301	-2.1937	NaN	0		62429000
233	AAEAVEEFTGILTSLK	16	A0A1S3Y7X2	succinate dehydrogenase subunit 5, mitochondrial-like	Infected3	2	839.949	0.79511	NaN	0		89053000
234	AAEAVEEFTGILTSLK	16	A0A1S3Y7X2	succinate dehydrogenase subunit 5, mitochondrial-like	Infected3	3	560.301	-5.3887	NaN	0		7576700
235	AAEDPEFETFYTK	13	A0A140G1Q7	Photosystem II D2 protein	CK1	2	774.349	0.15842	2.5339e-05	1	113.69	2111200000
236	AAEDPEFETFYTK	13	A0A140G1Q7	Photosystem II D2 protein	CK1	2	774.349		0.001016	1	62.287	0
237	AAEDPEFETFYTK	13	A0A140G1Q7	Photosystem II D2 protein	CK2	2	774.349	-0.151	0.00059273	1	85.271	100750000
238	AAEDPEFETFYTK	13	A0A140G1Q7	Photosystem II D2 protein	CK2	2	774.349		6.6424e-08	1	113.69	0
239	AAEDPEFETFYTK	13	A0A140G1Q7	Photosystem II D2 protein	CK3	2	774.349	0.68829	0.00050196	1	88.075	2323700000
240	AAEDPEFETFYTK	13	A0A140G1Q7	Photosystem II D2 protein	Infected1	2	774.349	0.35496	0.00083946	2	80.815	1019900000
241	AAEDPEFETFYTK	13	A0A140G1Q7	Photosystem II D2 protein	Infected2	2	774.349	0.33687	0.0090956	2	54.09	818300000
242	AAEDPEFETFYTK	13	A0A140G1Q7	Photosystem II D2 protein	Infected3	2	774.349	0.39123	0.0017919	2	70.438	840910000
243	AAEDPEFETFYTK	13	A0A140G1Q7	Photosystem II D2 protein	CK1	2	774.349	3.1805	NaN	0		55924000
244	AAEDPEFETFYTK	13	A0A140G1Q7	Photosystem II D2 protein	CK2	2	774.349	0.60714	NaN	0		77158000
245	AAEDPEFETFYTK	13	A0A140G1Q7	Photosystem II D2 protein	CK3	2	774.349	1.4741	NaN	0		72387000
246	AAEDPEFETFYTK	13	A0A140G1Q7	Photosystem II D2 protein	Infected3	2	774.349	0.83698	NaN	0		22746000
247	AAEEAAPPAATATAEGEAPPAK	22	A0A1S4C5L2	photosystem I reaction center subunit IV B, chloroplastic	CK1	3	674.332	0.25261	0.03137	1	22.478	113220000
248	AAEEAAPPAATATAEGEAPPAK	22	A0A1S4C5L2	photosystem I reaction center subunit IV B, chloroplastic	CK1	2	1010.99	0.66965	1.7679e-05	3	77.575	5132200000
249	AAEEAAPPAATATAEGEAPPAK	22	A0A1S4C5L2	photosystem I reaction center subunit IV B, chloroplastic	CK1	3	674.332	0.12304	3.6045e-08	3	101.48	3960700000
250	AAEEAAPPAATATAEGEAPPAK	22	A0A1S4C5L2	photosystem I reaction center subunit IV B, chloroplastic	CK1	2	1010.99	0.8447	2.7707e-06	1	83.871	244190000
251	AAEEAAPPAATATAEGEAPPAK	22	A0A1S4C5L2	photosystem I reaction center subunit IV B, chloroplastic	CK1	2	1010.99	0.9775	2.9171e-05	2	73.672	65917000
252	AAEEAAPPAATATAEGEAPPAK	22	A0A1S4C5L2	photosystem I reaction center subunit IV B, chloroplastic	CK2	3	674.332	0.23404	0.00043713	1	45.363	88682000
253	AAEEAAPPAATATAEGEAPPAK	22	A0A1S4C5L2	photosystem I reaction center subunit IV B, chloroplastic	CK2	2	1010.99	0.2676	2.7707e-06	4	83.871	4829500000
254	AAEEAAPPAATATAEGEAPPAK	22	A0A1S4C5L2	photosystem I reaction center subunit IV B, chloroplastic	CK2	3	674.332	-0.28376	1.8549e-11	3	119.18	4328100000
255	AAEEAAPPAATATAEGEAPPAK	22	A0A1S4C5L2	photosystem I reaction center subunit IV B, chloroplastic	CK2	2	1010.99	0.51728	3.4254e-05	1	71.946	83257000
256	AAEEAAPPAATATAEGEAPPAK	22	A0A1S4C5L2	photosystem I reaction center subunit IV B, chloroplastic	CK2	2	1010.99	1.1282	2.9171e-05	1	73.672	98297000
257	AAEEAAPPAATATAEGEAPPAK	22	A0A1S4C5L2	photosystem I reaction center subunit IV B, chloroplastic	CK2	2	1010.99	0.9609	8.6857e-05	1	58.5	193800000
258	AAEEAAPPAATATAEGEAPPAK	22	A0A1S4C5L2	photosystem I reaction center subunit IV B, chloroplastic	CK3	3	674.332	-0.48131	0.0024292	1	37.825	85879000
259	AAEEAAPPAATATAEGEAPPAK	22	A0A1S4C5L2	photosystem I reaction center subunit IV B, chloroplastic	CK3	2	1010.99	0.20991	2.5926e-06	3	84.689	4622800000
260	AAEEAAPPAATATAEGEAPPAK	22	A0A1S4C5L2	photosystem I reaction center subunit IV B, chloroplastic	CK3	3	674.332	0.16239	6.7196e-07	2	86.136	4841400000
261	AAEEAAPPAATATAEGEAPPAK	22	A0A1S4C5L2	photosystem I reaction center subunit IV B, chloroplastic	CK3	2	1010.99	0.37601	0.00031612	1	57.152	232100000
262	AAEEAAPPAATATAEGEAPPAK	22	A0A1S4C5L2	photosystem I reaction center subunit IV B, chloroplastic	CK3	2	1010.99	0.74815	0.00012663	1	65.677	166750000
263	AAEEAAPPAATATAEGEAPPAK	22	A0A1S4C5L2	photosystem I reaction center subunit IV B, chloroplastic	CK3	2	1010.99	0.035752	0.00025291	1	59.996	94112000
264	AAEEAAPPAATATAEGEAPPAK	22	A0A1S4C5L2	photosystem I reaction center subunit IV B, chloroplastic	Infected1	2	1010.99	0.54844	2.5926e-06	3	84.689	1674100000
265	AAEEAAPPAATATAEGEAPPAK	22	A0A1S4C5L2	photosystem I reaction center subunit IV B, chloroplastic	Infected1	3	674.332	0.48103	3.7971e-08	3	101.1	2502500000
266	AAEEAAPPAATATAEGEAPPAK	22	A0A1S4C5L2	photosystem I reaction center subunit IV B, chloroplastic	Infected1	4	506.001	1.3396	0.06188	1	10.57	139440000
267	AAEEAAPPAATATAEGEAPPAK	22	A0A1S4C5L2	photosystem I reaction center subunit IV B, chloroplastic	Infected1	2	1010.99	0.62652	4.1383e-05	1	69.525	131000000
268	AAEEAAPPAATATAEGEAPPAK	22	A0A1S4C5L2	photosystem I reaction center subunit IV B, chloroplastic	Infected1	2	1010.99	0.29518	0.00023649	1	60.735	46445000
269	AAEEAAPPAATATAEGEAPPAK	22	A0A1S4C5L2	photosystem I reaction center subunit IV B, chloroplastic	Infected1	2	1010.99	0.70887	0.050067	1	27.471	20307000
270	AAEEAAPPAATATAEGEAPPAK	22	A0A1S4C5L2	photosystem I reaction center subunit IV B, chloroplastic	Infected2	3	674.332	0.15755	5.9266e-08	3	96.876	2210000000
271	AAEEAAPPAATATAEGEAPPAK	22	A0A1S4C5L2	photosystem I reaction center subunit IV B, chloroplastic	Infected2	2	1010.99	0.41953	2.1858e-06	4	86.557	1439700000
272	AAEEAAPPAATATAEGEAPPAK	22	A0A1S4C5L2	photosystem I reaction center subunit IV B, chloroplastic	Infected3	2	1010.99	0.44746	3.8649e-06	3	82.267	1706100000
273	AAEEAAPPAATATAEGEAPPAK	22	A0A1S4C5L2	photosystem I reaction center subunit IV B, chloroplastic	Infected3	3	674.332	0.24513	2.7053e-11	3	118.05	2143300000
274	AAEEAAPPAATATAEGEAPPAK	22	A0A1S4C5L2	photosystem I reaction center subunit IV B, chloroplastic	Infected3	2	1010.99	0.67535	8.0409e-08	1	103.92	144190000
275	AAEEAAPPAATATAEGEAPPAK	22	A0A1S4C5L2	photosystem I reaction center subunit IV B, chloroplastic	Infected3	2	1010.99	0.97385	1.7679e-05	1	77.575	48030000
276	AAEEAAPPAATATAEGEAPPAK	22	A0A1S4C5L2	photosystem I reaction center subunit IV B, chloroplastic	CK1	2	1010.99	0.73267	NaN	0		251930000
277	AAEEAAPPAATATAEGEAPPAK	22	A0A1S4C5L2	photosystem I reaction center subunit IV B, chloroplastic	CK1	2	1010.99	1.3309	NaN	0		71277000
278	AAEEAAPPAATATAEGEAPPAK	22	A0A1S4C5L2	photosystem I reaction center subunit IV B, chloroplastic	CK1	2	1010.99	2.1941	NaN	0		41297000
279	AAEEAAPPAATATAEGEAPPAK	22	A0A1S4C5L2	photosystem I reaction center subunit IV B, chloroplastic	CK2	4	506.001	-0.83335	NaN	0		238730000
280	AAEEAAPPAATATAEGEAPPAK	22	A0A1S4C5L2	photosystem I reaction center subunit IV B, chloroplastic	CK3	4	506.001	-0.38659	NaN	0		225190000
281	AAEEAAPPAATATAEGEAPPAK	22	A0A1S4C5L2	photosystem I reaction center subunit IV B, chloroplastic	Infected1	2	1010.99	2.0958	NaN	0		13550000
282	AAEEAAPPAATATAEGEAPPAK	22	A0A1S4C5L2	photosystem I reaction center subunit IV B, chloroplastic	Infected2	2	1010.99	0.51987	NaN	0		13548000
283	AAEEAAPPAATATAEGEAPPAK	22	A0A1S4C5L2	photosystem I reaction center subunit IV B, chloroplastic	Infected2	4	506.001	1.0505	NaN	0		70287000
284	AAEEAAPPAATATAEGEAPPAK	22	A0A1S4C5L2	photosystem I reaction center subunit IV B, chloroplastic	Infected3	2	1010.99	0.43832	NaN	0		18266000
285	AAEEAAPPAATATAEGEAPPAK	22	A0A1S4C5L2	photosystem I reaction center subunit IV B, chloroplastic	Infected3	4	506.001	1.0828	NaN	0		109950000
286	AAEEVIFGEPEVTTGAAGDLQQITGLAK	28	A0A1S3X9U6	ATP-dependent zinc metalloprotease FTSH 2, chloroplastic	CK1	2	1408.22	1.6966	2.5892e-08	2	80.733	65727000
287	AAEEVIFGEPEVTTGAAGDLQQITGLAK	28	A0A1S3X9U6	ATP-dependent zinc metalloprotease FTSH 2, chloroplastic	CK1	3	939.15	-0.012344	2.1211e-11	1	90.397	235200000
288	AAEEVIFGEPEVTTGAAGDLQQITGLAK	28	A0A1S3X9U6	ATP-dependent zinc metalloprotease FTSH 2, chloroplastic	CK2	2	1408.22	0.5875	1.8462e-07	1	69.578	76159000
289	AAEEVIFGEPEVTTGAAGDLQQITGLAK	28	A0A1S3X9U6	ATP-dependent zinc metalloprotease FTSH 2, chloroplastic	CK2	3	939.15	0.13826	3.3701e-08	1	74.525	332480000
290	AAEEVIFGEPEVTTGAAGDLQQITGLAK	28	A0A1S3X9U6	ATP-dependent zinc metalloprotease FTSH 2, chloroplastic	CK3	2	1408.22	0.91722	5.9611e-05	1	52.721	47338000
291	AAEEVIFGEPEVTTGAAGDLQQITGLAK	28	A0A1S3X9U6	ATP-dependent zinc metalloprotease FTSH 2, chloroplastic	CK3	3	939.15	0.15976	7.8323e-19	1	118.63	184690000
292	AAEEVIFGEPEVTTGAAGDLQQITGLAK	28	A0A1S3X9U6	ATP-dependent zinc metalloprotease FTSH 2, chloroplastic	Infected1	3	939.15	0.97081	1.5596e-11	1	91.767	81094000
293	AAEEVIFGEPEVTTGAAGDLQQITGLAK	28	A0A1S3X9U6	ATP-dependent zinc metalloprotease FTSH 2, chloroplastic	Infected1	2	1408.22	1.3241	0.00067236	1	45.193	6903900
294	AAEEVIFGEPEVTTGAAGDLQQITGLAK	28	A0A1S3X9U6	ATP-dependent zinc metalloprotease FTSH 2, chloroplastic	Infected3	3	939.15	1.0682	3.4646e-08	1	74.3	155730000
295	AAEEVIFGEPEVTTGAAGDLQQITGLAK	28	A0A1S3X9U6	ATP-dependent zinc metalloprotease FTSH 2, chloroplastic	Infected3	2	1408.22	1.38	9.0534e-11	1	89.055	19787000
296	AAEEVIFGEPEVTTGAAGDLQQITGLAK	28	A0A1S3X9U6	ATP-dependent zinc metalloprotease FTSH 2, chloroplastic	Infected2	2	1408.22	3.8159	NaN	0		15431000
297	AAEEVIFGEPEVTTGAAGDLQQITGLAK	28	A0A1S3X9U6	ATP-dependent zinc metalloprotease FTSH 2, chloroplastic	Infected2	3	939.15	0.68997	NaN	0		144980000
298	AAEIFGDENKDLYTIFEGLITR	22	A0A1S3Z901	uncharacterized protein At4g15545-like	CK1	3	839.095	0.15607	1.409e-05	1	72.99	54363000
299	AAEIFGDENKDLYTIFEGLITR	22	A0A1S3Z901	uncharacterized protein At4g15545-like	Infected1	3	839.095	-2.97	0.00011888	1	59.539	13512000
300	AAEIFGDENKDLYTIFEGLITR	22	A0A1S3Z901	uncharacterized protein At4g15545-like	CK3	3	839.095	0.80937	NaN	0		55067000
301	AAEIFGDENKDLYTIFEGLITR	22	A0A1S3Z901	uncharacterized protein At4g15545-like	Infected3	3	839.423		0.0007119	1	49.66	0
302	AAELAYFLR	9	A0A140G1S6	Photosystem I assembly protein Ycf4	CK1	2	527.29	0.33964	0.027405	1	52.255	43030000
303	AAELAYFLR	9	A0A140G1S6	Photosystem I assembly protein Ycf4	CK3	2	527.29	-1.2567	0.0035354	1	83.948	61031000
304	AAELQQGVAPFEEK	14	A0A1S4ADE2	4-hydroxy-3-methylbut-2-en-1-yl diphosphate synthase (Ferredoxin), chloroplastic	CK2	2	758.886	-1.4846	0.00021664	1	92.269	144840000
305	AAELQQGVAPFEEK	14	A0A1S4ADE2	4-hydroxy-3-methylbut-2-en-1-yl diphosphate synthase (Ferredoxin), chloroplastic	CK3	2	758.886	-0.70175	4.9995e-05	1	104.95	111550000
306	AAELQQGVAPFEEK	14	A0A1S4ADE2	4-hydroxy-3-methylbut-2-en-1-yl diphosphate synthase (Ferredoxin), chloroplastic	CK3	2	758.886	0.65575	0.00012865	1	95.822	144810000
307	AAELQQGVAPFEEK	14	A0A1S4ADE2	4-hydroxy-3-methylbut-2-en-1-yl diphosphate synthase (Ferredoxin), chloroplastic	Infected1	2	758.886	-1.2646	0.00087361	1	74.475	50138000
308	AAELQQGVAPFEEK	14	A0A1S4ADE2	4-hydroxy-3-methylbut-2-en-1-yl diphosphate synthase (Ferredoxin), chloroplastic	Infected2	2	758.886	-0.008199	2.7214e-12	1	145.43	35490000
309	AAELQQGVAPFEEK	14	A0A1S4ADE2	4-hydroxy-3-methylbut-2-en-1-yl diphosphate synthase (Ferredoxin), chloroplastic	Infected3	2	758.886	0.34189	4.1063e-05	1	105.99	32279000
310	AAELQQGVAPFEEK	14	A0A1S4ADE2	4-hydroxy-3-methylbut-2-en-1-yl diphosphate synthase (Ferredoxin), chloroplastic	CK1	2	758.886	0.68069	NaN	0		128270000
311	AAELQQGVAPFEEK	14	A0A1S4ADE2	4-hydroxy-3-methylbut-2-en-1-yl diphosphate synthase (Ferredoxin), chloroplastic	CK2	2	758.886	0.98168	NaN	0		108660000
312	AAELTSLLESR	11	A0A0M4JJI5	ATP synthase subunit alpha	CK1	2	595.325	0.54523	5.3172e-06	2	124.42	1412500000
313	AAELTSLLESR	11	A0A0M4JJI5	ATP synthase subunit alpha	CK2	2	595.325	0.90069	6.255e-05	2	118.9	1528900000
314	AAELTSLLESR	11	A0A0M4JJI5	ATP synthase subunit alpha	CK3	2	595.325	0.14182	0.00057786	2	102.05	1557600000
315	AAELTSLLESR	11	A0A0M4JJI5	ATP synthase subunit alpha	Infected1	2	595.325	0.80883	5.818e-07	1	134.3	1088600000
316	AAELTSLLESR	11	A0A0M4JJI5	ATP synthase subunit alpha	Infected2	2	595.325	0.8304	9.7293e-10	1	156.58	1227400000
317	AAELTSLLESR	11	A0A0M4JJI5	ATP synthase subunit alpha	Infected3	2	595.325	0.76359	0.0034005	2	72.29	1152200000
318	AAENVYIK	8	A0A1S3WYS6	uncharacterized protein At2g27730, mitochondrial-like	Infected1	2	454.248	0.14265	0.012992	1	73.248	618690000
319	AAENVYIK	8	A0A1S3WYS6	uncharacterized protein At2g27730, mitochondrial-like	Infected2	2	454.248	-0.06626	0.012988	1	73.26	440150000
320	AAENVYIK	8	A0A1S3WYS6	uncharacterized protein At2g27730, mitochondrial-like	Infected3	2	454.248		0.018002	1	52.482	0
321	AAEPTLIR	8	A0A1S3ZR71	protein CbbY-like	Infected1	2	435.756	-1.1894	0.040539	1	52.482	175350000
322	AAEPTLIR	8	A0A1S3ZR71	protein CbbY-like	Infected2	2	435.756	-0.86851	0.040539	1	52.482	133310000
323	AAEPTLIR	8	A0A1S3ZR71	protein CbbY-like	Infected3	2	435.756	-0.19721	0.020382	1	64.265	164280000
324	AAETELLTR	9	A0A1S4CZ54	uncharacterized protein At1g32220, chloroplastic-like	Infected1	2	502.275	-0.11765	0.044254	1	45.598	120570000
325	AAETELLTR	9	A0A1S4CZ54	uncharacterized protein At1g32220, chloroplastic-like	Infected2	2	502.275	-0.053693	0.02681	1	52.49	461120000
326	AAETELLTR	9	A0A1S4CZ54	uncharacterized protein At1g32220, chloroplastic-like	Infected3	2	502.275	0.4191	NaN	0		185340000
327	AAFQETNISPANLVYPLFIHEGEEDTPIGAMPGCYR	36	A0A1S4A3B3	Delta-aminolevulinic acid dehydratase	CK1	3	1336.64	0.85383	1.2571e-14	1	73.247	31851000
328	AAFQETNISPANLVYPLFIHEGEEDTPIGAMPGCYR	36	A0A1S4A3B3	Delta-aminolevulinic acid dehydratase	CK2	3	1336.64	0.21969	2.3795e-12	1	66.58	59743000
329	AAFQETNISPANLVYPLFIHEGEEDTPIGAMPGCYR	36	A0A1S4A3B3	Delta-aminolevulinic acid dehydratase	CK3	3	1336.64	-0.75369	0.012696	1	20.327	40672000
330	AAGASWIQFDEPTLVLDLQAHQLEAFTK	28	A0A1S4D9K9	5-methyltetrahydropteroyltriglutamate-- homocysteine methyltransferase	CK1	3	1033.86	-1.8205	9.553e-15	1	98.627	45318000
331	AAGASWIQFDEPTLVLDLQAHQLEAFTK	28	A0A1S4D9K9	5-methyltetrahydropteroyltriglutamate-- homocysteine methyltransferase	CK3	3	1033.86	1.4118	4.5261e-11	1	84.529	25300000
332	AAGASWIQFDEPTLVLDLQAHQLEAFTK	28	A0A1S4D9K9	5-methyltetrahydropteroyltriglutamate-- homocysteine methyltransferase	Infected1	3	1033.86		0.0012632	1	36.3	0
333	AAGASWIQFDEPTLVLDLQAHQLEAFTK	28	A0A1S4D9K9	5-methyltetrahydropteroyltriglutamate-- homocysteine methyltransferase	CK2	3	1033.86	-1.1934	NaN	0		18774000
334	AAGASWIQFDEPTLVLDLQAHQLEAFTK	28	A0A1S4D9K9	5-methyltetrahydropteroyltriglutamate-- homocysteine methyltransferase	Infected2	3	1033.86	0.4743	NaN	0		18967000
335	AAGASWIQFDEPTLVLDLQAHQLEAFTK	28	A0A1S4D9K9	5-methyltetrahydropteroyltriglutamate-- homocysteine methyltransferase	Infected3	3	1033.86	-0.71712	NaN	0		40641000
336	AAGASWIQLDEPTLVLDLEAHK	22	A0A1S3XCV6	5-methyltetrahydropteroyltriglutamate-- homocysteine methyltransferase-like	CK1	3	793.085	0.094187	1.2038e-15	2	128.01	566660000
337	AAGASWIQLDEPTLVLDLEAHK	22	A0A1S3XCV6	5-methyltetrahydropteroyltriglutamate-- homocysteine methyltransferase-like	CK2	3	793.085	0.21159	5.7047e-41	1	172.83	374760000
338	AAGASWIQLDEPTLVLDLEAHK	22	A0A1S3XCV6	5-methyltetrahydropteroyltriglutamate-- homocysteine methyltransferase-like	CK3	3	793.085	0.7113	2.2379e-40	1	170.14	467750000
339	AAGASWIQLDEPTLVLDLEAHK	22	A0A1S3XCV6	5-methyltetrahydropteroyltriglutamate-- homocysteine methyltransferase-like	CK3	3	793.085		0.03908	1	22.569	0
340	AAGASWIQLDEPTLVLDLEAHK	22	A0A1S3XCV6	5-methyltetrahydropteroyltriglutamate-- homocysteine methyltransferase-like	Infected1	2	1189.12	-1.0417	4.7529e-15	1	126.91	8855200
341	AAGASWIQLDEPTLVLDLEAHK	22	A0A1S3XCV6	5-methyltetrahydropteroyltriglutamate-- homocysteine methyltransferase-like	Infected1	3	793.085	0.59134	2.4773e-65	1	199.61	172170000
342	AAGASWIQLDEPTLVLDLEAHK	22	A0A1S3XCV6	5-methyltetrahydropteroyltriglutamate-- homocysteine methyltransferase-like	Infected2	3	793.085	0.58236	5.7047e-41	1	172.83	272340000
343	AAGASWIQLDEPTLVLDLEAHK	22	A0A1S3XCV6	5-methyltetrahydropteroyltriglutamate-- homocysteine methyltransferase-like	Infected3	3	793.085	0.20255	2.7108e-30	1	155.49	390130000
344	AAGASWIQLDEPTLVLDLEAHK	22	A0A1S3XCV6	5-methyltetrahydropteroyltriglutamate-- homocysteine methyltransferase-like	CK1	2	1189.12	-2.5881	NaN	0		50634000
345	AAGASWIQLDEPTLVLDLEAHK	22	A0A1S3XCV6	5-methyltetrahydropteroyltriglutamate-- homocysteine methyltransferase-like	CK2	2	1189.12	0.89336	NaN	0		26899000
346	AAGASWIQLDEPTLVLDLEAHK	22	A0A1S3XCV6	5-methyltetrahydropteroyltriglutamate-- homocysteine methyltransferase-like	Infected3	2	1189.12	-1.8007	NaN	0		14784000
347	AAGASWIQLDEPTLVLDLEAHK	22	A0A1S3XCV6	5-methyltetrahydropteroyltriglutamate-- homocysteine methyltransferase-like	CK3	2	1189.62		7.6864e-13	1	101.17	0
348	AAGEVLALQK	10	A0A1S4CI25	Glucose-6-phosphate isomerase	CK3	2	500.295	-0.92514	0.005548	1	68.657	175620000
349	AAGEVLALQK	10	A0A1S4CI25	Glucose-6-phosphate isomerase	Infected1	2	500.295	3.1671	0.018318	1	53.517	73533000
350	AAGEVLALQK	10	A0A1S4CI25	Glucose-6-phosphate isomerase	CK1	2	500.295	-2.0407	NaN	0		141900000
351	AAGEVLALQK	10	A0A1S4CI25	Glucose-6-phosphate isomerase	CK2	2	500.295	-1.7616	NaN	0		158310000
352	AAGITSIGVR	10	Q9XG77	Proteasome subunit alpha type-6	CK1	2	472.78	-3.9966	0.01001	1	60.064	648550000
353	AAGITSIGVR	10	Q9XG77	Proteasome subunit alpha type-6	CK2	2	472.78	-2.0618	0.02004	1	52.725	850660000
354	AAGITSIGVR	10	Q9XG77	Proteasome subunit alpha type-6	CK3	2	472.78	-3.8517	0.0033125	1	78.098	839430000
355	AAGITSIGVR	10	Q9XG77	Proteasome subunit alpha type-6	Infected2	2	472.78	0.74243	0.009233	1	61.56	454770000
356	AAGITSIGVR	10	Q9XG77	Proteasome subunit alpha type-6	Infected1	2	472.78	0.57654	NaN	0		378030000
357	AAGITSIGVR	10	Q9XG77	Proteasome subunit alpha type-6	Infected3	2	472.78	0.78502	NaN	0		415410000
358	AAGLPSACGVNIPYK	15	A0A1S4CM90	Non-specific lipid-transfer protein	CK1	2	759.393	1.409	0.0089616	1	47.774	227750000
359	AAGLPSACGVNIPYK	15	A0A1S4CM90	Non-specific lipid-transfer protein	CK2	2	759.393	1.1499	0.028514	1	40.278	221580000
360	AAGLPSACGVNIPYK	15	A0A1S4CM90	Non-specific lipid-transfer protein	CK3	2	759.393	1.6242	0.01091	1	45.207	248160000
361	AAGLPSACGVNIPYK	15	A0A1S4CM90	Non-specific lipid-transfer protein	Infected1	2	759.393		0.0059271	1	45.992	0
362	AAGLPSACGVNIPYK	15	A0A1S4CM90	Non-specific lipid-transfer protein	Infected2	2	759.393	-0.49156	0.010313	1	45.992	239940000
363	AAGLPSACGVNIPYK	15	A0A1S4CM90	Non-specific lipid-transfer protein	CK2	2	759.393	-3.2844	NaN	0		48412000
364	AAGLPSACGVNIPYK	15	A0A1S4CM90	Non-specific lipid-transfer protein	Infected3	2	759.393	-1.0351	NaN	0		247490000
365	AAGLSVEIVHYDPK	14	A0A1S3YUQ9	chloroplast stem-loop binding protein of 41 kDa a, chloroplastic-like	CK1	2	749.899	0.59221	0.028662	1	41.542	732850000
366	AAGLSVEIVHYDPK	14	A0A1S3YUQ9	chloroplast stem-loop binding protein of 41 kDa a, chloroplastic-like	CK1	2	749.899	0.14936	0.00090461	1	73.857	392220000
367	AAGLSVEIVHYDPK	14	A0A1S3YUQ9	chloroplast stem-loop binding protein of 41 kDa a, chloroplastic-like	CK1	3	500.268	1.1442	0.014444	1	37.998	892250000
368	AAGLSVEIVHYDPK	14	A0A1S3YUQ9	chloroplast stem-loop binding protein of 41 kDa a, chloroplastic-like	CK1	2	749.899		0.033775	1	37.177	0
369	AAGLSVEIVHYDPK	14	A0A1S3YUQ9	chloroplast stem-loop binding protein of 41 kDa a, chloroplastic-like	CK2	2	749.899	0.36568	2.1763e-05	1	108.23	690650000
370	AAGLSVEIVHYDPK	14	A0A1S3YUQ9	chloroplast stem-loop binding protein of 41 kDa a, chloroplastic-like	CK2	3	500.268	0.26587	0.0033981	1	49.298	600650000
371	AAGLSVEIVHYDPK	14	A0A1S3YUQ9	chloroplast stem-loop binding protein of 41 kDa a, chloroplastic-like	CK2	2	749.899		0.00039129	1	75.316	0
372	AAGLSVEIVHYDPK	14	A0A1S3YUQ9	chloroplast stem-loop binding protein of 41 kDa a, chloroplastic-like	CK3	2	749.899	0.32596	1.1133e-05	2	113.86	835370000
373	AAGLSVEIVHYDPK	14	A0A1S3YUQ9	chloroplast stem-loop binding protein of 41 kDa a, chloroplastic-like	CK3	3	500.268	1.1069	0.0031502	1	50.088	365800000
374	AAGLSVEIVHYDPK	14	A0A1S3YUQ9	chloroplast stem-loop binding protein of 41 kDa a, chloroplastic-like	Infected1	2	749.899	-0.086512	0.00032988	1	87.914	368290000
375	AAGLSVEIVHYDPK	14	A0A1S3YUQ9	chloroplast stem-loop binding protein of 41 kDa a, chloroplastic-like	Infected1	3	500.268	0.43228	0.0049234	1	44.44	1182900000
376	AAGLSVEIVHYDPK	14	A0A1S3YUQ9	chloroplast stem-loop binding protein of 41 kDa a, chloroplastic-like	Infected2	2	749.899	0.56895	0.0009668	1	72.615	531040000
377	AAGLSVEIVHYDPK	14	A0A1S3YUQ9	chloroplast stem-loop binding protein of 41 kDa a, chloroplastic-like	Infected2	3	500.268	0.55511	0.00088989	1	60.55	1837300000
378	AAGLSVEIVHYDPK	14	A0A1S3YUQ9	chloroplast stem-loop binding protein of 41 kDa a, chloroplastic-like	Infected3	2	749.899	0.57051	0.00019131	1	93.243	502990000
379	AAGLSVEIVHYDPK	14	A0A1S3YUQ9	chloroplast stem-loop binding protein of 41 kDa a, chloroplastic-like	CK2	2	749.899	0.67519	NaN	0		196700000
380	AAGLSVEIVHYDPK	14	A0A1S3YUQ9	chloroplast stem-loop binding protein of 41 kDa a, chloroplastic-like	Infected3	2	749.899	-0.50833	NaN	0		27613000
381	AAGLSVEIVHYDPK	14	A0A1S3YUQ9	chloroplast stem-loop binding protein of 41 kDa a, chloroplastic-like	Infected3	3	500.268	0.53969	NaN	0		1725800000
382	AAGVLDNFSEGEK	13	A0A1S3ZNN0	uncharacterized protein LOC107788717	CK1	2	668.823	0.98957	0.0030198	1	65.593	429190000
383	AAGVLDNFSEGEK	13	A0A1S3ZNN0	uncharacterized protein LOC107788717	CK2	2	668.823	1.0217	0.00024291	1	96.551	473500000
384	AAGVLDNFSEGEK	13	A0A1S3ZNN0	uncharacterized protein LOC107788717	CK3	2	668.823	0.881	0.0026946	1	66.708	468750000
385	AAGVLDNFSEGEK	13	A0A1S3ZNN0	uncharacterized protein LOC107788717	Infected1	2	668.823	2.8583	0.00013557	1	102.97	244430000
386	AAGVLDNFSEGEK	13	A0A1S3ZNN0	uncharacterized protein LOC107788717	Infected2	2	668.823	0.95853	0.00026427	1	95.417	262640000
387	AAGVLDNFSEGEK	13	A0A1S3ZNN0	uncharacterized protein LOC107788717	Infected3	2	668.823	2.0479	4.5308e-24	1	170.04	228780000
388	AAGVPIVIAINK	12	A0A1S4DLC0	translation initiation factor IF-2, chloroplastic-like	Infected2	2	583.369	0.44619	0.031457	1	44.598	53511000
389	AAGVPIVIAINK	12	A0A1S4DLC0	translation initiation factor IF-2, chloroplastic-like	Infected3	2	583.369	0.029535	0.0069618	1	59.04	44312000
390	AAGVPIVIAINK	12	A0A1S4DLC0	translation initiation factor IF-2, chloroplastic-like	CK1	2	583.369	-0.85158	NaN	0		122500000
391	AAGVPIVIAINK	12	A0A1S4DLC0	translation initiation factor IF-2, chloroplastic-like	CK2	2	583.369	-0.53435	NaN	0		120990000
392	AAGVPIVIAINK	12	A0A1S4DLC0	translation initiation factor IF-2, chloroplastic-like	CK3	2	583.369	-0.71056	NaN	0		136170000
393	AAGVPIVIAINK	12	A0A1S4DLC0	translation initiation factor IF-2, chloroplastic-like	Infected1	2	583.369	-0.30764	NaN	0		51442000
394	AAGWGVMVSHR	11	A0A1S4DQN8	enolase 1, chloroplastic-like	CK1	3	390.866	-0.26989	0.043324	1	28.382	94067000
395	AAGWGVMVSHR	11	A0A1S4DQN8	enolase 1, chloroplastic-like	CK2	3	390.866	-0.0043294	0.030654	1	34.501	94746000
396	AAGWGVMVSHR	11	A0A1S4DQN8	enolase 1, chloroplastic-like	CK3	3	390.866	-0.33649	0.016812	1	41.109	109310000
397	AAGWGVMVSHR	11	A0A1S4DQN8	enolase 1, chloroplastic-like	CK3	2	585.795	-1.4252	0.022553	1	50.354	54001000
398	AAGWGVMVSHR	11	A0A1S4DQN8	enolase 1, chloroplastic-like	Infected1	3	390.866	1.5379	0.009621	1	46.796	53355000
399	AAGWGVMVSHR	11	A0A1S4DQN8	enolase 1, chloroplastic-like	Infected2	3	390.866	1.5222	0.009621	1	46.796	64357000
400	AAGWGVMVSHR	11	A0A1S4DQN8	enolase 1, chloroplastic-like	Infected3	3	390.866	1.0606	0.0086691	1	48.188	56252000
401	AAHMLGLPEVSDFFAK	16	A0A1S3YT57	delta-1-pyrroline-5-carboxylate dehydrogenase 12A1, mitochondrial-like	CK2	3	578.296	-1.9639	8.3002e-05	2	78.505	132240000
402	AAHMLGLPEVSDFFAK	16	A0A1S3YT57	delta-1-pyrroline-5-carboxylate dehydrogenase 12A1, mitochondrial-like	CK3	3	578.296	-0.96581	8.3002e-05	2	78.505	180710000
403	AAHMLGLPEVSDFFAK	16	A0A1S3YT57	delta-1-pyrroline-5-carboxylate dehydrogenase 12A1, mitochondrial-like	Infected1	3	578.296	-0.56448	9.6578e-05	1	74.789	73595000
404	AAHMLGLPEVSDFFAK	16	A0A1S3YT57	delta-1-pyrroline-5-carboxylate dehydrogenase 12A1, mitochondrial-like	Infected1	3	578.296		5.9644e-05	1	74.789	0
405	AAHMLGLPEVSDFFAK	16	A0A1S3YT57	delta-1-pyrroline-5-carboxylate dehydrogenase 12A1, mitochondrial-like	Infected2	3	578.296	0.71171	0.00053609	1	56.527	44039000
406	AAHMLGLPEVSDFFAK	16	A0A1S3YT57	delta-1-pyrroline-5-carboxylate dehydrogenase 12A1, mitochondrial-like	Infected2	3	578.296	-1.0073	4.0353e-06	1	102.52	68742000
407	AAHMLGLPEVSDFFAK	16	A0A1S3YT57	delta-1-pyrroline-5-carboxylate dehydrogenase 12A1, mitochondrial-like	Infected3	3	578.296	-0.34835	2.0629e-05	2	92.939	79859000
408	AAHMLGLPEVSDFFAK	16	A0A1S3YT57	delta-1-pyrroline-5-carboxylate dehydrogenase 12A1, mitochondrial-like	Infected1	3	583.627	-0.38094	0.0027546	1	55.531	22941000
409	AAHMLGLPEVSDFFAK	16	A0A1S3YT57	delta-1-pyrroline-5-carboxylate dehydrogenase 12A1, mitochondrial-like	CK3	3	583.627	0.83502	NaN	0		51671000
410	AAHMLGLPEVSDFFAK	16	A0A1S3YT57	delta-1-pyrroline-5-carboxylate dehydrogenase 12A1, mitochondrial-like	Infected2	3	583.627	0.22707	NaN	0		18184000
411	AAHMLGLPEVSDFFAK	16	A0A1S3YT57	delta-1-pyrroline-5-carboxylate dehydrogenase 12A1, mitochondrial-like	Infected3	3	583.627	0.057905	NaN	0		36262000
412	AAHPEWSPAAIR	12	A0A1S4BF11	subtilisin-like protease SBT1.9	CK1	3	435.895	-0.24942	0.025792	1	35.523	345770000
413	AAHPEWSPAAIR	12	A0A1S4BF11	subtilisin-like protease SBT1.9	CK2	3	435.895	0.77711	0.0098163	1	43.68	367920000
414	AAHPEWSPAAIR	12	A0A1S4BF11	subtilisin-like protease SBT1.9	CK3	3	435.895	-0.51056	0.021614	1	37.613	339150000
415	AAHPEWSPAAIR	12	A0A1S4BF11	subtilisin-like protease SBT1.9	Infected1	3	435.895	1.0037	0.0020157	1	59.367	174030000
416	AAHPEWSPAAIR	12	A0A1S4BF11	subtilisin-like protease SBT1.9	Infected2	3	435.895	0.79122	0.036888	1	30.004	170950000
417	AAHPEWSPAAIR	12	A0A1S4BF11	subtilisin-like protease SBT1.9	Infected3	3	435.895	0.9555	0.0086012	2	45.764	180830000
418	AAHPEWSPAAIR	12	A0A1S4BF11	subtilisin-like protease SBT1.9	Infected3	2	653.339	2.7361	0.010535	1	55.188	53698000
419	AAHPEWSPAAIR	12	A0A1S4BF11	subtilisin-like protease SBT1.9	CK1	2	653.339	6.5911	NaN	0		36632000
420	AAHPEWSPAAIR	12	A0A1S4BF11	subtilisin-like protease SBT1.9	CK2	2	653.339	8.5398	NaN	0		57040000
421	AAHPEWSPAAIR	12	A0A1S4BF11	subtilisin-like protease SBT1.9	CK3	2	653.339	7.6786	NaN	0		24188000
422	AAHPEWSPAAIR	12	A0A1S4BF11	subtilisin-like protease SBT1.9	Infected1	2	653.339	3.2423	NaN	0		30081000
423	AAHPEWSPAAIR	12	A0A1S4BF11	subtilisin-like protease SBT1.9	Infected2	2	653.339	1.8403	NaN	0		50229000
424	AAIKEESEGKLK	12	A0A1S4DBQ6	Glyceraldehyde-3-phosphate dehydrogenase	CK1	3	434.914	0.26555	0.0025769	1	77.185	10107000
425	AAIKEESEGKLK	12	A0A1S4DBQ6	Glyceraldehyde-3-phosphate dehydrogenase	CK2	3	434.914	0.36795	0.0019995	1	80.69	8104000
426	AAIKEESEGKLK	12	A0A1S4DBQ6	Glyceraldehyde-3-phosphate dehydrogenase	CK3	3	434.914	-0.11353	0.0010781	1	92.19	8697100
427	AAIKEESEGKLK	12	A0A1S4DBQ6	Glyceraldehyde-3-phosphate dehydrogenase	Infected1	3	434.914	0.37873	NaN	0		2650600
428	AAINHAGALSK	11	A0A1S4B436	REF/SRPP-like protein At1g67360	Infected2	2	526.796	0.17186	0.00059661	1	101.64	17824000
429	AAINHAGALSK	11	A0A1S4B436	REF/SRPP-like protein At1g67360	Infected2	3	351.533	0.51546	0.041541	1	29.264	32274000
430	AAINHAGALSK	11	A0A1S4B436	REF/SRPP-like protein At1g67360	Infected3	3	351.533	0.51179	0.0021063	1	62.705	28300000
431	AAINHAGALSK	11	A0A1S4B436	REF/SRPP-like protein At1g67360	Infected3	2	526.796	0.19102	0.0059165	1	69.815	16279000
432	AAINHAGALSK	11	A0A1S4B436	REF/SRPP-like protein At1g67360	CK1	3	351.533	0.62729	NaN	0		1000900
433	AAINHAGALSK	11	A0A1S4B436	REF/SRPP-like protein At1g67360	Infected1	2	526.796	-0.13275	NaN	0		16698000
434	AAINHAGALSK	11	A0A1S4B436	REF/SRPP-like protein At1g67360	Infected1	3	351.533	0.36841	NaN	0		32431000
435	AAIQETVSATLNR	13	A0A1S3ZKH8	photosystem II stability/assembly factor HCF136, chloroplastic-like isoform X1	CK1	2	687.373	1.2486	0.027007	1	43.03	184000000
436	AAIQETVSATLNR	13	A0A1S3ZKH8	photosystem II stability/assembly factor HCF136, chloroplastic-like isoform X1	CK1	2	687.373		0.026128	1	39.033	0
437	AAIQETVSATLNR	13	A0A1S3ZKH8	photosystem II stability/assembly factor HCF136, chloroplastic-like isoform X1	CK2	2	687.373	1.221	0.0090956	1	54.09	92710000
438	AAIQETVSATLNR	13	A0A1S3ZKH8	photosystem II stability/assembly factor HCF136, chloroplastic-like isoform X1	CK2	2	687.373	-2.8516	0.0085127	1	53.377	176910000
439	AAIQETVSATLNR	13	A0A1S3ZKH8	photosystem II stability/assembly factor HCF136, chloroplastic-like isoform X1	CK3	2	687.373	1.4504	0.022902	1	44.436	91556000
440	AAIQETVSATLNR	13	A0A1S3ZKH8	photosystem II stability/assembly factor HCF136, chloroplastic-like isoform X1	CK3	2	687.373	0.50477	0.063528	1	37.353	38778000
441	AAIQETVSATLNR	13	A0A1S3ZKH8	photosystem II stability/assembly factor HCF136, chloroplastic-like isoform X1	Infected1	2	687.373	0.91252	0.00020293	1	98.942	115580000
442	AAIQETVSATLNR	13	A0A1S3ZKH8	photosystem II stability/assembly factor HCF136, chloroplastic-like isoform X1	Infected2	2	687.373	0.59841	5.9341e-05	1	107.53	178570000
443	AAIQETVSATLNR	13	A0A1S3ZKH8	photosystem II stability/assembly factor HCF136, chloroplastic-like isoform X1	CK1	2	687.373	0.60683	NaN	0		24876000
444	AAIQETVSATLNR	13	A0A1S3ZKH8	photosystem II stability/assembly factor HCF136, chloroplastic-like isoform X1	CK1	2	687.373	2.0362	NaN	0		84850000
445	AAIQETVSATLNR	13	A0A1S3ZKH8	photosystem II stability/assembly factor HCF136, chloroplastic-like isoform X1	CK2	2	687.373	0.69413	NaN	0		132940000
446	AAIQETVSATLNR	13	A0A1S3ZKH8	photosystem II stability/assembly factor HCF136, chloroplastic-like isoform X1	CK3	2	687.373	1.8376	NaN	0		141140000
447	AAIQETVSATLNR	13	A0A1S3ZKH8	photosystem II stability/assembly factor HCF136, chloroplastic-like isoform X1	Infected3	2	687.373	2.4616	NaN	0		4922400
448	AAIQETVSATLNR	13	A0A1S3ZKH8	photosystem II stability/assembly factor HCF136, chloroplastic-like isoform X1	Infected3	2	687.373	0.59342	NaN	0		167290000
449	AAIQTAEEYLVSQNRPK	17	A0A1S4BZ24	villin-3-like	CK1	3	640.006	-0.9605	0.0020935	1	50.966	221060000
450	AAIQTAEEYLVSQNRPK	17	A0A1S4BZ24	villin-3-like	CK2	3	640.006	-1.6353	0.00011603	1	73.252	131410000
451	AAIQTAEEYLVSQNRPK	17	A0A1S4BZ24	villin-3-like	Infected2	3	640.006	0.25051	0.0012504	1	54.073	77604000
452	AAIQTAEEYLVSQNRPK	17	A0A1S4BZ24	villin-3-like	Infected3	3	640.006	-0.11756	NaN	0		80859000
453	AAIRDPDPVVFLENELLYGESFPVSAEALDSSFCLPIGK	39	A0A1S4B2J2	Pyruvate dehydrogenase E1 component subunit beta	CK1	4	1067.29	-1.9467	3.4979e-15	1	69.075	55735000
454	AAIVNSQTLEEVAR	14	A0A1S3YBD8	U2 small nuclear ribonucleoprotein A'-like	Infected1	2	750.904	0.42044	0.00065626	1	78.814	40842000
455	AAIVNSQTLEEVAR	14	A0A1S3YBD8	U2 small nuclear ribonucleoprotein A'-like	Infected2	2	750.904	0.51079	0.00032569	1	88.075	29354000
456	AAIVNSQTLEEVAR	14	A0A1S3YBD8	U2 small nuclear ribonucleoprotein A'-like	Infected3	2	750.904	0.39675	2.3815e-05	1	107.99	34065000
457	AAKPPPIGPK	10	A0A1S4C5L2	photosystem I reaction center subunit IV B, chloroplastic	Infected2	2	488.303	0.040231	0.042444	1	64.841	2609300000
458	AAKPPPIGPK	10	A0A1S4C5L2	photosystem I reaction center subunit IV B, chloroplastic	CK1	2	488.303	3.2308	NaN	0		14289000
459	AAKPPPIGPK	10	A0A1S4C5L2	photosystem I reaction center subunit IV B, chloroplastic	CK3	2	488.303	3.0284	NaN	0		14248000
460	AAKPPPIGPK	10	A0A1S4C5L2	photosystem I reaction center subunit IV B, chloroplastic	Infected1	2	488.303	0.15448	NaN	0		2399800000
461	AAKPPPIGPK	10	A0A1S4C5L2	photosystem I reaction center subunit IV B, chloroplastic	Infected3	2	488.303	0.051077	NaN	0		2626700000
462	AALANLYQENSMLSFEGQK	19	A0A1S4AQU4	nuclear transport factor 2-like	CK1	2	1057.51	-0.39859	4.2737e-06	1	100.97	126240000
463	AALANLYQENSMLSFEGQK	19	A0A1S4AQU4	nuclear transport factor 2-like	CK2	2	1057.51	-0.50794	2.926e-09	1	119.8	157420000
464	AALANLYQENSMLSFEGQK	19	A0A1S4AQU4	nuclear transport factor 2-like	CK3	2	1057.51	-0.39195	9.8102e-19	1	137.32	161400000
465	AALANLYQENSMLSFEGQK	19	A0A1S4AQU4	nuclear transport factor 2-like	Infected1	2	1057.51	-0.43524	2.0925e-06	1	104.88	68811000
466	AALANLYQENSMLSFEGQK	19	A0A1S4AQU4	nuclear transport factor 2-like	Infected2	2	1057.51	-1.0741	1.2273e-25	1	151.39	68638000
467	AALANLYQENSMLSFEGQK	19	A0A1S4AQU4	nuclear transport factor 2-like	Infected3	2	1057.51	-1.6487	7.7859e-19	1	139.46	78161000
468	AALANLYQENSMLSFEGQK	19	A0A1S4AQU4	nuclear transport factor 2-like	Infected2	2	1065.51	-0.21054	0.0043954	1	49.036	17449000
469	AALANLYQENSMLSFEGQK	19	A0A1S4AQU4	nuclear transport factor 2-like	Infected1	2	1065.51	1.5805	NaN	0		17594000
470	AALANLYQENSMLSFEGQK	19	A0A1S4AQU4	nuclear transport factor 2-like	Infected2	2	1058.01	4.3657	0.0013422	1	73.279	38732000
471	AALANLYQENSMLSFEGQK	19	A0A1S4AQU4	nuclear transport factor 2-like	CK1	2	1058.01	5.3315	NaN	0		121710000
472	AALANLYQENSMLSFEGQK	19	A0A1S4AQU4	nuclear transport factor 2-like	CK2	2	1058.01	5.6445	NaN	0		114950000
473	AALANLYQENSMLSFEGQK	19	A0A1S4AQU4	nuclear transport factor 2-like	CK3	2	1058.01	5.77	NaN	0		98351000
474	AALANLYQENSMLSFEGQK	19	A0A1S4AQU4	nuclear transport factor 2-like	Infected1	2	1058.01	5.6898	NaN	0		45715000
475	AALANLYQENSMLSFEGQK	19	A0A1S4AQU4	nuclear transport factor 2-like	Infected3	2	1058.01	5.2428	NaN	0		47606000
476	AALDLLFEEGLENVIAR	17	A0A1S4ABS2	serine--glyoxylate aminotransferase	CK1	2	937.007	-0.71219	1.1991e-40	2	178.03	454410000
477	AALDLLFEEGLENVIAR	17	A0A1S4ABS2	serine--glyoxylate aminotransferase	CK1	3	625.007	0.39556	3.7411e-18	2	143.97	317780000
478	AALDLLFEEGLENVIAR	17	A0A1S4ABS2	serine--glyoxylate aminotransferase	CK1	2	937.007	1.763	0.00017361	1	82.663	32313000
479	AALDLLFEEGLENVIAR	17	A0A1S4ABS2	serine--glyoxylate aminotransferase	CK1	3	625.007		0.047463	1	23.046	0
480	AALDLLFEEGLENVIAR	17	A0A1S4ABS2	serine--glyoxylate aminotransferase	CK1	3	625.007		0.046203	1	23.423	0
481	AALDLLFEEGLENVIAR	17	A0A1S4ABS2	serine--glyoxylate aminotransferase	CK2	3	625.007	0.6868	1.2049e-17	3	135.72	582090000
482	AALDLLFEEGLENVIAR	17	A0A1S4ABS2	serine--glyoxylate aminotransferase	CK2	2	937.007	0.47863	5.3307e-50	2	188.59	502280000
483	AALDLLFEEGLENVIAR	17	A0A1S4ABS2	serine--glyoxylate aminotransferase	CK2	3	625.007	1.3751	8.2179e-05	1	70.784	45934000
484	AALDLLFEEGLENVIAR	17	A0A1S4ABS2	serine--glyoxylate aminotransferase	CK2	2	937.007		1.9317e-06	1	84.41	0
485	AALDLLFEEGLENVIAR	17	A0A1S4ABS2	serine--glyoxylate aminotransferase	CK2	2	937.007	1.2126	0.001994	1	53.255	41787000
486	AALDLLFEEGLENVIAR	17	A0A1S4ABS2	serine--glyoxylate aminotransferase	CK3	2	937.007	0.74081	1.6699e-40	3	174.59	461910000
487	AALDLLFEEGLENVIAR	17	A0A1S4ABS2	serine--glyoxylate aminotransferase	CK3	3	625.007	0.69978	7.8197e-09	4	118.21	481220000
488	AALDLLFEEGLENVIAR	17	A0A1S4ABS2	serine--glyoxylate aminotransferase	CK3	2	937.007		4.1204e-35	1	147.83	0
489	AALDLLFEEGLENVIAR	17	A0A1S4ABS2	serine--glyoxylate aminotransferase	Infected1	3	625.007	-0.006071	1.2963e-17	3	134.81	307730000
490	AALDLLFEEGLENVIAR	17	A0A1S4ABS2	serine--glyoxylate aminotransferase	Infected1	2	937.007	0.50688	6.0672e-41	2	182.35	270330000
491	AALDLLFEEGLENVIAR	17	A0A1S4ABS2	serine--glyoxylate aminotransferase	Infected2	3	625.007	0.45202	9.4672e-13	1	128.06	179360000
492	AALDLLFEEGLENVIAR	17	A0A1S4ABS2	serine--glyoxylate aminotransferase	Infected2	2	937.007		2.072e-13	1	106.6	0
493	AALDLLFEEGLENVIAR	17	A0A1S4ABS2	serine--glyoxylate aminotransferase	Infected3	3	625.007	0.082758	6.7287e-18	3	141	277480000
494	AALDLLFEEGLENVIAR	17	A0A1S4ABS2	serine--glyoxylate aminotransferase	Infected3	2	937.007	0.032573	5.2568e-31	2	162.29	199750000
495	AALDLLFEEGLENVIAR	17	A0A1S4ABS2	serine--glyoxylate aminotransferase	CK3	2	937.007	-4.1458	NaN	0		27208000
496	AALDLLFEEGLENVIAR	17	A0A1S4ABS2	serine--glyoxylate aminotransferase	Infected1	3	625.007	2.1006	NaN	0		4756500
497	AALDLLFEEGLENVIAR	17	A0A1S4ABS2	serine--glyoxylate aminotransferase	Infected2	3	625.007	1.3742	NaN	0		7436700
498	AALDLLFEEGLENVIAR	17	A0A1S4ABS2	serine--glyoxylate aminotransferase	Infected3	2	937.007	0.98246	NaN	0		6823100
499	AALEENDILISPAAPSAAYR	20	A0A1S4AME8	Glutamyl-tRNA(Gln) amidotransferase subunit A, chloroplastic/mitochondrial	CK1	2	1036.54	2.4046	0.0039813	1	42.908	65801000
500	AALEENDILISPAAPSAAYR	20	A0A1S4AME8	Glutamyl-tRNA(Gln) amidotransferase subunit A, chloroplastic/mitochondrial	CK2	2	1036.54	2.746	NaN	0		72713000
501	AALEENDILISPAAPSAAYR	20	A0A1S4AME8	Glutamyl-tRNA(Gln) amidotransferase subunit A, chloroplastic/mitochondrial	CK3	2	1036.54	2.4791	NaN	0		86856000
502	AALEENDILISPAAPSAAYR	20	A0A1S4AME8	Glutamyl-tRNA(Gln) amidotransferase subunit A, chloroplastic/mitochondrial	Infected1	2	1036.54	0.35288	NaN	0		19212000
503	AALEENDILISPAAPSAAYR	20	A0A1S4AME8	Glutamyl-tRNA(Gln) amidotransferase subunit A, chloroplastic/mitochondrial	Infected2	2	1036.54	-0.77657	NaN	0		25788000
504	AALEENDILISPAAPSAAYR	20	A0A1S4AME8	Glutamyl-tRNA(Gln) amidotransferase subunit A, chloroplastic/mitochondrial	Infected3	2	1036.54	-2.2128	NaN	0		25593000
505	AALEGLNSIIGYAIK	15	A0A1S4A1U3	diaminopimelate decarboxylase 1, chloroplastic-like	CK1	3	511.628		0.038087	1	28.325	0
506	AALEMLK	7	A0A1S3ZF69	serine carboxypeptidase-like	Infected3	2	388.223	0.088041	0.047485	1	57.281	32547000
507	AALEMLK	7	A0A1S3ZF69	serine carboxypeptidase-like	CK1	2	388.223	-0.14988	NaN	0		24546000
508	AALEMLK	7	A0A1S3ZF69	serine carboxypeptidase-like	CK2	2	388.223	0.58747	NaN	0		31198000
509	AALEMLK	7	A0A1S3ZF69	serine carboxypeptidase-like	CK3	2	388.223	1.8832	NaN	0		15705000
510	AALEMLK	7	A0A1S3ZF69	serine carboxypeptidase-like	Infected2	2	388.223	-0.0047637	NaN	0		26948000
511	AALEMLQR	8	A0A1S4D3Y3	Carboxypeptidase	Infected1	2	466.255		0.0041759	1	95.352	0
512	AALEMLQR	8	A0A1S4D3Y3	Carboxypeptidase	Infected2	2	466.255		0.0032172	1	98.458	0
513	AALEMLQR	8	A0A1S4D3Y3	Carboxypeptidase	Infected2	2	466.255		0.0067493	1	77.282	0
514	AALEMLQR	8	A0A1S4D3Y3	Carboxypeptidase	Infected3	2	466.255	-0.71175	0.0090396	1	83.753	168740000
515	AALETGASLAPAESR	15	A0A1S4BMU1	Suppressor of G2 allele of SKP1	CK1	2	722.376	2.3754	2.2686e-06	1	107.69	161190000
516	AALETGASLAPAESR	15	A0A1S4BMU1	Suppressor of G2 allele of SKP1	CK2	2	722.376	2.9502	2.5674e-07	1	111.07	140550000
517	AALETGASLAPAESR	15	A0A1S4BMU1	Suppressor of G2 allele of SKP1	CK3	2	722.376	2.6071	2.1912e-07	1	112.62	177620000
518	AALETGASLAPAESR	15	A0A1S4BMU1	Suppressor of G2 allele of SKP1	Infected1	2	722.376	1.7753	0.0029043	1	55.755	101230000
519	AALETGASLAPAESR	15	A0A1S4BMU1	Suppressor of G2 allele of SKP1	Infected2	2	722.376	1.3616	NaN	0		76100000
520	AALETGASLAPAESR	15	A0A1S4BMU1	Suppressor of G2 allele of SKP1	Infected3	2	722.376	1.3314	NaN	0		99043000
521	AALKGDAEFR	10	A0A1S4BMS0	heme-binding-like protein At3g10130, chloroplastic	CK1	3	359.861	-2.4856	0.018278	1	43.419	31714000
522	AALKGDAEFR	10	A0A1S4BMS0	heme-binding-like protein At3g10130, chloroplastic	CK2	3	359.861	-4.3444	0.0010268	1	83.499	31855000
523	AALKGDAEFR	10	A0A1S4BMS0	heme-binding-like protein At3g10130, chloroplastic	CK3	3	359.861	-2.0024	NaN	0		40143000
524	AALLAFR	7	A0A1S3ZQ83	DNA-damage-repair/toleration protein DRT100-like	CK1	2	381.237	1.2284	0.012405	1	95.957	477800000
525	AALLAFR	7	A0A1S3ZQ83	DNA-damage-repair/toleration protein DRT100-like	CK1	2	381.237	-0.1237	0.048613	1	56.541	33820000
526	AALLAFR	7	A0A1S3ZQ83	DNA-damage-repair/toleration protein DRT100-like	CK2	2	381.237	1.0007	0.014997	1	91.584	455860000
527	AALLAFR	7	A0A1S3ZQ83	DNA-damage-repair/toleration protein DRT100-like	CK2	2	381.237	0.34599	0.008773	1	103.28	51260000
528	AALLAFR	7	A0A1S3ZQ83	DNA-damage-repair/toleration protein DRT100-like	CK3	2	381.237	1.2452	0.001513	1	121.68	452770000
529	AALLAFR	7	A0A1S3ZQ83	DNA-damage-repair/toleration protein DRT100-like	Infected1	2	381.237	0.18452	0.0072847	2	106.29	291890000
530	AALLAFR	7	A0A1S3ZQ83	DNA-damage-repair/toleration protein DRT100-like	Infected2	2	381.237	0.46403	0.014997	2	91.584	387720000
531	AALLAFR	7	A0A1S3ZQ83	DNA-damage-repair/toleration protein DRT100-like	Infected3	2	381.237	0.18008	0.0072847	2	106.29	321530000
532	AALLAFR	7	A0A1S3ZQ83	DNA-damage-repair/toleration protein DRT100-like	CK3	2	381.237	-0.41517	NaN	0		17128000
533	AALLAFR	7	A0A1S3ZQ83	DNA-damage-repair/toleration protein DRT100-like	Infected1	2	381.237	1.4947	NaN	0		35157000
534	AALLAFR	7	A0A1S3ZQ83	DNA-damage-repair/toleration protein DRT100-like	Infected2	2	381.237	0.80792	NaN	0		35231000
535	AALLAFR	7	A0A1S3ZQ83	DNA-damage-repair/toleration protein DRT100-like	Infected3	2	381.237	1.3469	NaN	0		30889000
536	AALNAIEAGFDGIEIHGAHGYLIDQFLK	28	A0A1S3Z4R9	12-oxophytodienoate reductase 3-like	Infected1	4	746.638	1.2526	5.2984e-07	1	68.461	116120000
537	AALNAIEAGFDGIEIHGAHGYLIDQFLK	28	A0A1S3Z4R9	12-oxophytodienoate reductase 3-like	Infected2	4	746.638	0.45001	3.2439e-05	1	47.73	95780000
538	AALNAIEAGFDGIEIHGAHGYLIDQFLK	28	A0A1S3Z4R9	12-oxophytodienoate reductase 3-like	Infected3	4	746.638	1.5695	4.7456e-09	1	81.406	115130000
539	AALNAIEAGFDGIEIHGAHGYLIDQFLK	28	A0A1S3Z4R9	12-oxophytodienoate reductase 3-like	CK2	4	746.638	2.2681	NaN	0		93833000
540	AALNAIEAGFDGIEIHGAHGYLIDQFLK	28	A0A1S3Z4R9	12-oxophytodienoate reductase 3-like	CK3	4	746.638	1.3839	NaN	0		211130000
541	AALPLKR	7	A0A1S4BKW8	Ribosomal protein	Infected1	2	384.758	0.48349	0.055159	1	52.299	36629000
542	AALPLKR	7	A0A1S4BKW8	Ribosomal protein	Infected2	2	384.758	0.42219	NaN	0		35390000
543	AALPLKR	7	A0A1S4BKW8	Ribosomal protein	Infected3	2	384.758	0.45145	NaN	0		33473000
544	AALPNEVTMSHHIWNSSQAGALVAAILQGDSR	32	A0A1S4BR13	homoserine kinase-like	CK2	4	836.926	-0.022544	0.021002	1	19.202	63394000
545	AALPNEVTMSHHIWNSSQAGALVAAILQGDSR	32	A0A1S4BR13	homoserine kinase-like	Infected2	4	836.926	0.33272	0.024983	1	17.18	37151000
546	AALPNEVTMSHHIWNSSQAGALVAAILQGDSR	32	A0A1S4BR13	homoserine kinase-like	Infected3	4	836.926	0.5771	0.0055969	1	27.535	44723000
547	AALQEITQLVETR	13	A0A1S3YIN0	probable serine protease EDA2 isoform X2	CK2	2	736.409		0.0013294	1	54.898	0
548	AALQEITQLVETR	13	A0A1S3YIN0	probable serine protease EDA2 isoform X2	CK3	2	736.409	3.0423	0.001172	1	77.192	73608000
549	AALQEITQLVETR	13	A0A1S3YIN0	probable serine protease EDA2 isoform X2	Infected3	2	736.409	1.2188	0.0020339	1	68.972	47579000
550	AALQEITQLVETR	13	A0A1S3YIN0	probable serine protease EDA2 isoform X2	CK1	2	736.409	3.876	NaN	0		106230000
551	AALQEITQLVETR	13	A0A1S3YIN0	probable serine protease EDA2 isoform X2	Infected1	2	736.409	0.99164	NaN	0		48028000
552	AALQEITQLVETR	13	A0A1S3YIN0	probable serine protease EDA2 isoform X2	Infected2	2	736.409	0.97773	NaN	0		48157000
553	AALSTTDVIELPTPDQLK	18	A0A1S4AVS4	protein HHL1, chloroplastic-like	CK2	2	956.517	-1.7774	0.00022232	1	70.944	114260000
554	AALSTTDVIELPTPDQLK	18	A0A1S4AVS4	protein HHL1, chloroplastic-like	CK3	2	956.517	-0.28876	0.00022539	1	70.615	101280000
555	AALSTTDVIELPTPDQLK	18	A0A1S4AVS4	protein HHL1, chloroplastic-like	Infected3	2	956.517	-3.3412	1.7612e-05	2	96.054	39969000
556	AALSTTDVIELPTPDQLK	18	A0A1S4AVS4	protein HHL1, chloroplastic-like	Infected1	2	956.517	-6.4632	NaN	0		12996000
557	AALSTTDVIELPTPDQLK	18	A0A1S4AVS4	protein HHL1, chloroplastic-like	Infected2	2	956.517	-4.4419	NaN	0		66976000
558	AALTAGADKDEEDSEGR	17	Q9AT16	Ankyrin-repeat protein HBP1	CK1	2	867.892	0.20445	1.9848e-40	2	184.21	521200000
559	AALTAGADKDEEDSEGR	17	Q9AT16	Ankyrin-repeat protein HBP1	CK1	3	578.931	-0.10581	9.4592e-18	2	141.55	2789400000
560	AALTAGADKDEEDSEGR	17	Q9AT16	Ankyrin-repeat protein HBP1	CK2	2	867.892	-0.56308	7.7466e-86	1	233.49	535160000
561	AALTAGADKDEEDSEGR	17	Q9AT16	Ankyrin-repeat protein HBP1	CK2	3	578.931	-0.4539	1.3538e-17	2	138.91	2830300000
562	AALTAGADKDEEDSEGR	17	Q9AT16	Ankyrin-repeat protein HBP1	CK3	3	578.931	-0.25876	2.8227e-12	1	121.82	3731400000
563	AALTAGADKDEEDSEGR	17	Q9AT16	Ankyrin-repeat protein HBP1	CK3	2	867.892	-0.16985	1.0108e-59	1	205.95	468860000
564	AALTAGADKDEEDSEGR	17	Q9AT16	Ankyrin-repeat protein HBP1	CK3	3	578.931	0.42371	2.6835e-31	1	160.81	98682000
565	AALTAGADKDEEDSEGR	17	Q9AT16	Ankyrin-repeat protein HBP1	Infected1	3	578.931	-0.23924	6.4868e-05	2	85.362	767850000
566	AALTAGADKDEEDSEGR	17	Q9AT16	Ankyrin-repeat protein HBP1	Infected1	2	867.892	0.1981	1.2616e-16	2	141.13	94029000
567	AALTAGADKDEEDSEGR	17	Q9AT16	Ankyrin-repeat protein HBP1	Infected2	2	867.892	0.30049	7.0376e-40	1	177.67	118910000
568	AALTAGADKDEEDSEGR	17	Q9AT16	Ankyrin-repeat protein HBP1	Infected2	3	578.931	-0.4133	1.232e-12	1	129.05	878760000
569	AALTAGADKDEEDSEGR	17	Q9AT16	Ankyrin-repeat protein HBP1	Infected2	3	578.931	0.2676	0.00025415	1	66.068	37725000
570	AALTAGADKDEEDSEGR	17	Q9AT16	Ankyrin-repeat protein HBP1	Infected3	3	578.931	-0.51474	1.6183e-12	2	127.3	1119100000
571	AALTAGADKDEEDSEGR	17	Q9AT16	Ankyrin-repeat protein HBP1	Infected3	2	867.892	-0.38166	9.8435e-32	1	173.37	187090000
572	AALTALLGDSGILAIPTVPGPPPK	24	A0A1S3YI76	amidase 1-like	Infected3	3	757.11	2.7786	1.0692e-05	1	67.668	31007000
573	AALTALLGDSGILAIPTVPGPPPK	24	A0A1S3YI76	amidase 1-like	Infected1	3	757.11	1.0775	NaN	0		26623000
574	AALVEFYAPWCGHCK	15	A0A1S4BDC1	probable protein disulfide-isomerase A6	CK3	3	603.613	1.5335	0.048239	1	22.327	84213000
575	AALVEFYAPWCGHCK	15	A0A1S4BDC1	probable protein disulfide-isomerase A6	Infected1	3	603.613	0.39722	0.048123	1	22.365	20985000
576	AALVEFYAPWCGHCK	15	A0A1S4BDC1	probable protein disulfide-isomerase A6	CK1	3	603.613	-1.2941	NaN	0		117560000
577	AALVEFYAPWCGHCK	15	A0A1S4BDC1	probable protein disulfide-isomerase A6	Infected3	3	603.613	1.2143	NaN	0		35096000
578	AAMEMQAEAER	11	A0A1S3Z446	stomatin-like protein 2, mitochondrial	CK1	2	626.768	0.30991	0.0091671	1	65.842	28817000
579	AAMEMQAEAER	11	A0A1S3Z446	stomatin-like protein 2, mitochondrial	CK2	2	626.768	0.62087	0.040547	1	50.149	30679000
580	AAMEMQAEAER	11	A0A1S3Z446	stomatin-like protein 2, mitochondrial	CK3	2	626.768	-0.25866	0.052713	1	43.604	86614000
581	AAMEMQAEAER	11	A0A1S3Z446	stomatin-like protein 2, mitochondrial	Infected2	2	626.768	-0.45616	0.02971	1	53.013	12298000
582	AAMEMQAEAER	11	A0A1S3Z446	stomatin-like protein 2, mitochondrial	Infected3	2	626.768	0.60614	0.046738	1	48.513	7771300
583	AAMEMQAEAER	11	A0A1S3Z446	stomatin-like protein 2, mitochondrial	Infected1	2	626.768	0.28741	NaN	0		15750000
584	AAMEMQAEAER	11	A0A1S3Z446	stomatin-like protein 2, mitochondrial	Infected1	2	618.771	-1.5176	0.013499	1	55.04	18458000
585	AAMEMQAEAER	11	A0A1S3Z446	stomatin-like protein 2, mitochondrial	Infected2	2	618.771		0.00087868	1	89.266	0
586	AAMEMQAEAER	11	A0A1S3Z446	stomatin-like protein 2, mitochondrial	Infected3	2	618.771	-1.3006	0.0035774	1	71.153	12511000
587	AAMQAAEELHR	11	A0A1S4CVX6	peptidyl-prolyl cis-trans isomerase E-like	CK1	3	409.536	0.93852	0.01187	1	52.391	143620000
588	AAMQAAEELHR	11	A0A1S4CVX6	peptidyl-prolyl cis-trans isomerase E-like	CK2	3	409.536	1.0109	NaN	0		105780000
589	AAMQAAEELHR	11	A0A1S4CVX6	peptidyl-prolyl cis-trans isomerase E-like	CK3	3	409.536	2.1281	NaN	0		137130000
590	AAMQAAEELHR	11	A0A1S4CVX6	peptidyl-prolyl cis-trans isomerase E-like	Infected1	3	409.536	0.46425	NaN	0		47224000
591	AAMQAAEELHR	11	A0A1S4CVX6	peptidyl-prolyl cis-trans isomerase E-like	Infected2	3	409.536	-0.50513	NaN	0		66944000
592	AAMQAAEELHR	11	A0A1S4CVX6	peptidyl-prolyl cis-trans isomerase E-like	Infected3	3	409.536	-0.89925	NaN	0		44563000
593	AANAQAALAYK	11	A0A1S4B6C0	transaldolase-like	CK1	2	546.296	-1.62	0.0018246	1	82.417	138490000
594	AANAQAALAYK	11	A0A1S4B6C0	transaldolase-like	CK2	2	546.296	-1.4147	0.0057195	1	65.627	123940000
595	AANAQAALAYK	11	A0A1S4B6C0	transaldolase-like	CK3	2	546.296	0.18593	0.0066922	1	63.624	172310000
596	AANAQAALAYK	11	A0A1S4B6C0	transaldolase-like	Infected2	2	546.296	-1.5029	0.02642	1	49.466	72531000
597	AANAQAALAYK	11	A0A1S4B6C0	transaldolase-like	Infected3	2	546.296	-1.937	NaN	0		72349000
598	AANGVVIATEK	11	A0A1S4AET6	Proteasome subunit alpha type	CK1	2	536.803	1.1339	0.0025626	1	77.674	71482000
599	AANGVVIATEK	11	A0A1S4AET6	Proteasome subunit alpha type	CK2	2	536.803	-0.1579	0.0014406	1	87.667	63242000
600	AANGVVIATEK	11	A0A1S4AET6	Proteasome subunit alpha type	CK3	2	536.803	-0.15954	0.012252	1	55.578	86537000
601	AANGVVIATEK	11	A0A1S4AET6	Proteasome subunit alpha type	Infected1	2	536.803	0.75063	0.0039758	1	69.216	62608000
602	AANGVVIATEK	11	A0A1S4AET6	Proteasome subunit alpha type	Infected2	2	536.803	1.7577	0.0082716	1	61.932	66929000
603	AANGVVIATEK	11	A0A1S4AET6	Proteasome subunit alpha type	Infected3	2	536.803	2.1019	0.022973	1	50.116	58662000
604	AANGVVIATEK	11	A0A1S4AET6	Proteasome subunit alpha type	Infected1	2	537.295	0.66054	0.029555	1	73.632	255540000
605	AANGVVIATEK	11	A0A1S4AET6	Proteasome subunit alpha type	Infected1	1	1073.58	0.13878	0.018157	1	66.056	4617700
606	AANGVVIATEK	11	A0A1S4AET6	Proteasome subunit alpha type	CK1	1	1073.58	0.60162	NaN	0		47070000
607	AANGVVIATEK	11	A0A1S4AET6	Proteasome subunit alpha type	CK2	1	1073.58	0.59736	NaN	0		42122000
608	AANGVVIATEK	11	A0A1S4AET6	Proteasome subunit alpha type	CK3	1	1073.58	0.33113	NaN	0		45586000
609	AANGVVIATEK	11	A0A1S4AET6	Proteasome subunit alpha type	CK3	2	537.295	5.5752	NaN	0		86260000
610	AANGVVIATEK	11	A0A1S4AET6	Proteasome subunit alpha type	Infected2	2	537.295	4.7805	NaN	0		55856000
611	AANGVVIATEK	11	A0A1S4AET6	Proteasome subunit alpha type	Infected3	2	537.295	0.39179	NaN	0		228990000
612	AANIESGGEFTVSGADEILK	20	A0A1S4DK72	peroxiredoxin-2B-like	CK1	2	1004.5	0.63534	1.1869e-06	2	100.59	98458000
613	AANIESGGEFTVSGADEILK	20	A0A1S4DK72	peroxiredoxin-2B-like	CK1	2	1004.5	1.5799	0.060355	1	27.964	186580000
614	AANIESGGEFTVSGADEILK	20	A0A1S4DK72	peroxiredoxin-2B-like	CK1	2	1004.5		2.2967e-08	1	74.444	0
615	AANIESGGEFTVSGADEILK	20	A0A1S4DK72	peroxiredoxin-2B-like	CK2	2	1004.5	0.62454	3.8768e-07	2	106	101880000
616	AANIESGGEFTVSGADEILK	20	A0A1S4DK72	peroxiredoxin-2B-like	CK2	2	1004.5	-0.55354	0.00018955	1	67.56	79618000
617	AANIESGGEFTVSGADEILK	20	A0A1S4DK72	peroxiredoxin-2B-like	CK2	2	1004.5	1.6969	0.0089198	1	40.622	40152000
618	AANIESGGEFTVSGADEILK	20	A0A1S4DK72	peroxiredoxin-2B-like	CK2	2	1004.5	3.5195	0.017969	1	37.169	91700000
619	AANIESGGEFTVSGADEILK	20	A0A1S4DK72	peroxiredoxin-2B-like	CK3	2	1004.5	0.7115	1.3615e-06	3	99.407	91330000
620	AANIESGGEFTVSGADEILK	20	A0A1S4DK72	peroxiredoxin-2B-like	CK3	2	1004.5	2.2111	0.00049832	1	56.48	62169000
621	AANIESGGEFTVSGADEILK	20	A0A1S4DK72	peroxiredoxin-2B-like	CK3	2	1004.5	0.34274	0.030859	1	30.468	21546000
622	AANIESGGEFTVSGADEILK	20	A0A1S4DK72	peroxiredoxin-2B-like	Infected1	2	1004.5	0.17173	1.7802e-20	2	139.44	115060000
623	AANIESGGEFTVSGADEILK	20	A0A1S4DK72	peroxiredoxin-2B-like	Infected2	2	1004.5	0.31226	9.4978e-11	2	121.21	119200000
624	AANIESGGEFTVSGADEILK	20	A0A1S4DK72	peroxiredoxin-2B-like	Infected2	2	1004.5	2.378	0.0051897	1	42.348	43278000
625	AANIESGGEFTVSGADEILK	20	A0A1S4DK72	peroxiredoxin-2B-like	Infected3	2	1004.5	0.15601	7.6855e-10	3	118.19	135890000
626	AANIESGGEFTVSGADEILK	20	A0A1S4DK72	peroxiredoxin-2B-like	Infected3	2	1004.5	-0.63663	0.027058	1	32.227	28540000
627	AANIESGGEFTVSGADEILK	20	A0A1S4DK72	peroxiredoxin-2B-like	Infected3	2	1004.5	1.6845	0.02276	1	34.217	167840000
628	AANIESGGEFTVSGADEILK	20	A0A1S4DK72	peroxiredoxin-2B-like	Infected3	2	1004.5		0.052158	1	26.742	0
629	AANIESGGEFTVSGADEILK	20	A0A1S4DK72	peroxiredoxin-2B-like	Infected3	2	1004.5	2.8013	0.00083014	1	54.225	45705000
630	AANIESGGEFTVSGADEILK	20	A0A1S4DK72	peroxiredoxin-2B-like	CK1	2	1004.5	3.7364	NaN	0		102860000
631	AANIESGGEFTVSGADEILK	20	A0A1S4DK72	peroxiredoxin-2B-like	CK2	2	1004.5	-0.76483	NaN	0		40346000
632	AANIESGGEFTVSGADEILK	20	A0A1S4DK72	peroxiredoxin-2B-like	CK3	2	1004.5	-1.033	NaN	0		37881000
633	AANIESGGEFTVSGADEILK	20	A0A1S4DK72	peroxiredoxin-2B-like	CK3	2	1004.5	4.7719	NaN	0		94101000
634	AANIESGGEFTVSGADEILK	20	A0A1S4DK72	peroxiredoxin-2B-like	Infected1	2	1004.5	-1.9347	NaN	0		8581700
635	AANIESGGEFTVSGADEILK	20	A0A1S4DK72	peroxiredoxin-2B-like	Infected1	2	1004.5	2.8686	NaN	0		47201000
636	AANQVAGEILSFFTR	15	A0A1S4D3I4	protein COFACTOR ASSEMBLY OF COMPLEX C SUBUNIT B CCB1, chloroplastic-like	CK1	3	541.954	0.32541	1.7913e-10	1	124.62	34861000
637	AANQVAGEILSFFTR	15	A0A1S4D3I4	protein COFACTOR ASSEMBLY OF COMPLEX C SUBUNIT B CCB1, chloroplastic-like	CK2	3	541.954	0.64245	1.6464e-06	1	106.14	35109000
638	AANQVAGEILSFFTR	15	A0A1S4D3I4	protein COFACTOR ASSEMBLY OF COMPLEX C SUBUNIT B CCB1, chloroplastic-like	Infected2	3	541.954	-0.035833	4.683e-12	1	134.4	13651000
639	AANQVAGEILSFFTR	15	A0A1S4D3I4	protein COFACTOR ASSEMBLY OF COMPLEX C SUBUNIT B CCB1, chloroplastic-like	Infected3	3	541.954	1.0908	5.5673e-06	1	99.927	15373000
640	AANQVAGEILSFFTR	15	A0A1S4D3I4	protein COFACTOR ASSEMBLY OF COMPLEX C SUBUNIT B CCB1, chloroplastic-like	CK3	3	541.954	1.1993	NaN	0		34752000
641	AANQVAGEILSFFTR	15	A0A1S4D3I4	protein COFACTOR ASSEMBLY OF COMPLEX C SUBUNIT B CCB1, chloroplastic-like	Infected1	3	541.954	1.2854	NaN	0		12188000
642	AANVTVEPYWPLLFAK	16	A0A1S4D3Y1	60S acidic ribosomal protein P1-like	CK1	2	909.993	0.4491	0.00010429	2	90.725	1662300000
643	AANVTVEPYWPLLFAK	16	A0A1S4D3Y1	60S acidic ribosomal protein P1-like	CK1	3	606.998	0.2822	0.0023225	1	47.548	223180000
644	AANVTVEPYWPLLFAK	16	A0A1S4D3Y1	60S acidic ribosomal protein P1-like	CK2	3	606.998	0.37686	0.00048588	1	58.079	126890000
645	AANVTVEPYWPLLFAK	16	A0A1S4D3Y1	60S acidic ribosomal protein P1-like	CK2	2	909.993		4.3775e-08	1	103.6	0
646	AANVTVEPYWPLLFAK	16	A0A1S4D3Y1	60S acidic ribosomal protein P1-like	CK3	2	909.993	0.026108	1.1038e-07	2	114.64	1368100000
647	AANVTVEPYWPLLFAK	16	A0A1S4D3Y1	60S acidic ribosomal protein P1-like	CK3	3	606.998	0.25975	0.0021539	1	48.391	160200000
648	AANVTVEPYWPLLFAK	16	A0A1S4D3Y1	60S acidic ribosomal protein P1-like	CK3	2	909.993	0.029055	0.00035795	1	72.315	91320000
649	AANVTVEPYWPLLFAK	16	A0A1S4D3Y1	60S acidic ribosomal protein P1-like	Infected1	2	909.993	0.45888	0.00027903	3	78.69	502300000
650	AANVTVEPYWPLLFAK	16	A0A1S4D3Y1	60S acidic ribosomal protein P1-like	Infected2	2	909.993	0.98219	1.3676e-07	3	112.96	541040000
651	AANVTVEPYWPLLFAK	16	A0A1S4D3Y1	60S acidic ribosomal protein P1-like	Infected2	3	606.998	0.96378	0.017016	1	33.893	53865000
652	AANVTVEPYWPLLFAK	16	A0A1S4D3Y1	60S acidic ribosomal protein P1-like	Infected3	2	909.993	-0.0010097	1.7794e-07	3	110.35	533370000
653	AANVTVEPYWPLLFAK	16	A0A1S4D3Y1	60S acidic ribosomal protein P1-like	Infected3	3	606.998	0.19486	0.00021694	1	66.387	65167000
654	AANVTVEPYWPLLFAK	16	A0A1S4D3Y1	60S acidic ribosomal protein P1-like	Infected1	3	606.998	0.77479	NaN	0		127740000
655	AAPAAEGLAVTALR	14	A0A1S4B8Y3	Pyridoxal phosphate homeostasis protein	CK1	2	676.88	-0.75722	0.00038564	1	81.703	214620000
656	AAPAAEGLAVTALR	14	A0A1S4B8Y3	Pyridoxal phosphate homeostasis protein	CK2	2	676.88	-0.70564	5.145e-06	1	116.9	194010000
657	AAPAAEGLAVTALR	14	A0A1S4B8Y3	Pyridoxal phosphate homeostasis protein	CK3	2	676.88	-0.35723	0.00045429	1	79.885	218470000
658	AAPAAEGLAVTALR	14	A0A1S4B8Y3	Pyridoxal phosphate homeostasis protein	Infected1	2	676.88	-1.1803	0.00071819	1	72.898	112260000
659	AAPAAEGLAVTALR	14	A0A1S4B8Y3	Pyridoxal phosphate homeostasis protein	Infected2	2	676.88	-1.7453	0.0013661	1	66.246	84525000
660	AAPAAEGLAVTALR	14	A0A1S4B8Y3	Pyridoxal phosphate homeostasis protein	Infected3	2	676.88	-2.3731	0.0026676	1	58.079	100890000
661	AAPEGSFILLHGCAHNPTGIDPTIEQWEK	29	A0A1S4CNP0	Aspartate aminotransferase	CK1	4	797.892	0.19663	0.0073139	1	27.576	300690000
662	AAPEGSFILLHGCAHNPTGIDPTIEQWEK	29	A0A1S4CNP0	Aspartate aminotransferase	CK1	3	1063.52	-0.37752	0.019814	2	22.381	116450000
663	AAPEGSFILLHGCAHNPTGIDPTIEQWEK	29	A0A1S4CNP0	Aspartate aminotransferase	CK3	4	797.892	-0.054881	0.041746	1	13.712	273570000
664	AAPEGSFILLHGCAHNPTGIDPTIEQWEK	29	A0A1S4CNP0	Aspartate aminotransferase	CK3	3	1063.52	-0.3084	0.036898	1	15.598	91079000
665	AAPEGSFILLHGCAHNPTGIDPTIEQWEK	29	A0A1S4CNP0	Aspartate aminotransferase	Infected2	4	797.892	0.039524	0.0005246	1	32.612	56289000
666	AAPEGSFILLHGCAHNPTGIDPTIEQWEK	29	A0A1S4CNP0	Aspartate aminotransferase	Infected3	4	797.892	0.74558	0.0069428	1	27.734	48810000
667	AAPEGSFILLHGCAHNPTGIDPTIEQWEK	29	A0A1S4CNP0	Aspartate aminotransferase	CK2	4	797.892	-0.083599	NaN	0		263590000
668	AAPEGSFILLHGCAHNPTGIDPTIEQWEK	29	A0A1S4CNP0	Aspartate aminotransferase	Infected1	4	797.892	0.271	NaN	0		65236000
669	AAPQPSPPAEDK	12	A0A1S4CKP8	dihydrolipoyllysine-residue succinyltransferase component of 2-oxoglutarate dehydrogenase complex 1, mitochondrial-like	Infected1	2	604.301	0.9072	0.047063	1	41.48	11673000
670	AAPQPSPPAEDK	12	A0A1S4CKP8	dihydrolipoyllysine-residue succinyltransferase component of 2-oxoglutarate dehydrogenase complex 1, mitochondrial-like	Infected2	2	604.301	1.6826	0.0042479	1	65.842	7446000
671	AAPQPSPPAEDK	12	A0A1S4CKP8	dihydrolipoyllysine-residue succinyltransferase component of 2-oxoglutarate dehydrogenase complex 1, mitochondrial-like	Infected3	2	604.301	1.0429	0.0027479	1	69.815	10831000
672	AAPQPSPPAEDKKEEK	16	A0A1S4CKP8	dihydrolipoyllysine-residue succinyltransferase component of 2-oxoglutarate dehydrogenase complex 1, mitochondrial-like	CK3	4	431.223	-0.39338	0.011717	1	40.242	6172400
673	AAPQPSPPAEDKKEEK	16	A0A1S4CKP8	dihydrolipoyllysine-residue succinyltransferase component of 2-oxoglutarate dehydrogenase complex 1, mitochondrial-like	Infected1	3	574.628	0.74556	0.0082154	1	50.376	12697000
674	AAPQPSPPAEDKKEEK	16	A0A1S4CKP8	dihydrolipoyllysine-residue succinyltransferase component of 2-oxoglutarate dehydrogenase complex 1, mitochondrial-like	Infected2	3	574.628	0.95454	0.0098541	1	48.623	8939000
675	AAPQPSPPAEDKKEEK	16	A0A1S4CKP8	dihydrolipoyllysine-residue succinyltransferase component of 2-oxoglutarate dehydrogenase complex 1, mitochondrial-like	CK1	3	574.628	0.98517	NaN	0		1438700
676	AAPQPSPPAEDKKEEK	16	A0A1S4CKP8	dihydrolipoyllysine-residue succinyltransferase component of 2-oxoglutarate dehydrogenase complex 1, mitochondrial-like	CK1	4	431.223	0.84754	NaN	0		3325500
677	AAPQPSPPAEDKKEEK	16	A0A1S4CKP8	dihydrolipoyllysine-residue succinyltransferase component of 2-oxoglutarate dehydrogenase complex 1, mitochondrial-like	CK2	3	574.628	0.037697	NaN	0		2732800
678	AAPQPSPPAEDKKEEK	16	A0A1S4CKP8	dihydrolipoyllysine-residue succinyltransferase component of 2-oxoglutarate dehydrogenase complex 1, mitochondrial-like	CK2	4	431.223	-0.47723	NaN	0		4713800
679	AAPQPSPPAEDKKEEK	16	A0A1S4CKP8	dihydrolipoyllysine-residue succinyltransferase component of 2-oxoglutarate dehydrogenase complex 1, mitochondrial-like	CK3	3	574.628	-0.27963	NaN	0		2929900
680	AAPQPSPPAEDKKEEK	16	A0A1S4CKP8	dihydrolipoyllysine-residue succinyltransferase component of 2-oxoglutarate dehydrogenase complex 1, mitochondrial-like	Infected1	4	431.223	0.60261	NaN	0		27306000
681	AAPQPSPPAEDKKEEK	16	A0A1S4CKP8	dihydrolipoyllysine-residue succinyltransferase component of 2-oxoglutarate dehydrogenase complex 1, mitochondrial-like	Infected2	4	431.223	0.85006	NaN	0		15575000
682	AAPQPSPPAEDKKEEK	16	A0A1S4CKP8	dihydrolipoyllysine-residue succinyltransferase component of 2-oxoglutarate dehydrogenase complex 1, mitochondrial-like	Infected3	3	574.628	0.86929	NaN	0		8876100
683	AAPQPSPPAEDKKEEK	16	A0A1S4CKP8	dihydrolipoyllysine-residue succinyltransferase component of 2-oxoglutarate dehydrogenase complex 1, mitochondrial-like	Infected3	4	431.223	0.82813	NaN	0		16856000
684	AAQDALLTR	9	F2VJ75	Fructose-bisphosphate aldolase	CK1	2	479.769	0.1567	0.00047138	1	112.36	9083500000
685	AAQDALLTR	9	F2VJ75	Fructose-bisphosphate aldolase	CK2	2	479.769	0.033496	0.0078592	1	68.626	10793000000
686	AAQDALLTR	9	F2VJ75	Fructose-bisphosphate aldolase	CK2	2	479.769	-2.2381	0.01854	1	61.161	248410000
687	AAQDALLTR	9	F2VJ75	Fructose-bisphosphate aldolase	CK3	2	479.769	0.088199	0.001533	1	96.342	11694000000
688	AAQDALLTR	9	F2VJ75	Fructose-bisphosphate aldolase	Infected1	2	479.769	0.17249	0.0079324	1	68.525	2085400000
689	AAQDALLTR	9	F2VJ75	Fructose-bisphosphate aldolase	Infected1	2	479.769	1.4077	0.0073856	1	69.275	86514000
690	AAQDALLTR	9	F2VJ75	Fructose-bisphosphate aldolase	Infected2	2	479.769	0.25432	0.0133	2	61.161	2299100000
691	AAQDALLTR	9	F2VJ75	Fructose-bisphosphate aldolase	Infected3	2	479.769	0.28154	0.007698	2	68.847	2124200000
692	AAQDALLTR	9	F2VJ75	Fructose-bisphosphate aldolase	CK3	2	480.261	1.4308	0.064364	1	70.056	190260000
693	AAQDALLTR	9	F2VJ75	Fructose-bisphosphate aldolase	CK1	2	480.261	0.97878	NaN	0		155170000
694	AAQDALLTR	9	F2VJ75	Fructose-bisphosphate aldolase	CK2	2	480.261	1.0784	NaN	0		180090000
695	AAQDALLVR	9	A0A1S3WYR8	Fructose-bisphosphate aldolase	CK1	2	478.78	0.77273	0.0054822	1	76.064	900410000
696	AAQDALLVR	9	A0A1S3WYR8	Fructose-bisphosphate aldolase	CK2	2	478.78	0.24981	0.0028303	1	88.177	964390000
697	AAQDALLVR	9	A0A1S3WYR8	Fructose-bisphosphate aldolase	CK3	2	478.78	0.59499	0.0049406	1	78.113	984620000
698	AAQDALLVR	9	A0A1S3WYR8	Fructose-bisphosphate aldolase	Infected3	2	478.78	0.14066	0.0042596	1	80.688	218420000
699	AAQDALLVR	9	A0A1S3WYR8	Fructose-bisphosphate aldolase	Infected1	2	478.78	-0.46068	NaN	0		246540000
700	AAQDALLVR	9	A0A1S3WYR8	Fructose-bisphosphate aldolase	Infected1	2	478.78	-0.64454	NaN	0		42725000
701	AAQDALLVR	9	A0A1S3WYR8	Fructose-bisphosphate aldolase	Infected2	2	478.78	-0.30348	NaN	0		225230000
702	AAQDALLVR	9	A0A1S3WYR8	Fructose-bisphosphate aldolase	Infected2	2	478.78	-0.81819	NaN	0		68149000
703	AAQDALLVR	9	A0A1S3WYR8	Fructose-bisphosphate aldolase	Infected3	2	478.78	-0.12029	NaN	0		54612000
704	AAQDIATTELAPTHPIR	17	Q75ZE3	14-3-3 c-2 protein	CK1	2	902.981	1.8939	0.020869	1	40.968	59566000
705	AAQDIATTELAPTHPIR	17	Q75ZE3	14-3-3 c-2 protein	CK1	3	602.323	0.43324	0.056904	1	28.355	247630000
706	AAQDIATTELAPTHPIR	17	Q75ZE3	14-3-3 c-2 protein	Infected1	3	602.323	0.18717	0.0016203	1	49.537	445470000
707	AAQDIATTELAPTHPIR	17	Q75ZE3	14-3-3 c-2 protein	Infected1	2	902.981	0.81634	1.0933e-05	1	103.87	40181000
708	AAQDIATTELAPTHPIR	17	Q75ZE3	14-3-3 c-2 protein	Infected2	3	602.323	0.40547	0.011468	1	37.157	402580000
709	AAQDIATTELAPTHPIR	17	Q75ZE3	14-3-3 c-2 protein	Infected2	2	902.981	1.1683	0.00016466	1	83.467	46942000
710	AAQDIATTELAPTHPIR	17	Q75ZE3	14-3-3 c-2 protein	Infected3	3	602.323	0.66981	0.0016203	1	49.537	309310000
711	AAQDIATTELAPTHPIR	17	Q75ZE3	14-3-3 c-2 protein	Infected3	2	902.981	0.95043	0.00090401	1	61.757	20889000
712	AAQDIATTELAPTHPIR	17	Q75ZE3	14-3-3 c-2 protein	CK2	3	602.323	-0.2899	NaN	0		313860000
713	AAQDIATTELAPTHPIR	17	Q75ZE3	14-3-3 c-2 protein	CK3	2	902.981	1.041	NaN	0		64676000
714	AAQDIATTELAPTHPIR	17	Q75ZE3	14-3-3 c-2 protein	CK3	3	602.323	-0.17667	NaN	0		356250000
715	AAQIFSDSK	9	A0A1S3XKM0	Glutamine synthetase	Infected1	2	483.748	-0.34412	0.02666	1	52.549	1236800000
716	AAQIFSDSK	9	A0A1S3XKM0	Glutamine synthetase	Infected2	2	483.748	-0.34888	0.0010879	1	101.65	878150000
717	AAQIFSDSK	9	A0A1S3XKM0	Glutamine synthetase	Infected3	2	483.748	-0.28826	0.003926	1	81.95	1048200000
718	AAQILSQNDPPVILAK	16	A0A1S4DND2	Protein disulfide-isomerase	CK1	2	839.48	-0.64757	0.00035199	1	72.797	193130000
719	AAQILSQNDPPVILAK	16	A0A1S4DND2	Protein disulfide-isomerase	Infected1	2	839.48	0.058233	0.0004123	1	69.331	100430000
720	AAQILSQNDPPVILAK	16	A0A1S4DND2	Protein disulfide-isomerase	Infected2	2	839.48	-0.13367	6.2388e-05	2	93.424	105790000
721	AAQILSQNDPPVILAK	16	A0A1S4DND2	Protein disulfide-isomerase	Infected3	2	839.48	-0.59113	0.00028455	2	78.244	109940000
722	AAQILSQNDPPVILAK	16	A0A1S4DND2	Protein disulfide-isomerase	CK2	2	839.48	-0.62773	NaN	0		171610000
723	AAQILSQNDPPVILAK	16	A0A1S4DND2	Protein disulfide-isomerase	CK3	2	839.48	-0.30323	NaN	0		165190000
724	AAQLGLK	7	A0A1S4CPN2	Dihydrolipoyl dehydrogenase	Infected2	2	350.721	-0.4237	0.029014	1	69.383	65482000
725	AAQLGLK	7	A0A1S4CPN2	Dihydrolipoyl dehydrogenase	Infected3	2	350.721	0.15551	0.054211	1	54.787	102070000
726	AAQTLQLRPLGNTGLNLSSVGFGASPLGK	29	A0A1S4D0E8	L-galactose dehydrogenase-like isoform X2	CK1	2	1455.3	-0.35248	1.8698e-23	1	125.14	66922000
727	AAQTLQLRPLGNTGLNLSSVGFGASPLGK	29	A0A1S4D0E8	L-galactose dehydrogenase-like isoform X2	CK3	2	1455.3	0.95259	1.4469e-49	1	162.87	59530000
728	AASAAGTIMTLSSWATSSVEEVASTGPGIR	30	A0A1S4ANB9	peroxisomal (S)-2-hydroxy-acid oxidase-like	CK1	3	975.482	-0.84569	3.5966e-19	1	103.14	73736000
729	AASAAGTIMTLSSWATSSVEEVASTGPGIR	30	A0A1S4ANB9	peroxisomal (S)-2-hydroxy-acid oxidase-like	CK2	3	975.482	-0.87891	1.1336e-08	1	69.016	63990000
730	AASAAGTIMTLSSWATSSVEEVASTGPGIR	30	A0A1S4ANB9	peroxisomal (S)-2-hydroxy-acid oxidase-like	CK2	4	731.863	-2.0058	7.5376e-07	1	53.578	44432000
731	AASAAGTIMTLSSWATSSVEEVASTGPGIR	30	A0A1S4ANB9	peroxisomal (S)-2-hydroxy-acid oxidase-like	CK3	3	975.482	-1.281	1.1729e-06	2	54.363	58393000
732	AASAAGTIMTLSSWATSSVEEVASTGPGIR	30	A0A1S4ANB9	peroxisomal (S)-2-hydroxy-acid oxidase-like	Infected1	3	975.482	-0.12601	7.0847e-24	3	111.09	45599000
733	AASAAGTIMTLSSWATSSVEEVASTGPGIR	30	A0A1S4ANB9	peroxisomal (S)-2-hydroxy-acid oxidase-like	Infected2	3	975.482	-0.65504	2.3767e-07	1	58.168	32189000
734	AASAAGTIMTLSSWATSSVEEVASTGPGIR	30	A0A1S4ANB9	peroxisomal (S)-2-hydroxy-acid oxidase-like	Infected3	3	975.482	0.92025	4.6651e-06	1	46.151	35497000
735	AASAAGTIMTLSSWATSSVEEVASTGPGIR	30	A0A1S4ANB9	peroxisomal (S)-2-hydroxy-acid oxidase-like	Infected3	3	975.482	-2.2856	8.1429e-14	1	84.169	52250000
736	AASAAGTIMTLSSWATSSVEEVASTGPGIR	30	A0A1S4ANB9	peroxisomal (S)-2-hydroxy-acid oxidase-like	CK1	4	731.863	-1.8483	NaN	0		31960000
737	AASAAGTIMTLSSWATSSVEEVASTGPGIR	30	A0A1S4ANB9	peroxisomal (S)-2-hydroxy-acid oxidase-like	CK1	4	727.864	0.13242	1.226e-24	2	117.83	483790000
738	AASAAGTIMTLSSWATSSVEEVASTGPGIR	30	A0A1S4ANB9	peroxisomal (S)-2-hydroxy-acid oxidase-like	CK1	2	1454.72	0.24465	2.892e-10	1	80.36	88390000
739	AASAAGTIMTLSSWATSSVEEVASTGPGIR	30	A0A1S4ANB9	peroxisomal (S)-2-hydroxy-acid oxidase-like	CK1	3	970.15	-0.8486	1.2462e-07	1	57.287	861070000
740	AASAAGTIMTLSSWATSSVEEVASTGPGIR	30	A0A1S4ANB9	peroxisomal (S)-2-hydroxy-acid oxidase-like	CK2	3	970.15	-0.44303	3.1759e-08	3	66.432	861970000
741	AASAAGTIMTLSSWATSSVEEVASTGPGIR	30	A0A1S4ANB9	peroxisomal (S)-2-hydroxy-acid oxidase-like	CK2	4	727.864	0.2672	2.0352e-37	3	143.32	513810000
742	AASAAGTIMTLSSWATSSVEEVASTGPGIR	30	A0A1S4ANB9	peroxisomal (S)-2-hydroxy-acid oxidase-like	CK3	4	727.864	-0.13082	2.4661e-37	2	142.4	259460000
743	AASAAGTIMTLSSWATSSVEEVASTGPGIR	30	A0A1S4ANB9	peroxisomal (S)-2-hydroxy-acid oxidase-like	CK3	2	1454.72	-0.03268	6.6244e-69	1	174.49	92776000
744	AASAAGTIMTLSSWATSSVEEVASTGPGIR	30	A0A1S4ANB9	peroxisomal (S)-2-hydroxy-acid oxidase-like	CK3	3	970.15	-0.93229	4.0167e-10	1	72.274	543120000
745	AASAAGTIMTLSSWATSSVEEVASTGPGIR	30	A0A1S4ANB9	peroxisomal (S)-2-hydroxy-acid oxidase-like	Infected1	4	727.864	-0.023015	5.4461e-20	2	106.88	218210000
746	AASAAGTIMTLSSWATSSVEEVASTGPGIR	30	A0A1S4ANB9	peroxisomal (S)-2-hydroxy-acid oxidase-like	Infected1	3	970.15	0.012154	4.5281e-30	2	129.72	397610000
747	AASAAGTIMTLSSWATSSVEEVASTGPGIR	30	A0A1S4ANB9	peroxisomal (S)-2-hydroxy-acid oxidase-like	Infected1	2	1454.72	0.76144	5.6355e-06	1	49.087	16729000
748	AASAAGTIMTLSSWATSSVEEVASTGPGIR	30	A0A1S4ANB9	peroxisomal (S)-2-hydroxy-acid oxidase-like	Infected2	2	1454.72	0.013	1.3698e-13	1	83.944	10045000
749	AASAAGTIMTLSSWATSSVEEVASTGPGIR	30	A0A1S4ANB9	peroxisomal (S)-2-hydroxy-acid oxidase-like	Infected2	3	970.15	0.28017	2.5436e-118	2	216.67	263540000
750	AASAAGTIMTLSSWATSSVEEVASTGPGIR	30	A0A1S4ANB9	peroxisomal (S)-2-hydroxy-acid oxidase-like	Infected3	3	970.15	-0.16232	6.8685e-57	2	164.46	359810000
751	AASAAGTIMTLSSWATSSVEEVASTGPGIR	30	A0A1S4ANB9	peroxisomal (S)-2-hydroxy-acid oxidase-like	Infected3	4	727.864	-0.37979	6.4431e-30	2	127.53	210290000
752	AASAAGTIMTLSSWATSSVEEVASTGPGIR	30	A0A1S4ANB9	peroxisomal (S)-2-hydroxy-acid oxidase-like	CK2	2	1454.72	-0.040273	NaN	0		88383000
753	AASAAGTIMTLSSWATSSVEEVASTGPGIR	30	A0A1S4ANB9	peroxisomal (S)-2-hydroxy-acid oxidase-like	Infected2	4	727.864	0.8949	NaN	0		143830000
754	AASASADFSAK	11	A0A1S4A2L9	serine-threonine kinase receptor-associated protein-like	CK1	2	513.249	0.68772	0.0031917	1	73.632	51634000
755	AASASADFSAK	11	A0A1S4A2L9	serine-threonine kinase receptor-associated protein-like	CK3	2	513.249	1.9092	NaN	0		39368000
756	AASASADFSAK	11	A0A1S4A2L9	serine-threonine kinase receptor-associated protein-like	Infected2	2	513.249	-4.515	NaN	0		5228600
757	AASDDEPFAGLAFK	14	A0A1S4CVZ3	Elongation factor G, chloroplastic	CK1	2	719.846	0.090657	0.0028344	1	61.409	643150000
758	AASDDEPFAGLAFK	14	A0A1S4CVZ3	Elongation factor G, chloroplastic	CK2	2	719.846	-0.25013	0.00082311	1	75.483	791120000
759	AASDDEPFAGLAFK	14	A0A1S4CVZ3	Elongation factor G, chloroplastic	CK3	2	719.846	-0.5297	0.0022207	1	64.313	618890000
760	AASDDEPFAGLAFK	14	A0A1S4CVZ3	Elongation factor G, chloroplastic	Infected1	2	719.846	0.49998	0.0010037	1	71.879	203340000
761	AASDDEPFAGLAFK	14	A0A1S4CVZ3	Elongation factor G, chloroplastic	Infected3	2	719.846	0.24521	0.002459	1	63.185	152240000
762	AASDDEPFAGLAFK	14	A0A1S4CVZ3	Elongation factor G, chloroplastic	Infected2	2	719.846	-0.21817	NaN	0		128870000
763	AASDGADVLNCPVQMTK	17	A0A1S3YN86	glycerophosphodiester phosphodiesterase GDPDL3-like	CK1	2	889.408	-0.16485	4.2345e-07	1	115.73	394940000
764	AASDGADVLNCPVQMTK	17	A0A1S3YN86	glycerophosphodiester phosphodiesterase GDPDL3-like	CK2	2	889.408	-0.097806	0.0021906	1	75.548	432040000
765	AASDGADVLNCPVQMTK	17	A0A1S3YN86	glycerophosphodiester phosphodiesterase GDPDL3-like	CK3	2	889.408	-0.37162	0.00049084	1	93.495	379860000
766	AASDGADVLNCPVQMTK	17	A0A1S3YN86	glycerophosphodiester phosphodiesterase GDPDL3-like	Infected1	2	889.408	-0.203	8.1852e-05	1	104.78	205760000
767	AASDGADVLNCPVQMTK	17	A0A1S3YN86	glycerophosphodiester phosphodiesterase GDPDL3-like	Infected2	2	889.408	-0.3065	0.00021682	1	93.181	253070000
768	AASDGADVLNCPVQMTK	17	A0A1S3YN86	glycerophosphodiester phosphodiesterase GDPDL3-like	Infected3	2	889.408	-0.34654	3.9791e-16	1	135.09	318050000
769	AASDGADVLNCPVQMTK	17	A0A1S3YN86	glycerophosphodiester phosphodiesterase GDPDL3-like	Infected1	2	889.408	0.074328	NaN	0		17461000
770	AASEMAEAAASGGK	14	A0A1S4BYR7	Alanine--tRNA ligase	CK1	2	625.788	-0.12215	0.00015414	1	94.673	229140000
771	AASEMAEAAASGGK	14	A0A1S4BYR7	Alanine--tRNA ligase	CK2	2	625.788	-0.29526	0.0018735	1	65.956	180280000
772	AASEMAEAAASGGK	14	A0A1S4BYR7	Alanine--tRNA ligase	CK3	2	625.788	-0.35367	7.203e-06	1	116.63	217200000
773	AASEMAEAAASGGK	14	A0A1S4BYR7	Alanine--tRNA ligase	Infected1	2	625.788	-0.73494	0.00010488	1	98.582	79757000
774	AASEMAEAAASGGK	14	A0A1S4BYR7	Alanine--tRNA ligase	Infected2	2	625.788	-0.45225	0.00091134	1	73.722	71308000
775	AASEMAEAAASGGK	14	A0A1S4BYR7	Alanine--tRNA ligase	Infected3	2	625.788		4.5325e-06	1	101.3	0
776	AASFNIIPSSTGAAK	15	A0A1S4DBQ6	Glyceraldehyde-3-phosphate dehydrogenase	CK1	2	717.883	0.18127	0.00039203	2	76.322	9562000000
777	AASFNIIPSSTGAAK	15	A0A1S4DBQ6	Glyceraldehyde-3-phosphate dehydrogenase	CK1	3	478.924	0.45096	0.015167	1	35.816	219780000
778	AASFNIIPSSTGAAK	15	A0A1S4DBQ6	Glyceraldehyde-3-phosphate dehydrogenase	CK1	2	717.883	-0.23895	0.0016197	1	61.649	496540000
779	AASFNIIPSSTGAAK	15	A0A1S4DBQ6	Glyceraldehyde-3-phosphate dehydrogenase	CK1	2	717.883	1.2204	0.001896	1	59.705	371330000
780	AASFNIIPSSTGAAK	15	A0A1S4DBQ6	Glyceraldehyde-3-phosphate dehydrogenase	CK1	2	717.883	-3.0359	0.00025018	1	84.58	208340000
781	AASFNIIPSSTGAAK	15	A0A1S4DBQ6	Glyceraldehyde-3-phosphate dehydrogenase	CK2	2	717.883	-0.17014	4.9156e-05	2	94.532	8188400000
782	AASFNIIPSSTGAAK	15	A0A1S4DBQ6	Glyceraldehyde-3-phosphate dehydrogenase	CK2	3	478.924	0.97127	0.016452	1	34.967	140800000
783	AASFNIIPSSTGAAK	15	A0A1S4DBQ6	Glyceraldehyde-3-phosphate dehydrogenase	CK2	2	717.883	-1.0042	0.00039726	1	75.998	164550000
784	AASFNIIPSSTGAAK	15	A0A1S4DBQ6	Glyceraldehyde-3-phosphate dehydrogenase	CK2	2	717.883	0.28206	0.00021717	1	86.214	173930000
785	AASFNIIPSSTGAAK	15	A0A1S4DBQ6	Glyceraldehyde-3-phosphate dehydrogenase	CK2	2	717.883	2.641	0.060749	1	32.917	151770000
786	AASFNIIPSSTGAAK	15	A0A1S4DBQ6	Glyceraldehyde-3-phosphate dehydrogenase	CK3	2	717.883	0.20158	4.9156e-05	2	94.532	10504000000
787	AASFNIIPSSTGAAK	15	A0A1S4DBQ6	Glyceraldehyde-3-phosphate dehydrogenase	CK3	3	478.924	0.27546	0.024095	1	30.172	258250000
788	AASFNIIPSSTGAAK	15	A0A1S4DBQ6	Glyceraldehyde-3-phosphate dehydrogenase	CK3	2	717.883	-0.24845	0.00088809	1	66.795	433720000
789	AASFNIIPSSTGAAK	15	A0A1S4DBQ6	Glyceraldehyde-3-phosphate dehydrogenase	CK3	2	717.883	0.89583	0.00042482	1	74.296	203710000
790	AASFNIIPSSTGAAK	15	A0A1S4DBQ6	Glyceraldehyde-3-phosphate dehydrogenase	CK3	2	717.883	0.8452	0.0063419	1	45.826	143960000
791	AASFNIIPSSTGAAK	15	A0A1S4DBQ6	Glyceraldehyde-3-phosphate dehydrogenase	Infected1	2	717.883	0.16374	1.5909e-07	3	115.1	3142000000
792	AASFNIIPSSTGAAK	15	A0A1S4DBQ6	Glyceraldehyde-3-phosphate dehydrogenase	Infected2	2	717.883	-0.10593	1.3046e-05	4	102.65	3797400000
793	AASFNIIPSSTGAAK	15	A0A1S4DBQ6	Glyceraldehyde-3-phosphate dehydrogenase	Infected2	2	717.883		0.026594	1	37.913	0
794	AASFNIIPSSTGAAK	15	A0A1S4DBQ6	Glyceraldehyde-3-phosphate dehydrogenase	Infected3	2	717.883	-0.11738	5.2373e-06	2	106.3	3129300000
795	AASFNIIPSSTGAAK	15	A0A1S4DBQ6	Glyceraldehyde-3-phosphate dehydrogenase	Infected3	2	717.883	0.061065	0.0029043	1	55.755	108090000
796	AASFNIIPSSTGAAK	15	A0A1S4DBQ6	Glyceraldehyde-3-phosphate dehydrogenase	CK1	2	717.883	2.0692	NaN	0		314270000
797	AASFNIIPSSTGAAK	15	A0A1S4DBQ6	Glyceraldehyde-3-phosphate dehydrogenase	CK2	2	717.883	-0.22599	NaN	0		71217000
798	AASFNIIPSSTGAAK	15	A0A1S4DBQ6	Glyceraldehyde-3-phosphate dehydrogenase	Infected2	3	478.924	1.433	NaN	0		140360000
799	AASFNIIPSSTGAAK	15	A0A1S4DBQ6	Glyceraldehyde-3-phosphate dehydrogenase	Infected3	3	478.924	1.256	NaN	0		66530000
800	AASGDSGQNLQGDDEDDHGTR	21	A0A1S4ASZ5	uncharacterized protein LOC107800952	CK1	3	715.629	1.5345	8.1119e-07	1	93.776	25354000
801	AASGDSGQNLQGDDEDDHGTR	21	A0A1S4ASZ5	uncharacterized protein LOC107800952	CK2	3	715.629	0.87075	2.3714e-06	1	88.176	24023000
802	AASGDSGQNLQGDDEDDHGTR	21	A0A1S4ASZ5	uncharacterized protein LOC107800952	CK3	3	715.629	0.39873	6.4901e-06	1	81.016	29520000
803	AASGDSGQNLQGDDEDDHGTR	21	A0A1S4ASZ5	uncharacterized protein LOC107800952	Infected1	3	715.629	1.0143	0.00018955	1	54.834	12235000
804	AASGDSGQNLQGDDEDDHGTR	21	A0A1S4ASZ5	uncharacterized protein LOC107800952	Infected2	3	715.629	1.2685	0.00031143	1	51.876	13427000
805	AASGDSGQNLQGDDEDDHGTR	21	A0A1S4ASZ5	uncharacterized protein LOC107800952	Infected3	3	715.629	0.91499	1.566e-05	1	75.533	10003000
806	AASGLPIDLK	10	A0A1S4BL57	enoyl-[acyl-carrier-protein] reductase [NADH], chloroplastic-like	CK3	2	492.79	0.19832	0.0086759	1	62.633	1815400000
807	AASGLPIDLK	10	A0A1S4BL57	enoyl-[acyl-carrier-protein] reductase [NADH], chloroplastic-like	CK3	1	984.572	-0.65361	0.00068999	1	125.97	369610000
808	AASGLPIDLK	10	A0A1S4BL57	enoyl-[acyl-carrier-protein] reductase [NADH], chloroplastic-like	Infected1	2	492.79	0.26654	0.030507	1	51.162	544060000
809	AASGLPIDLK	10	A0A1S4BL57	enoyl-[acyl-carrier-protein] reductase [NADH], chloroplastic-like	Infected2	2	492.79	0.099405	0.016519	1	54.343	443010000
810	AASGLPIDLK	10	A0A1S4BL57	enoyl-[acyl-carrier-protein] reductase [NADH], chloroplastic-like	Infected3	2	492.79	0.21949	0.0048064	1	70.942	582010000
811	AASGLPIDLK	10	A0A1S4BL57	enoyl-[acyl-carrier-protein] reductase [NADH], chloroplastic-like	CK1	1	984.572	-1.0728	NaN	0		301750000
812	AASGLPIDLK	10	A0A1S4BL57	enoyl-[acyl-carrier-protein] reductase [NADH], chloroplastic-like	CK1	2	492.79	-0.55972	NaN	0		1807800000
813	AASGLPIDLK	10	A0A1S4BL57	enoyl-[acyl-carrier-protein] reductase [NADH], chloroplastic-like	CK2	1	984.572	-0.36378	NaN	0		250810000
814	AASGLPIDLK	10	A0A1S4BL57	enoyl-[acyl-carrier-protein] reductase [NADH], chloroplastic-like	CK2	2	492.79	0.18882	NaN	0		1391700000
815	AASGLPIDLK	10	A0A1S4BL57	enoyl-[acyl-carrier-protein] reductase [NADH], chloroplastic-like	Infected2	1	984.572	0.76957	NaN	0		22190000
816	AASGLPIDLK	10	A0A1S4BL57	enoyl-[acyl-carrier-protein] reductase [NADH], chloroplastic-like	Infected3	1	984.572	-0.11359	NaN	0		40782000
817	AASQLVSAGVK	11	A0A1S3Z5U0	oxalate--CoA ligase-like	Infected3	2	515.798		0.0052961	1	59.198	0
818	AASSEGVALIVPDTSPR	17	A0A1S3XER8	S-formylglutathione hydrolase	CK1	2	835.441	0.62824	0.00020163	2	79.514	191960000
819	AASSEGVALIVPDTSPR	17	A0A1S3XER8	S-formylglutathione hydrolase	CK2	2	835.441	0.396	0.0022521	2	54.931	189520000
820	AASSEGVALIVPDTSPR	17	A0A1S3XER8	S-formylglutathione hydrolase	CK3	2	835.441	0.99976	0.00023538	2	75.682	182430000
821	AASSEGVALIVPDTSPR	17	A0A1S3XER8	S-formylglutathione hydrolase	Infected1	2	835.441	1.3952	6.6718e-05	1	92.264	102420000
822	AASSEGVALIVPDTSPR	17	A0A1S3XER8	S-formylglutathione hydrolase	Infected2	2	835.441	0.96113	1.5005e-05	1	102.08	72948000
823	AASSEGVALIVPDTSPR	17	A0A1S3XER8	S-formylglutathione hydrolase	Infected3	2	835.441	-0.70472	1.736e-05	1	101.05	84782000
824	AASSSTTLNTR	11	Q8S939	Putative multiprotein bridging factor 1	Infected3	2	554.783	0.69016	0.0090847	1	47.062	8786300
825	AASSSTTLNTR	11	Q8S939	Putative multiprotein bridging factor 1	CK1	2	554.783	-0.37092	NaN	0		1450300
826	AASSSTTLNTR	11	Q8S939	Putative multiprotein bridging factor 1	CK2	2	554.783	0.52609	NaN	0		991380
827	AASTDDSDCNDEECAPDKEVGK	22	A0A1S4B1X6	uncharacterized protein LOC107803602	CK1	3	804.985	-0.64251	1.052e-39	1	162.65	66550000
828	AASTDDSDCNDEECAPDKEVGK	22	A0A1S4B1X6	uncharacterized protein LOC107803602	CK2	3	804.985	-0.21686	9.1831e-22	1	139.44	65143000
829	AASTDDSDCNDEECAPDKEVGK	22	A0A1S4B1X6	uncharacterized protein LOC107803602	CK3	3	804.985	-0.1696	4.1879e-22	1	143.93	66039000
830	AASTDDSDCNDEECAPDKEVGK	22	A0A1S4B1X6	uncharacterized protein LOC107803602	Infected1	3	804.985	-0.088775	0.0001028	2	61.139	22084000
831	AASTDDSDCNDEECAPDKEVGK	22	A0A1S4B1X6	uncharacterized protein LOC107803602	Infected2	3	804.985	-0.30705	1.2988e-06	1	83.395	32600000
832	AASTDDSDCNDEECAPDKEVGK	22	A0A1S4B1X6	uncharacterized protein LOC107803602	Infected3	3	804.985	0.16419	1.2262e-05	1	74.364	32081000
833	AASTILATGGYGR	13	A0A1S3YKI8	Succinate dehydrogenase [ubiquinone] flavoprotein subunit, mitochondrial	Infected1	2	619.33	-1.3956	0.00031773	1	93.766	186850000
834	AASTILATGGYGR	13	A0A1S3YKI8	Succinate dehydrogenase [ubiquinone] flavoprotein subunit, mitochondrial	Infected3	2	619.33	-2.749	0.00050112	1	88.101	182260000
835	AASTILATGGYGR	13	A0A1S3YKI8	Succinate dehydrogenase [ubiquinone] flavoprotein subunit, mitochondrial	Infected2	2	619.33	-3.0586	NaN	0		163320000
836	AATAEDPDWLLEQR	14	A0A1S4ACZ3	lysosomal Pro-X carboxypeptidase-like	Infected1	2	807.892	-3.8118	0.001432	1	68.044	19124000
837	AATAEDPDWLLEQR	14	A0A1S4ACZ3	lysosomal Pro-X carboxypeptidase-like	Infected2	2	807.892	-3.2675	0.0033679	1	58.885	33012000
838	AATAEDPDWLLEQR	14	A0A1S4ACZ3	lysosomal Pro-X carboxypeptidase-like	Infected3	2	807.892	-2.805	0.00075919	1	76.759	39846000
839	AATDPVFPPGVIDVYGILR	19	A0A1S4CZ54	uncharacterized protein At1g32220, chloroplastic-like	CK1	2	1000.55	-2.2426	0.037894	1	31.625	61325000
840	AATDPVFPPGVIDVYGILR	19	A0A1S4CZ54	uncharacterized protein At1g32220, chloroplastic-like	CK2	2	1000.55	1.17	0.00014113	1	73.918	58423000
841	AATDPVFPPGVIDVYGILR	19	A0A1S4CZ54	uncharacterized protein At1g32220, chloroplastic-like	Infected1	2	1000.55	-2.5051	0.0014778	1	53.536	29006000
842	AATDPVFPPGVIDVYGILR	19	A0A1S4CZ54	uncharacterized protein At1g32220, chloroplastic-like	Infected1	3	667.367		6.3528e-07	1	76.378	0
843	AATDPVFPPGVIDVYGILR	19	A0A1S4CZ54	uncharacterized protein At1g32220, chloroplastic-like	Infected2	2	1000.55	1.106	5.8913e-06	1	98.062	5627800
844	AATDPVFPPGVIDVYGILR	19	A0A1S4CZ54	uncharacterized protein At1g32220, chloroplastic-like	Infected3	3	667.367	-0.61143	7.556e-05	1	67.645	18397000
845	AATDPVFPPGVIDVYGILR	19	A0A1S4CZ54	uncharacterized protein At1g32220, chloroplastic-like	Infected3	2	1000.55	-0.026555	0.00024829	1	60.334	24474000
846	AATDPVFPPGVIDVYGILR	19	A0A1S4CZ54	uncharacterized protein At1g32220, chloroplastic-like	CK3	2	1000.55	0.13695	NaN	0		37927000
847	AATDPVFPPGVIDVYGILR	19	A0A1S4CZ54	uncharacterized protein At1g32220, chloroplastic-like	CK3	3	667.367	-2.0727	NaN	0		35116000
848	AATDPVFPPGVIDVYGILR	19	A0A1S4CZ54	uncharacterized protein At1g32220, chloroplastic-like	Infected2	3	667.367	-2.9623	NaN	0		2560200
849	AATGADSDGGNITITSQDGSR	21	A0A1S3Z9Y8	translocase of chloroplast 159, chloroplastic-like	Infected1	2	997.457	0.57266	7.5295e-06	1	88.714	20182000
850	AATGADSDGGNITITSQDGSR	21	A0A1S3Z9Y8	translocase of chloroplast 159, chloroplastic-like	Infected2	2	997.457	0.54339	8.9511e-06	1	87.208	16915000
851	AATGADSDGGNITITSQDGSR	21	A0A1S3Z9Y8	translocase of chloroplast 159, chloroplastic-like	Infected3	2	997.457	1.7812	2.5419e-05	1	80.412	17713000
852	AATGVGVMMNDR	12	A0A1S3ZYT7	S-(hydroxymethyl)glutathione dehydrogenase	CK1	2	611.289		0.00164	1	71.268	0
853	AATGVGVMMNDR	12	A0A1S3ZYT7	S-(hydroxymethyl)glutathione dehydrogenase	CK2	2	611.289	-0.96328	0.0025004	1	71.888	177910000
854	AATGVGVMMNDR	12	A0A1S3ZYT7	S-(hydroxymethyl)glutathione dehydrogenase	CK3	2	611.289		0.00164	1	71.268	0
855	AATGVGVMMNDR	12	A0A1S3ZYT7	S-(hydroxymethyl)glutathione dehydrogenase	Infected1	2	611.289	-0.19664	NaN	0		32305000
856	AATGVGVMMNDR	12	A0A1S3ZYT7	S-(hydroxymethyl)glutathione dehydrogenase	Infected2	2	611.289	0.57943	NaN	0		43515000
857	AATGVGVMMNDR	12	A0A1S3ZYT7	S-(hydroxymethyl)glutathione dehydrogenase	Infected3	2	611.289	-0.69205	NaN	0		47374000
858	AATLSIDDFYLTAEEQAK	18	A0A1S4C4J1	D-glycerate 3-kinase, chloroplastic-like	CK1	2	993.489	-0.48978	0.055353	1	30.489	28584000
859	AATLSIDDFYLTAEEQAK	18	A0A1S4C4J1	D-glycerate 3-kinase, chloroplastic-like	Infected2	2	993.489	-1.4294	NaN	0		13741000
860	AATLSIDDFYLTAEEQAK	18	A0A1S4C4J1	D-glycerate 3-kinase, chloroplastic-like	Infected3	2	993.489	2.585	NaN	0		9804700
861	AATPLDMGAGHVDPNR	16	A0A1S3YYA2	subtilisin-like protease SBT1.9	CK2	2	811.391	3.4311	0.0085331	1	46.571	55889000
862	AATPLDMGAGHVDPNR	16	A0A1S3YYA2	subtilisin-like protease SBT1.9	CK3	2	811.391	2.7399	0.033019	1	38.227	46204000
863	AATPLDMGAGHVDPNR	16	A0A1S3YYA2	subtilisin-like protease SBT1.9	Infected1	2	811.391	-0.26305	0.00031344	1	75.911	21025000
864	AATPLDMGAGHVDPNR	16	A0A1S3YYA2	subtilisin-like protease SBT1.9	Infected2	2	811.391	-0.82804	0.00034602	1	73.279	25038000
865	AATPLDMGAGHVDPNR	16	A0A1S3YYA2	subtilisin-like protease SBT1.9	CK1	2	811.391	2.6697	NaN	0		40292000
866	AATTDTLTAPYNDISAVESLFK	22	A0A1S3XXN7	glutamate-1-semialdehyde 2,1-aminomutase, chloroplastic-like	CK1	2	1164.58	-0.34845	8.4015e-08	1	103.71	257340000
867	AATTDTLTAPYNDISAVESLFK	22	A0A1S3XXN7	glutamate-1-semialdehyde 2,1-aminomutase, chloroplastic-like	CK1	3	776.725	-0.012062	0.00015631	1	54.559	333660000
868	AATTDTLTAPYNDISAVESLFK	22	A0A1S3XXN7	glutamate-1-semialdehyde 2,1-aminomutase, chloroplastic-like	CK2	2	1164.58	0.59716	1.0217e-05	2	80.109	226410000
869	AATTDTLTAPYNDISAVESLFK	22	A0A1S3XXN7	glutamate-1-semialdehyde 2,1-aminomutase, chloroplastic-like	CK2	3	776.725	0.4843	0.0077772	1	29.576	235440000
870	AATTDTLTAPYNDISAVESLFK	22	A0A1S3XXN7	glutamate-1-semialdehyde 2,1-aminomutase, chloroplastic-like	CK3	2	1164.58	0.5663	1.3497e-06	1	90.397	226960000
871	AATTDTLTAPYNDISAVESLFK	22	A0A1S3XXN7	glutamate-1-semialdehyde 2,1-aminomutase, chloroplastic-like	CK3	3	776.725	0.88203	0.00086176	1	42.384	300340000
872	AATTDTLTAPYNDISAVESLFK	22	A0A1S3XXN7	glutamate-1-semialdehyde 2,1-aminomutase, chloroplastic-like	Infected1	2	1164.58	-0.69749	0.012935	1	33.79	62658000
873	AATTDTLTAPYNDISAVESLFK	22	A0A1S3XXN7	glutamate-1-semialdehyde 2,1-aminomutase, chloroplastic-like	Infected1	3	776.725	1.2152	5.949e-05	1	62.303	101950000
874	AATTDTLTAPYNDISAVESLFK	22	A0A1S3XXN7	glutamate-1-semialdehyde 2,1-aminomutase, chloroplastic-like	Infected2	2	1164.58	-0.39979	1.0582e-07	1	102.43	55790000
875	AATTDTLTAPYNDISAVESLFK	22	A0A1S3XXN7	glutamate-1-semialdehyde 2,1-aminomutase, chloroplastic-like	Infected3	3	776.725	0.46173	5.9347e-05	2	62.325	127620000
876	AATTDTLTAPYNDISAVESLFK	22	A0A1S3XXN7	glutamate-1-semialdehyde 2,1-aminomutase, chloroplastic-like	Infected3	2	1164.58	-0.053685	2.9026e-21	1	135.91	74220000
877	AAVAAAAQPVSAQVVANAFVQQYYHILHHSPGLVFR	36	A0A1S4DGK8	putative G3BP-like protein isoform X5	CK1	5	775.413	0.62643	1.2666e-13	1	74.282	139370000
878	AAVAAAAQPVSAQVVANAFVQQYYHILHHSPGLVFR	36	A0A1S4DGK8	putative G3BP-like protein isoform X5	Infected1	5	775.413	0.26435	NaN	0		44709000
879	AAVAGVPFVDVVTTMLDPTIPLTTSEWEEWGDPR	34	A0A1S4AXB4	protease 2	CK3	3	1233.95	0.81243	0.026912	1	15.346	22371000
880	AAVAGVPFVDVVTTMLDPTIPLTTSEWEEWGDPR	34	A0A1S4AXB4	protease 2	Infected2	3	1233.95	0.41608	NaN	0		4393000
881	AAVAWEPNKPLVIEDVQVAPPQAGEVR	27	A0A1S3ZYT7	S-(hydroxymethyl)glutathione dehydrogenase	CK1	3	961.85	-0.12822	5.3246e-05	2	52.249	133580000
882	AAVAWEPNKPLVIEDVQVAPPQAGEVR	27	A0A1S3ZYT7	S-(hydroxymethyl)glutathione dehydrogenase	CK2	3	961.85	0.10496	1.4267e-07	1	70.718	107040000
883	AAVAWEPNKPLVIEDVQVAPPQAGEVR	27	A0A1S3ZYT7	S-(hydroxymethyl)glutathione dehydrogenase	CK3	3	961.85	0.49151	7.5688e-07	1	69.052	97003000
884	AAVAWEPNKPLVIEDVQVAPPQAGEVR	27	A0A1S3ZYT7	S-(hydroxymethyl)glutathione dehydrogenase	Infected1	3	961.85	0.40299	8.2389e-08	2	75.718	86111000
885	AAVAWEPNKPLVIEDVQVAPPQAGEVR	27	A0A1S3ZYT7	S-(hydroxymethyl)glutathione dehydrogenase	Infected2	3	961.85	-0.20702	1.4128e-05	1	58.858	96415000
886	AAVAWEPNKPLVIEDVQVAPPQAGEVR	27	A0A1S3ZYT7	S-(hydroxymethyl)glutathione dehydrogenase	Infected3	3	961.85	0.31693	3.7389e-11	1	92.412	95155000
887	AAVAWEPNKPLVIEDVQVAPPQAGEVR	27	A0A1S3ZYT7	S-(hydroxymethyl)glutathione dehydrogenase	Infected3	3	961.85	-0.71363	1.986e-05	1	56.172	22059000
888	AAVEEGIVPGGGVALLYAAK	20	A0A1S3XY51	chaperonin CPN60-2, mitochondrial	CK1	2	943.025	-0.70751	0.0215	1	34.8	150340000
889	AAVEEGIVPGGGVALLYAAK	20	A0A1S3XY51	chaperonin CPN60-2, mitochondrial	CK1	3	629.019	-0.59174	0.022187	1	26.724	47652000
890	AAVEEGIVPGGGVALLYAAK	20	A0A1S3XY51	chaperonin CPN60-2, mitochondrial	CK2	2	943.025	-0.79241	0.0029553	1	43.383	118570000
891	AAVEEGIVPGGGVALLYAAK	20	A0A1S3XY51	chaperonin CPN60-2, mitochondrial	CK3	2	943.025	-0.54537	0.0030782	1	43.326	147210000
892	AAVEEGIVPGGGVALLYAAK	20	A0A1S3XY51	chaperonin CPN60-2, mitochondrial	CK3	3	629.019	0.39537	0.025183	1	25.876	47273000
893	AAVEEGIVPGGGVALLYAAK	20	A0A1S3XY51	chaperonin CPN60-2, mitochondrial	Infected1	2	943.025	-0.56591	0.00041179	1	59.585	71313000
894	AAVEEGIVPGGGVALLYAAK	20	A0A1S3XY51	chaperonin CPN60-2, mitochondrial	Infected1	3	629.019	-0.30126	0.064208	1	11.423	31799000
895	AAVEEGIVPGGGVALLYAAK	20	A0A1S3XY51	chaperonin CPN60-2, mitochondrial	Infected3	2	943.025	0.22523	0.0093313	1	40.432	58531000
896	AAVEEGIVPGGGVALLYAAK	20	A0A1S3XY51	chaperonin CPN60-2, mitochondrial	CK2	3	629.019	-0.059072	NaN	0		17700000
897	AAVEEGIVPGGGVALLYAAK	20	A0A1S3XY51	chaperonin CPN60-2, mitochondrial	Infected2	2	943.025	-0.59912	NaN	0		67611000
898	AAVEEGIVPGGGVALLYAAK	20	A0A1S3XY51	chaperonin CPN60-2, mitochondrial	Infected2	3	629.019	0.28991	NaN	0		41462000
899	AAVEEGIVPGGGVALLYAAK	20	A0A1S3XY51	chaperonin CPN60-2, mitochondrial	Infected3	3	629.019	0.337	NaN	0		24123000
900	AAVEEGIVPGGGVALLYASK	20	A0A1S4A7X9	chaperonin CPN60-2, mitochondrial-like	CK1	2	951.023	0.79753	0.00047035	2	57.484	233110000
901	AAVEEGIVPGGGVALLYASK	20	A0A1S4A7X9	chaperonin CPN60-2, mitochondrial-like	CK2	2	951.023	0.91014	0.0021866	2	46.971	212200000
902	AAVEEGIVPGGGVALLYASK	20	A0A1S4A7X9	chaperonin CPN60-2, mitochondrial-like	CK2	3	634.351	2.2246	0.028626	1	24.901	74583000
903	AAVEEGIVPGGGVALLYASK	20	A0A1S4A7X9	chaperonin CPN60-2, mitochondrial-like	CK3	2	951.023	0.29881	0.010849	2	39.729	203560000
904	AAVEEGIVPGGGVALLYASK	20	A0A1S4A7X9	chaperonin CPN60-2, mitochondrial-like	CK3	3	634.351	2.2044	0.058426	1	15.237	113920000
905	AAVEEGIVPGGGVALLYASK	20	A0A1S4A7X9	chaperonin CPN60-2, mitochondrial-like	Infected1	2	951.023	-0.099388	0.0022581	1	46.569	78835000
906	AAVEEGIVPGGGVALLYASK	20	A0A1S4A7X9	chaperonin CPN60-2, mitochondrial-like	Infected2	2	951.023	0.94443	0.00046137	1	57.806	76959000
907	AAVEEGIVPGGGVALLYASK	20	A0A1S4A7X9	chaperonin CPN60-2, mitochondrial-like	CK1	3	634.351	1.0523	NaN	0		106820000
908	AAVEEGIVPGGGVALLYASK	20	A0A1S4A7X9	chaperonin CPN60-2, mitochondrial-like	Infected1	3	634.351	1.979	NaN	0		36404000
909	AAVEEGIVPGGGVALLYASK	20	A0A1S4A7X9	chaperonin CPN60-2, mitochondrial-like	Infected2	3	634.351	2.129	NaN	0		52035000
910	AAVEEGIVPGGGVALLYASK	20	A0A1S4A7X9	chaperonin CPN60-2, mitochondrial-like	Infected3	2	951.023	0.69152	NaN	0		92510000
911	AAVEEGIVPGGGVALLYASK	20	A0A1S4A7X9	chaperonin CPN60-2, mitochondrial-like	Infected3	3	634.351	2.5414	NaN	0		41842000
912	AAVEEGIVVGGGCTLLR	17	A0A1S4BNP6	chaperonin 60 subunit beta 2, chloroplastic	CK1	2	850.954	-1.6594	0.033816	1	38.227	55252000
913	AAVEEGIVVGGGCTLLR	17	A0A1S4BNP6	chaperonin 60 subunit beta 2, chloroplastic	CK3	2	850.954	0.74703	0.017739	1	41.422	199030000
914	AAVEEGIVVGGGCTLLR	17	A0A1S4BNP6	chaperonin 60 subunit beta 2, chloroplastic	Infected1	2	850.954	-0.82138	0.030183	1	38.996	27572000
915	AAVEEGIVVGGGCTLLR	17	A0A1S4BNP6	chaperonin 60 subunit beta 2, chloroplastic	Infected2	2	850.954	-0.4038	0.00015145	1	84.653	34952000
916	AAVEFNPFTSVFETLK	16	A0A1S4B0R7	chloroplastic lipocalin-like	CK1	2	900.464	-1.2021	2.0948e-05	1	99.238	786300000
917	AAVEFNPFTSVFETLK	16	A0A1S4B0R7	chloroplastic lipocalin-like	CK2	2	900.464	-1.3958	7.2505e-05	1	92.773	767260000
918	AAVEFNPFTSVFETLK	16	A0A1S4B0R7	chloroplastic lipocalin-like	CK3	2	900.464	-0.97653	7.2072e-05	1	92.8	703350000
919	AAVEFNPFTSVFETLK	16	A0A1S4B0R7	chloroplastic lipocalin-like	Infected1	2	900.464	-0.046488	0.00023059	1	82.59	84858000
920	AAVEFNPFTSVFETLK	16	A0A1S4B0R7	chloroplastic lipocalin-like	Infected2	2	900.464	-1.1523	9.0458e-05	1	91.616	146560000
921	AAVEFNPFTSVFETLK	16	A0A1S4B0R7	chloroplastic lipocalin-like	Infected3	2	900.464	-0.68636	0.00025834	1	80.361	148030000
922	AAVESILK	8	A0A1S3X5W6	trigger factor-like protein TIG, Chloroplastic	CK3	2	415.753	-0.59497	0.063534	1	44.349	278970000
923	AAVESILK	8	A0A1S3X5W6	trigger factor-like protein TIG, Chloroplastic	CK1	2	415.753	-1.3533	NaN	0		180220000
924	AAVESILK	8	A0A1S3X5W6	trigger factor-like protein TIG, Chloroplastic	CK2	2	415.753	-0.31926	NaN	0		227100000
925	AAVESILK	8	A0A1S3X5W6	trigger factor-like protein TIG, Chloroplastic	Infected1	2	415.753	-0.10802	NaN	0		117870000
926	AAVESILK	8	A0A1S3X5W6	trigger factor-like protein TIG, Chloroplastic	Infected2	2	415.753	-0.37963	NaN	0		113960000
927	AAVESILK	8	A0A1S3X5W6	trigger factor-like protein TIG, Chloroplastic	Infected3	2	415.753	-0.41276	NaN	0		117670000
928	AAVFWEPGKPLTFEDFHMPR	20	A0A1S4DDV5	alcohol dehydrogenase 1B-like isoform X2	CK1	4	594.546	0.6306	0.063851	1	22.24	43796000
929	AAVFWEPGKPLTFEDFHMPR	20	A0A1S4DDV5	alcohol dehydrogenase 1B-like isoform X2	Infected1	4	594.546	0.34078	0.00019371	1	58.123	34489000
930	AAVFWEPGKPLTFEDFHMPR	20	A0A1S4DDV5	alcohol dehydrogenase 1B-like isoform X2	CK2	4	594.546	0.25687	NaN	0		56136000
931	AAVFWEPGKPLTFEDFHMPR	20	A0A1S4DDV5	alcohol dehydrogenase 1B-like isoform X2	CK3	4	594.546	0.69301	NaN	0		25321000
932	AAVFWEPGKPLTFEDFHMPR	20	A0A1S4DDV5	alcohol dehydrogenase 1B-like isoform X2	Infected2	4	594.546	0.253	NaN	0		71128000
933	AAVFWEPGKPLTFEDFHMPR	20	A0A1S4DDV5	alcohol dehydrogenase 1B-like isoform X2	Infected3	4	594.546	0.3973	NaN	0		38890000
934	AAVGAPNVLGDCPFSQR	17	A0A1S3YL98	glutathione S-transferase DHAR2-like	CK1	2	879.933	-0.31177	2.634e-05	1	97.129	319530000
935	AAVGAPNVLGDCPFSQR	17	A0A1S3YL98	glutathione S-transferase DHAR2-like	CK2	2	879.933	0.09725	2.7155e-05	1	96.773	255060000
936	AAVGAPNVLGDCPFSQR	17	A0A1S3YL98	glutathione S-transferase DHAR2-like	CK3	2	879.933	0.04777	4.2238e-12	1	125.98	303690000
937	AAVGAPNVLGDCPFSQR	17	A0A1S3YL98	glutathione S-transferase DHAR2-like	Infected1	2	879.933	1.0858	NaN	0		142490000
938	AAVGAPNVLGDCPFSQR	17	A0A1S3YL98	glutathione S-transferase DHAR2-like	Infected2	2	879.933	0.56723	NaN	0		114840000
939	AAVGAPNVLGDCPFSQR	17	A0A1S3YL98	glutathione S-transferase DHAR2-like	Infected3	2	879.933	0.35155	NaN	0		130350000
940	AAVLFEGGNWDR	12	A0A1S4BTJ3	NAD(P)H-quinone oxidoreductase subunit S, chloroplastic-like	CK1	2	667.828	-1.6792	0.00016365	1	108.56	265560000
941	AAVLFEGGNWDR	12	A0A1S4BTJ3	NAD(P)H-quinone oxidoreductase subunit S, chloroplastic-like	CK3	2	667.828	-2.4381	0.00010076	1	113.61	236660000
942	AAVLFEGGNWDR	12	A0A1S4BTJ3	NAD(P)H-quinone oxidoreductase subunit S, chloroplastic-like	CK2	2	667.828	0.13131	NaN	0		190260000
943	AAVPSGASTGIYEALELR	18	A0A1S3YIG1	enolase-like	CK1	3	602.32	-0.27782	1.5135e-05	2	91.065	319210000
944	AAVPSGASTGIYEALELR	18	A0A1S3YIG1	enolase-like	CK1	2	902.976	0.52148	5.0672e-06	1	105.02	1179300000
945	AAVPSGASTGIYEALELR	18	A0A1S3YIG1	enolase-like	CK1	2	902.976	0.40567	3.4213e-18	1	136.39	1204700000
946	AAVPSGASTGIYEALELR	18	A0A1S3YIG1	enolase-like	CK1	2	902.976	1.5008	0.0047639	1	47.726	67541000
947	AAVPSGASTGIYEALELR	18	A0A1S3YIG1	enolase-like	CK1	3	602.32	2.9153	0.036268	2	24.793	49366000
948	AAVPSGASTGIYEALELR	18	A0A1S3YIG1	enolase-like	CK1	3	602.32	-0.26703	0.049836	1	20.949	8922600
949	AAVPSGASTGIYEALELR	18	A0A1S3YIG1	enolase-like	CK2	2	902.976	0.58159	1.8301e-12	4	127.49	1113500000
950	AAVPSGASTGIYEALELR	18	A0A1S3YIG1	enolase-like	CK2	3	602.32	-0.22995	5.9535e-05	2	73.138	428370000
951	AAVPSGASTGIYEALELR	18	A0A1S3YIG1	enolase-like	CK2	2	902.976	-0.2954	0.0036303	1	50.358	68939000
952	AAVPSGASTGIYEALELR	18	A0A1S3YIG1	enolase-like	CK2	3	602.32	-3.9834	0.00083897	1	52.185	90649000
953	AAVPSGASTGIYEALELR	18	A0A1S3YIG1	enolase-like	CK2	2	902.976	2.5148	0.023801	1	38.878	36751000
954	AAVPSGASTGIYEALELR	18	A0A1S3YIG1	enolase-like	CK2	3	602.32		6.0719e-06	1	68.789	0
955	AAVPSGASTGIYEALELR	18	A0A1S3YIG1	enolase-like	CK2	2	902.976		0.00018175	1	58.123	0
956	AAVPSGASTGIYEALELR	18	A0A1S3YIG1	enolase-like	CK3	3	602.32	-0.42357	1.8855e-05	2	89.344	490040000
957	AAVPSGASTGIYEALELR	18	A0A1S3YIG1	enolase-like	CK3	2	902.976	0.65881	5.2353e-25	3	148.52	1349100000
958	AAVPSGASTGIYEALELR	18	A0A1S3YIG1	enolase-like	CK3	2	902.976	-1.0169	0.0033722	1	50.957	70269000
959	AAVPSGASTGIYEALELR	18	A0A1S3YIG1	enolase-like	CK3	3	602.32	2.9909	0.0523	1	20.251	42316000
960	AAVPSGASTGIYEALELR	18	A0A1S3YIG1	enolase-like	CK3	3	602.32	0.73227	0.011715	1	34.649	12414000
961	AAVPSGASTGIYEALELR	18	A0A1S3YIG1	enolase-like	CK3	3	602.32		0.025338	1	28.748	0
962	AAVPSGASTGIYEALELR	18	A0A1S3YIG1	enolase-like	CK3	2	902.976		0.041666	1	31.635	0
963	AAVPSGASTGIYEALELR	18	A0A1S3YIG1	enolase-like	Infected1	2	902.976	-0.31705	4.3408e-08	1	112.16	751240000
964	AAVPSGASTGIYEALELR	18	A0A1S3YIG1	enolase-like	Infected1	3	602.32	-0.19286	0.0017523	1	44.998	418830000
965	AAVPSGASTGIYEALELR	18	A0A1S3YIG1	enolase-like	Infected1	2	902.976	2.3218	0.031825	1	36.744	162250000
966	AAVPSGASTGIYEALELR	18	A0A1S3YIG1	enolase-like	Infected1	2	902.976	3.0284	0.00047352	1	65.423	35856000
967	AAVPSGASTGIYEALELR	18	A0A1S3YIG1	enolase-like	Infected2	2	902.976	-0.1307	3.4213e-18	2	136.39	774390000
968	AAVPSGASTGIYEALELR	18	A0A1S3YIG1	enolase-like	Infected2	3	602.32	0.6641	1.527e-08	1	110.34	493940000
969	AAVPSGASTGIYEALELR	18	A0A1S3YIG1	enolase-like	Infected2	3	602.32	-0.04967	0.047269	1	21.676	919700
970	AAVPSGASTGIYEALELR	18	A0A1S3YIG1	enolase-like	Infected3	3	602.32	-0.40168	0.0001194	2	66.606	694720000
971	AAVPSGASTGIYEALELR	18	A0A1S3YIG1	enolase-like	Infected3	2	902.976	-0.75467	8.8801e-13	2	131.18	1200500000
972	AAVPSGASTGIYEALELR	18	A0A1S3YIG1	enolase-like	Infected3	2	902.976		0.062736	1	27.129	0
973	AAVPSGASTGIYEALELR	18	A0A1S3YIG1	enolase-like	Infected3	3	602.32	-1.1459	0.022547	1	34.649	13711000
974	AAVPSGASTGIYEALELR	18	A0A1S3YIG1	enolase-like	Infected3	2	902.976	-4.2613	0.038973	1	33.707	21100000
975	AAVPSGASTGIYEALELR	18	A0A1S3YIG1	enolase-like	CK2	3	602.32	-1.1423	NaN	0		44040000
976	AAVPSGASTGIYEALELR	18	A0A1S3YIG1	enolase-like	CK2	3	602.32	1.7737	NaN	0		55843000
977	AAVPSGASTGIYEALELR	18	A0A1S3YIG1	enolase-like	CK3	3	602.32	-1.5305	NaN	0		30645000
978	AAVPSGASTGIYEALELR	18	A0A1S3YIG1	enolase-like	CK3	3	602.32	0.3794	NaN	0		4681600
979	AAVPSGASTGIYEALELR	18	A0A1S3YIG1	enolase-like	Infected1	2	902.976	-2.6771	NaN	0		18437000
980	AAVPSGASTGIYEALELR	18	A0A1S3YIG1	enolase-like	Infected1	3	602.32	-0.48675	NaN	0		1256600
981	AAVPSGASTGIYEALELR	18	A0A1S3YIG1	enolase-like	Infected1	3	602.32	2.7266	NaN	0		21844000
982	AAVPSGASTGIYEALELR	18	A0A1S3YIG1	enolase-like	Infected2	2	902.976	5.0585	NaN	0		39590000
983	AAVPSGASTGIYEALELR	18	A0A1S3YIG1	enolase-like	Infected2	3	602.32	3.2944	NaN	0		17247000
984	AAVPSGASTGIYEALELR	18	A0A1S3YIG1	enolase-like	Infected3	3	602.32	-2.1082	NaN	0		979490
985	AAVPSGASTGIYEALELR	18	A0A1S3YIG1	enolase-like	Infected3	3	602.32	3.2365	NaN	0		23084000
986	AAVPTIK	7	A0A1S4BZH8	Phosphoglycerate kinase	Infected1	2	350.224	0.073418	0.028507	2	69.998	604430000
987	AAVPTIK	7	A0A1S4BZH8	Phosphoglycerate kinase	Infected1	2	350.224		0.050224	1	43.858	0
988	AAVPTIK	7	A0A1S4BZH8	Phosphoglycerate kinase	Infected2	2	350.224	-0.1941	0.027777	1	71.134	545780000
989	AAVPTIK	7	A0A1S4BZH8	Phosphoglycerate kinase	Infected3	2	350.224	-0.33939	0.028507	2	69.998	584940000
990	AAVPTIK	7	A0A1S4BZH8	Phosphoglycerate kinase	CK1	2	350.224	0.56302	NaN	0		21283000
991	AAVPTIK	7	A0A1S4BZH8	Phosphoglycerate kinase	CK3	2	350.224	0.30314	NaN	0		21987000
992	AAVSAALVK	9	A0A1S4BZK6	Elongation factor Ts, mitochondrial	CK1	2	415.261	0.0066205	0.020503	1	54.982	1295900000
993	AAVSAALVK	9	A0A1S4BZK6	Elongation factor Ts, mitochondrial	CK2	2	415.261	0.38823	0.011365	1	63.816	1028400000
994	AAVSAALVK	9	A0A1S4BZK6	Elongation factor Ts, mitochondrial	CK3	2	415.261	0.33669	0.010338	1	65.224	1116800000
995	AAVSAALVK	9	A0A1S4BZK6	Elongation factor Ts, mitochondrial	Infected1	2	415.261	-0.60756	0.062855	1	41.724	179030000
996	AAVSAALVK	9	A0A1S4BZK6	Elongation factor Ts, mitochondrial	Infected3	2	415.261	-0.2312	0.056418	1	38.754	300020000
997	AAVSAALVK	9	A0A1S4BZK6	Elongation factor Ts, mitochondrial	Infected2	2	415.261	-0.21509	NaN	0		320140000
998	AAVSALQNQPIVNAVIDGDDIIYR	24	A0A1S4DBD5	dihydrolipoyllysine-residue succinyltransferase component of 2-oxoglutarate dehydrogenase complex 1, mitochondrial-like	Infected1	3	852.454	1.1139	2.2493e-33	1	151.2	152870000
999	AAVSALQNQPIVNAVIDGDDIIYR	24	A0A1S4DBD5	dihydrolipoyllysine-residue succinyltransferase component of 2-oxoglutarate dehydrogenase complex 1, mitochondrial-like	Infected1	2	1278.18	0.4186	6.5114e-18	1	128.88	32076000
1000	AAVSALQNQPIVNAVIDGDDIIYR	24	A0A1S4DBD5	dihydrolipoyllysine-residue succinyltransferase component of 2-oxoglutarate dehydrogenase complex 1, mitochondrial-like	Infected2	3	852.454	1.7616	2.673e-18	2	126.62	183400000
1001	AAVSALQNQPIVNAVIDGDDIIYR	24	A0A1S4DBD5	dihydrolipoyllysine-residue succinyltransferase component of 2-oxoglutarate dehydrogenase complex 1, mitochondrial-like	Infected2	2	1278.18	-0.18026	3.72e-14	1	121.25	57797000
1002	AAVSALQNQPIVNAVIDGDDIIYR	24	A0A1S4DBD5	dihydrolipoyllysine-residue succinyltransferase component of 2-oxoglutarate dehydrogenase complex 1, mitochondrial-like	Infected3	3	852.454	1.0962	6.7334e-07	1	80.453	113760000
1003	AAVSALQNQPIVNAVIDGDDIIYR	24	A0A1S4DBD5	dihydrolipoyllysine-residue succinyltransferase component of 2-oxoglutarate dehydrogenase complex 1, mitochondrial-like	Infected3	2	1278.18	0.054146	6.5993e-33	1	152.48	35719000
1004	AAVTPAFAAQFPGLNGLGLSAAR	23	A0A1S4AN14	auxin-binding protein ABP19a-like	CK1	3	734.067	0.083865	1.5924e-13	1	118.36	2690900000
1005	AAVTPAFAAQFPGLNGLGLSAAR	23	A0A1S4AN14	auxin-binding protein ABP19a-like	CK1	4	550.802	0.2118	2.3863e-05	1	66.122	78123000
1006	AAVTPAFAAQFPGLNGLGLSAAR	23	A0A1S4AN14	auxin-binding protein ABP19a-like	CK2	3	734.067	-0.032693	2.6062e-07	1	82.177	2328100000
1007	AAVTPAFAAQFPGLNGLGLSAAR	23	A0A1S4AN14	auxin-binding protein ABP19a-like	CK2	2	1100.6	0.10919	6.4049e-18	1	131.33	2054000000
1008	AAVTPAFAAQFPGLNGLGLSAAR	23	A0A1S4AN14	auxin-binding protein ABP19a-like	CK3	4	550.802	-0.91608	5.7858e-06	1	71.042	66491000
1009	AAVTPAFAAQFPGLNGLGLSAAR	23	A0A1S4AN14	auxin-binding protein ABP19a-like	CK1	2	1101.09	-1.8959	2.2802e-83	2	205.55	6107100000
1010	AAVTPAFAAQFPGLNGLGLSAAR	23	A0A1S4AN14	auxin-binding protein ABP19a-like	CK1	3	734.395	0.31468	1.5512e-17	2	123.36	6098500000
1011	AAVTPAFAAQFPGLNGLGLSAAR	23	A0A1S4AN14	auxin-binding protein ABP19a-like	CK1	4	551.048	0.29212	9.0811e-05	1	56.684	208800000
1012	AAVTPAFAAQFPGLNGLGLSAAR	23	A0A1S4AN14	auxin-binding protein ABP19a-like	CK1	3	734.395	1.5234	2.2206e-10	2	107.25	2265600000
1013	AAVTPAFAAQFPGLNGLGLSAAR	23	A0A1S4AN14	auxin-binding protein ABP19a-like	CK2	3	734.395	0.33251	1.2099e-24	2	143.4	5880900000
1014	AAVTPAFAAQFPGLNGLGLSAAR	23	A0A1S4AN14	auxin-binding protein ABP19a-like	CK2	2	1101.09	0.049371	2.0349e-83	3	206.34	1915500000
1015	AAVTPAFAAQFPGLNGLGLSAAR	23	A0A1S4AN14	auxin-binding protein ABP19a-like	CK2	3	734.395	0.095632	4.2319e-25	2	146.19	2008600000
1016	AAVTPAFAAQFPGLNGLGLSAAR	23	A0A1S4AN14	auxin-binding protein ABP19a-like	CK3	3	734.395	1.6638	5.5231e-25	3	145.73	3839000000
1017	AAVTPAFAAQFPGLNGLGLSAAR	23	A0A1S4AN14	auxin-binding protein ABP19a-like	CK3	2	1101.09	1.6074	8.9034e-68	3	191.71	4692500000
1018	AAVTPAFAAQFPGLNGLGLSAAR	23	A0A1S4AN14	auxin-binding protein ABP19a-like	CK3	4	551.048	0.19779	5.9119e-10	1	101.53	83429000
1019	AAVTPAFAAQFPGLNGLGLSAAR	23	A0A1S4AN14	auxin-binding protein ABP19a-like	CK3	2	1101.09	-0.09017	3.5118e-83	3	201.61	2656900000
1020	AAVTPAFAAQFPGLNGLGLSAAR	23	A0A1S4AN14	auxin-binding protein ABP19a-like	CK3	3	734.395	0.64784	1.1527e-09	2	101.53	2944300000
1021	AAVTPAFAAQFPGLNGLGLSAAR	23	A0A1S4AN14	auxin-binding protein ABP19a-like	Infected1	3	734.395	1.1219	6.2827e-08	3	91.337	2892200000
1022	AAVTPAFAAQFPGLNGLGLSAAR	23	A0A1S4AN14	auxin-binding protein ABP19a-like	Infected1	2	1101.09	0.91329	6.2314e-54	3	177.32	1712600000
1023	AAVTPAFAAQFPGLNGLGLSAAR	23	A0A1S4AN14	auxin-binding protein ABP19a-like	Infected1	3	734.395	0.76949	2.7674e-24	1	137.87	494460000
1024	AAVTPAFAAQFPGLNGLGLSAAR	23	A0A1S4AN14	auxin-binding protein ABP19a-like	Infected1	2	1101.09	0.13806	3.6093e-42	1	168.75	498590000
1025	AAVTPAFAAQFPGLNGLGLSAAR	23	A0A1S4AN14	auxin-binding protein ABP19a-like	Infected2	3	734.395	1.1985	3.3557e-06	2	79.942	4275300000
1026	AAVTPAFAAQFPGLNGLGLSAAR	23	A0A1S4AN14	auxin-binding protein ABP19a-like	Infected2	2	1101.09	1.0454	3.7152e-68	2	196.43	1703600000
1027	AAVTPAFAAQFPGLNGLGLSAAR	23	A0A1S4AN14	auxin-binding protein ABP19a-like	Infected2	4	551.048	0.45975	0.00049202	1	43.38	169800000
1028	AAVTPAFAAQFPGLNGLGLSAAR	23	A0A1S4AN14	auxin-binding protein ABP19a-like	Infected2	3	734.395	0.4197	1.5721e-09	1	98.957	845450000
1029	AAVTPAFAAQFPGLNGLGLSAAR	23	A0A1S4AN14	auxin-binding protein ABP19a-like	Infected2	2	1101.09	0.97995	3.6703e-23	1	137.64	51724000
1030	AAVTPAFAAQFPGLNGLGLSAAR	23	A0A1S4AN14	auxin-binding protein ABP19a-like	Infected3	3	734.395	0.93511	1.3246e-12	2	110.38	4002900000
1031	AAVTPAFAAQFPGLNGLGLSAAR	23	A0A1S4AN14	auxin-binding protein ABP19a-like	Infected3	2	1101.09	0.66164	1.7041e-42	3	171.39	2142800000
1032	AAVTPAFAAQFPGLNGLGLSAAR	23	A0A1S4AN14	auxin-binding protein ABP19a-like	Infected3	4	551.048	0.65417	1.5259e-05	1	68.42	51927000
1033	AAVTPAFAAQFPGLNGLGLSAAR	23	A0A1S4AN14	auxin-binding protein ABP19a-like	Infected3	3	734.395	1.0037	2.7877e-05	1	68.569	1710800000
1034	AAVTPAFAAQFPGLNGLGLSAAR	23	A0A1S4AN14	auxin-binding protein ABP19a-like	Infected3	2	1101.09	0.34079	4.3219e-55	1	186.13	862990000
1035	AAVTPAFAAQFPGLNGLGLSAAR	23	A0A1S4AN14	auxin-binding protein ABP19a-like	Infected1	4	551.048	-0.18814	NaN	0		21960000
1036	AAVTPAFAAQFPGLNGLGLSAAR	23	A0A1S4AN14	auxin-binding protein ABP19a-like	Infected2	2	1101.09	0.35832	NaN	0		590900000
1037	AAVTPAFAPQFPGLNGLGISMAR	23	Q7XZV3	24K germin like protein	CK1	3	768.4	0.53897	0.004352	1	40.668	2137300000
1038	AAVTPAFAPQFPGLNGLGISMAR	23	Q7XZV3	24K germin like protein	CK1	2	1152.1	1.9832	0.0019327	1	48.314	1645200000
1039	AAVTPAFAPQFPGLNGLGISMAR	23	Q7XZV3	24K germin like protein	CK3	3	768.4	0.15959	0.0010174	1	48.771	2038700000
1040	AAVTPAFAPQFPGLNGLGISMAR	23	Q7XZV3	24K germin like protein	CK3	2	1152.1	1.4347	2.739e-06	1	81.949	1734900000
1041	AAVTPAFAPQFPGLNGLGISMAR	23	Q7XZV3	24K germin like protein	Infected1	3	768.4	2.1588	0.0017174	1	41.017	874090000
1042	AAVTPAFAPQFPGLNGLGISMAR	23	Q7XZV3	24K germin like protein	Infected2	3	768.4	1.584	0.00077172	1	51.399	1020400000
1043	AAVTPAFAPQFPGLNGLGISMAR	23	Q7XZV3	24K germin like protein	Infected2	3	768.4	1.005	0.00053194	1	53.964	418890000
1044	AAVTPAFAPQFPGLNGLGISMAR	23	Q7XZV3	24K germin like protein	Infected3	3	768.4	1.6858	0.0014397	1	44.254	1056700000
1045	AAVTPAFAPQFPGLNGLGISMAR	23	Q7XZV3	24K germin like protein	Infected3	2	1152.1	2.203	0.0020907	1	47.387	178420000
1046	AAVTPAFAPQFPGLNGLGISMAR	23	Q7XZV3	24K germin like protein	CK2	2	1152.1	0.85631	NaN	0		1540000000
1047	AAVTPAFAPQFPGLNGLGISMAR	23	Q7XZV3	24K germin like protein	Infected1	2	1152.1	0.94056	NaN	0		285080000
1048	AAVTPAFAPQFPGLNGLGISMAR	23	Q7XZV3	24K germin like protein	Infected2	2	1152.1	1.9667	NaN	0		344160000
1049	AAVTPAFAPQFPGLNGLGISMAR	23	Q7XZV3	24K germin like protein	Infected2	2	1152.1	1.7122	NaN	0		148270000
1050	AAVTPAFAPQFPGLNGLGISMAR	23	Q7XZV3	24K germin like protein	Infected3	2	1152.1	3.0136	NaN	0		278280000
1051	AAVTPAFAPQFPGLNGLGISMAR	23	Q7XZV3	24K germin like protein	CK1	4	572.307	-2.3123	4.1833e-08	1	88.555	107870000
1052	AAVTPAFAPQFPGLNGLGISMAR	23	Q7XZV3	24K germin like protein	CK1	3	762.74	-3.2944	7.2884e-10	1	97.776	3601500000
1053	AAVTPAFAPQFPGLNGLGISMAR	23	Q7XZV3	24K germin like protein	Infected1	3	762.74	-8.3481	NaN	0		19915000
1054	AAVTPAFAPQFPGLNGLGISMAR	23	Q7XZV3	24K germin like protein	Infected2	3	762.74	-6.1345	NaN	0		319870000
1055	AAVTPAFAPQFPGLNGLGISMAR	23	Q7XZV3	24K germin like protein	Infected3	3	762.74	-7.0068	NaN	0		3818000000
1056	AAVTPAFAPQFPGLNGLGISMAR	23	Q7XZV3	24K germin like protein	CK1	2	1144.1	1.3884	1.2036e-31	3	151.21	7604400000
1057	AAVTPAFAPQFPGLNGLGISMAR	23	Q7XZV3	24K germin like protein	CK1	2	1144.1	0.037708	5.9088e-32	2	156.05	2757400000
1058	AAVTPAFAPQFPGLNGLGISMAR	23	Q7XZV3	24K germin like protein	CK1	3	763.068	-0.24714	8.2544e-56	2	185.16	2608500000
1059	AAVTPAFAPQFPGLNGLGISMAR	23	Q7XZV3	24K germin like protein	CK1	4	572.553	1.0177	0.00031128	1	48.928	71240000
1060	AAVTPAFAPQFPGLNGLGISMAR	23	Q7XZV3	24K germin like protein	CK1	3	763.068	0.65186	1.7643e-09	2	97.776	480880000
1061	AAVTPAFAPQFPGLNGLGISMAR	23	Q7XZV3	24K germin like protein	CK1	2	1144.1	1.3151	3.0834e-23	2	139.25	463610000
1062	AAVTPAFAPQFPGLNGLGISMAR	23	Q7XZV3	24K germin like protein	CK1	3	763.068		3.3604e-11	1	71.756	0
1063	AAVTPAFAPQFPGLNGLGISMAR	23	Q7XZV3	24K germin like protein	CK2	4	572.553	0.44889	0.00053857	1	43.768	379780000
1064	AAVTPAFAPQFPGLNGLGISMAR	23	Q7XZV3	24K germin like protein	CK2	2	1144.1	1.4816	7.6099e-54	2	175.23	7290300000
1065	AAVTPAFAPQFPGLNGLGISMAR	23	Q7XZV3	24K germin like protein	CK2	3	763.068	0.79748	1.1195e-17	1	126.51	9222900000
1066	AAVTPAFAPQFPGLNGLGISMAR	23	Q7XZV3	24K germin like protein	CK2	2	1144.1	-0.032838	2.9879e-23	1	139.51	2688500000
1067	AAVTPAFAPQFPGLNGLGISMAR	23	Q7XZV3	24K germin like protein	CK2	2	1144.1	-0.13193	2.2971e-32	2	158.91	1440500000
1068	AAVTPAFAPQFPGLNGLGISMAR	23	Q7XZV3	24K germin like protein	CK2	3	763.068	-0.88653	6.8085e-13	1	115.85	1051200000
1069	AAVTPAFAPQFPGLNGLGISMAR	23	Q7XZV3	24K germin like protein	CK2	2	1144.1	2.8746	5.9136e-33	2	160.25	354150000
1070	AAVTPAFAPQFPGLNGLGISMAR	23	Q7XZV3	24K germin like protein	CK2	3	763.068	-0.52063	1.3246e-12	1	110.38	478690000
1071	AAVTPAFAPQFPGLNGLGISMAR	23	Q7XZV3	24K germin like protein	CK3	2	1144.1	1.9774	4.5142e-23	2	135.33	7631900000
1072	AAVTPAFAPQFPGLNGLGISMAR	23	Q7XZV3	24K germin like protein	CK3	3	763.068	0.84908	1.6917e-24	3	141.69	8102700000
1073	AAVTPAFAPQFPGLNGLGISMAR	23	Q7XZV3	24K germin like protein	CK3	2	1144.1	0.52549	3.6093e-42	3	168.75	2484500000
1074	AAVTPAFAPQFPGLNGLGISMAR	23	Q7XZV3	24K germin like protein	CK3	3	763.068	-0.40018	1.3133e-18	1	133.7	3852100000
1075	AAVTPAFAPQFPGLNGLGISMAR	23	Q7XZV3	24K germin like protein	CK3	3	763.068	0.82752	1.2069e-12	2	111.38	741930000
1076	AAVTPAFAPQFPGLNGLGISMAR	23	Q7XZV3	24K germin like protein	CK3	2	1144.1	-0.42828	2.2971e-32	1	158.91	435700000
1077	AAVTPAFAPQFPGLNGLGISMAR	23	Q7XZV3	24K germin like protein	CK3	3	763.068	-2.5949	9.3148e-06	1	75.054	107450000
1078	AAVTPAFAPQFPGLNGLGISMAR	23	Q7XZV3	24K germin like protein	CK3	2	1144.1	1.1455	5.7939e-05	1	79.029	48587000
1079	AAVTPAFAPQFPGLNGLGISMAR	23	Q7XZV3	24K germin like protein	Infected1	4	572.553	0.4967	0.00044438	1	44.341	79263000
1080	AAVTPAFAPQFPGLNGLGISMAR	23	Q7XZV3	24K germin like protein	Infected1	3	763.068	0.66475	0.00010073	2	62.765	6396600000
1081	AAVTPAFAPQFPGLNGLGISMAR	23	Q7XZV3	24K germin like protein	Infected1	2	1144.1	0.65198	5.3704e-17	2	131.64	2479100000
1082	AAVTPAFAPQFPGLNGLGISMAR	23	Q7XZV3	24K germin like protein	Infected1	3	763.068	0.36626	1.3214e-12	2	110.4	1840700000
1083	AAVTPAFAPQFPGLNGLGISMAR	23	Q7XZV3	24K germin like protein	Infected1	2	1144.1	0.87789	9.4699e-09	1	104.12	730830000
1084	AAVTPAFAPQFPGLNGLGISMAR	23	Q7XZV3	24K germin like protein	Infected1	2	1144.1	2.9175	3.8659e-08	2	95.51	139880000
1085	AAVTPAFAPQFPGLNGLGISMAR	23	Q7XZV3	24K germin like protein	Infected2	3	763.068	0.97953	2.0753e-08	2	94.271	6681600000
1086	AAVTPAFAPQFPGLNGLGISMAR	23	Q7XZV3	24K germin like protein	Infected2	2	1144.1	0.52982	3.0834e-23	2	139.25	2438300000
1087	AAVTPAFAPQFPGLNGLGISMAR	23	Q7XZV3	24K germin like protein	Infected2	2	1144.1	-0.15691	6.0187e-42	1	165.41	238910000
1088	AAVTPAFAPQFPGLNGLGISMAR	23	Q7XZV3	24K germin like protein	Infected2	3	763.068	0.34155	3.2486e-14	4	121.35	1840800000
1089	AAVTPAFAPQFPGLNGLGISMAR	23	Q7XZV3	24K germin like protein	Infected2	2	1144.1	0.3115	4.6988e-23	2	134.83	707000000
1090	AAVTPAFAPQFPGLNGLGISMAR	23	Q7XZV3	24K germin like protein	Infected3	2	1144.1	-0.12362	5.8361e-32	2	156.11	1367900000
1091	AAVTPAFAPQFPGLNGLGISMAR	23	Q7XZV3	24K germin like protein	Infected3	4	572.553	0.2407	6.7204e-06	1	71.946	64807000
1092	AAVTPAFAPQFPGLNGLGISMAR	23	Q7XZV3	24K germin like protein	Infected3	2	1144.1	0.54066	1.5552e-11	2	111.44	811610000
1093	AAVTPAFAPQFPGLNGLGISMAR	23	Q7XZV3	24K germin like protein	Infected3	3	763.068	0.27862	7.1779e-06	1	76.807	1982500000
1094	AAVTPAFAPQFPGLNGLGISMAR	23	Q7XZV3	24K germin like protein	Infected3	3	763.068	2.4355	2.0918e-08	2	94.259	239580000
1095	AAVTPAFAPQFPGLNGLGISMAR	23	Q7XZV3	24K germin like protein	Infected3	2	1144.1	0.020707	1.5688e-11	2	111.35	90948000
1096	AAVTPAFAPQFPGLNGLGISMAR	23	Q7XZV3	24K germin like protein	CK1	4	572.553	0.35871	NaN	0		202850000
1097	AAVTPAFAPQFPGLNGLGISMAR	23	Q7XZV3	24K germin like protein	CK3	4	572.553	0.44782	NaN	0		7789800
1098	AAVTPAFAPQFPGLNGLGISMAR	23	Q7XZV3	24K germin like protein	Infected1	4	572.553	0.038145	NaN	0		31772000
1099	AAVTPAFAPQFPGLNGLGISMAR	23	Q7XZV3	24K germin like protein	Infected2	3	763.068	0.58819	NaN	0		306140000
1100	AAVTPAFAPQFPGLNGLGISMAR	23	Q7XZV3	24K germin like protein	Infected2	4	572.553	0.89684	NaN	0		56569000
1101	AAVTPAFAPQFPGLNGLGISMAR	23	Q7XZV3	24K germin like protein	CK2	3	763.396		0.00010562	1	47.371	0
1102	AAVTPAFAPQFPGLNGLGISMAR	23	Q7XZV3	24K germin like protein	CK2	2	1144.59		0.0016712	1	48.033	0
1103	AAVTPAFAPQFPGLNGLGISMAR	23	Q7XZV3	24K germin like protein	CK3	2	1144.59		0.0012268	1	49.662	0
1104	AAVVGGNVLTSQR	13	A0A1S4B1K7	5-oxoprolinase-like	CK1	2	636.357	0.34819	0.0088302	2	54.276	30002000
1105	AAVVGGNVLTSQR	13	A0A1S4B1K7	5-oxoprolinase-like	CK2	2	636.357	1.2505	0.012477	1	51.726	61860000
1106	AAVVGGNVLTSQR	13	A0A1S4B1K7	5-oxoprolinase-like	CK3	2	636.357	-0.40679	0.02116	1	45.654	51867000
1107	AAVVGGNVLTSQR	13	A0A1S4B1K7	5-oxoprolinase-like	Infected1	2	636.357	-0.61336	NaN	0		13838000
1108	AAWEELIYK	9	A0A1S4BM72	dihydropyrimidine dehydrogenase (NADP(+)), chloroplastic-like	CK2	2	561.795	-0.70485	0.010755	1	64.654	33757000
1109	AAWEELIYK	9	A0A1S4BM72	dihydropyrimidine dehydrogenase (NADP(+)), chloroplastic-like	CK3	2	561.795	-0.30631	0.04208	1	46.457	125450000
1110	AAWEELIYK	9	A0A1S4BM72	dihydropyrimidine dehydrogenase (NADP(+)), chloroplastic-like	Infected3	2	561.795	-2.8921	0.015288	1	58.433	134920000
1111	AAWEELIYK	9	A0A1S4BM72	dihydropyrimidine dehydrogenase (NADP(+)), chloroplastic-like	CK1	2	561.795	-0.59095	NaN	0		110450000
1112	AAWEELIYK	9	A0A1S4BM72	dihydropyrimidine dehydrogenase (NADP(+)), chloroplastic-like	Infected2	2	561.795	-0.7862	NaN	0		69157000
1113	AAWEIFTPLLHR	12	A0A1S3WX25	Glucose-6-phosphate 1-dehydrogenase	CK1	3	485.27	0.29635	2.5182e-05	1	114.86	92744000
1114	AAWEIFTPLLHR	12	A0A1S3WX25	Glucose-6-phosphate 1-dehydrogenase	CK2	3	485.27	0.67205	0.00064183	1	74.611	95659000
1115	AAWEIFTPLLHR	12	A0A1S3WX25	Glucose-6-phosphate 1-dehydrogenase	Infected1	3	485.27	-3.6642	0.0002632	1	89.805	56308000
1116	AAWEIFTPLLHR	12	A0A1S3WX25	Glucose-6-phosphate 1-dehydrogenase	Infected3	3	485.27	-2.7345	3.6093e-05	1	111.86	40716000
1117	AAYAAMKPTKPGLEEPQEQIHK	22	A0A1S4DRK4	40S ribosomal protein S20-2-like	CK1	4	620.572	-0.037725	0.00051955	1	43.216	890960000
1118	AAYAAMKPTKPGLEEPQEQIHK	22	A0A1S4DRK4	40S ribosomal protein S20-2-like	CK1	3	827.093	2.4595	6.8479e-09	1	107.39	183270000
1119	AAYAAMKPTKPGLEEPQEQIHK	22	A0A1S4DRK4	40S ribosomal protein S20-2-like	CK2	4	620.572	-0.27784	4.4412e-05	1	63.869	656770000
1120	AAYAAMKPTKPGLEEPQEQIHK	22	A0A1S4DRK4	40S ribosomal protein S20-2-like	Infected1	4	620.572	-0.12464	4.6337e-06	1	77.668	455560000
1121	AAYAAMKPTKPGLEEPQEQIHK	22	A0A1S4DRK4	40S ribosomal protein S20-2-like	Infected2	3	827.093	0.0060539	4.9172e-07	1	89.663	51561000
1122	AAYAAMKPTKPGLEEPQEQIHK	22	A0A1S4DRK4	40S ribosomal protein S20-2-like	Infected2	4	620.572	-0.35995	1.3416e-30	1	157.85	407620000
1123	AAYAAMKPTKPGLEEPQEQIHK	22	A0A1S4DRK4	40S ribosomal protein S20-2-like	Infected3	3	827.093	-0.016141	0.00010637	1	56.684	49110000
1124	AAYAAMKPTKPGLEEPQEQIHK	22	A0A1S4DRK4	40S ribosomal protein S20-2-like	Infected3	4	620.572	-0.17112	2.5841e-40	1	150.69	487950000
1125	AAYAAMKPTKPGLEEPQEQIHK	22	A0A1S4DRK4	40S ribosomal protein S20-2-like	CK2	3	827.093	2.9211	NaN	0		155510000
1126	AAYAAMKPTKPGLEEPQEQIHK	22	A0A1S4DRK4	40S ribosomal protein S20-2-like	CK3	3	827.093	2.765	NaN	0		120480000
1127	AAYAAMKPTKPGLEEPQEQIHK	22	A0A1S4DRK4	40S ribosomal protein S20-2-like	CK3	4	620.572	-0.11401	NaN	0		59942000
1128	AAYAAMKPTKPGLEEPQEQIHK	22	A0A1S4DRK4	40S ribosomal protein S20-2-like	Infected1	4	624.57	-0.74839	0.00020154	1	50.956	207080000
1129	AAYALSQGVGVIACIGELLQER	22	A0A1S3X2Z0	triosephosphate isomerase, chloroplastic-like	CK1	2	1159.61	0.78387	2.4379e-05	1	75.3	40220000
1130	AAYALSQGVGVIACIGELLQER	22	A0A1S3X2Z0	triosephosphate isomerase, chloroplastic-like	CK1	3	773.411	-0.81868	3.915e-11	2	116.45	234650000
1131	AAYALSQGVGVIACIGELLQER	22	A0A1S3X2Z0	triosephosphate isomerase, chloroplastic-like	CK2	3	773.411	-0.012407	2.7253e-09	2	108.08	132600000
1132	AAYALSQGVGVIACIGELLQER	22	A0A1S3X2Z0	triosephosphate isomerase, chloroplastic-like	CK2	2	1159.61	-0.30125	2.3496e-06	1	85.805	33633000
1133	AAYALSQGVGVIACIGELLQER	22	A0A1S3X2Z0	triosephosphate isomerase, chloroplastic-like	CK2	3	773.411	3.8567	0.0017614	2	39.767	98356000
1134	AAYALSQGVGVIACIGELLQER	22	A0A1S3X2Z0	triosephosphate isomerase, chloroplastic-like	CK3	3	773.411	0.0020921	6.3274e-30	2	148.52	163530000
1135	AAYALSQGVGVIACIGELLQER	22	A0A1S3X2Z0	triosephosphate isomerase, chloroplastic-like	CK3	2	1159.61	1.7437	2.3674e-05	1	75.539	38122000
1136	AAYALSQGVGVIACIGELLQER	22	A0A1S3X2Z0	triosephosphate isomerase, chloroplastic-like	Infected1	2	1159.61	1.759	2.8293e-06	1	83.602	14805000
1137	AAYALSQGVGVIACIGELLQER	22	A0A1S3X2Z0	triosephosphate isomerase, chloroplastic-like	Infected2	3	773.411	0.54847	1.2813e-15	2	127.58	56240000
1138	AAYALSQGVGVIACIGELLQER	22	A0A1S3X2Z0	triosephosphate isomerase, chloroplastic-like	Infected2	2	1159.61		0.0015887	1	40.622	0
1139	AAYALSQGVGVIACIGELLQER	22	A0A1S3X2Z0	triosephosphate isomerase, chloroplastic-like	Infected3	3	773.411	1.1871	2.7664e-07	2	92.289	94652000
1140	AAYALSQGVGVIACIGELLQER	22	A0A1S3X2Z0	triosephosphate isomerase, chloroplastic-like	Infected1	3	773.411	-5.3268	NaN	0		50016000
1141	AAYALSQGVGVIACIGELLQER	22	A0A1S3X2Z0	triosephosphate isomerase, chloroplastic-like	Infected3	2	1160.1	3.5049	0.0037433	1	55.705	7986700
1142	AAYALSQGVGVIACIGELLQER	22	A0A1S3X2Z0	triosephosphate isomerase, chloroplastic-like	Infected2	2	1160.1	10.608	NaN	0		6674600
1143	AAYALSQNVGVIACIGELLEER	22	A0A1S4BBF5	triosephosphate isomerase, chloroplastic-like	Infected1	3	792.746	-1.3473	4.6108e-06	2	78.272	40635000
1144	AAYALSQNVGVIACIGELLEER	22	A0A1S4BBF5	triosephosphate isomerase, chloroplastic-like	Infected3	3	792.746	-1.3604	7.3725e-05	1	60.133	17679000
1145	AAYALSQNVGVIACIGELLEER	22	A0A1S4BBF5	triosephosphate isomerase, chloroplastic-like	CK2	3	792.746	3.8225	NaN	0		19208000
1146	ACEDLIFNHLK	11	A0A1S4DLY5	Inositol-1-monophosphatase	Infected1	3	453.896	0.9261	0.003297	1	56.043	39526000
1147	ACEDLIFNHLK	11	A0A1S4DLY5	Inositol-1-monophosphatase	Infected2	3	453.896	0.75938	0.0020181	1	63.32	33006000
1148	ACEDLIFNHLK	11	A0A1S4DLY5	Inositol-1-monophosphatase	Infected3	3	453.896	0.18619	0.012229	1	43.297	34064000
1149	ACEDLIFNHLK	11	A0A1S4DLY5	Inositol-1-monophosphatase	CK2	3	453.896	-0.52107	NaN	0		51957000
1150	ACEDLIFNHLK	11	A0A1S4DLY5	Inositol-1-monophosphatase	CK3	3	453.896	0.92661	NaN	0		83301000
1151	ACENATQPLR	10	A0A1S4C0L0	formate--tetrahydrofolate ligase	Infected3	2	580.28	-0.71092	0.013801	1	60.754	10828000
1152	ACLYAGINISGTNGEVMPGQWEFQVGPSVGIEAGDHIWCAR	41	A0A1S3XKM0	Glutamine synthetase	CK1	4	1112.77	1.4184	1.1841e-09	1	52.858	29418000
1153	ACLYAGINISGTNGEVMPGQWEFQVGPSVGIEAGDHIWCAR	41	A0A1S3XKM0	Glutamine synthetase	CK1	4	1112.77	1.2329	3.2831e-09	1	47.884	18478000
1154	ACLYAGINISGTNGEVMPGQWEFQVGPSVGIEAGDHIWCAR	41	A0A1S3XKM0	Glutamine synthetase	CK2	4	1112.77	-0.012813	3.2339e-10	1	55.49	40915000
1155	ACLYAGINISGTNGEVMPGQWEFQVGPSVGIEAGDHIWCAR	41	A0A1S3XKM0	Glutamine synthetase	CK2	4	1112.77	-0.81981	1.8948e-10	3	55.9	25309000
1156	ACLYAGINISGTNGEVMPGQWEFQVGPSVGIEAGDHIWCAR	41	A0A1S3XKM0	Glutamine synthetase	CK2	4	1112.77	1.7091	4.9336e-06	1	40.022	27303000
1157	ACLYAGINISGTNGEVMPGQWEFQVGPSVGIEAGDHIWCAR	41	A0A1S3XKM0	Glutamine synthetase	CK2	4	1112.77	0.6938	3.6527e-09	1	45.308	25052000
1158	ACLYAGINISGTNGEVMPGQWEFQVGPSVGIEAGDHIWCAR	41	A0A1S3XKM0	Glutamine synthetase	CK2	4	1112.77	0.84246	4.6545e-06	1	40.682	23889000
1159	ACLYAGINISGTNGEVMPGQWEFQVGPSVGIEAGDHIWCAR	41	A0A1S3XKM0	Glutamine synthetase	CK2	4	1112.77	0.42766	3.0215e-09	1	47.238	22548000
1160	ACLYAGINISGTNGEVMPGQWEFQVGPSVGIEAGDHIWCAR	41	A0A1S3XKM0	Glutamine synthetase	CK2	4	1112.77	-1.259	1.8311e-09	2	50.879	24233000
1161	ACLYAGINISGTNGEVMPGQWEFQVGPSVGIEAGDHIWCAR	41	A0A1S3XKM0	Glutamine synthetase	CK2	4	1112.77	0.70538	3.629e-09	2	46.392	15809000
1162	ACLYAGINISGTNGEVMPGQWEFQVGPSVGIEAGDHIWCAR	41	A0A1S3XKM0	Glutamine synthetase	CK2	4	1112.77	0.60434	2.248e-06	1	41.889	22123000
1163	ACLYAGINISGTNGEVMPGQWEFQVGPSVGIEAGDHIWCAR	41	A0A1S3XKM0	Glutamine synthetase	CK3	4	1112.77	0.70583	7.1845e-10	1	54.282	20662000
1164	ACLYAGINISGTNGEVMPGQWEFQVGPSVGIEAGDHIWCAR	41	A0A1S3XKM0	Glutamine synthetase	CK3	4	1112.77	-0.40292	2.4337e-14	1	63.305	14497000
1165	ACLYAGINISGTNGEVMPGQWEFQVGPSVGIEAGDHIWCAR	41	A0A1S3XKM0	Glutamine synthetase	CK3	4	1112.77	0.27913	3.2339e-10	3	55.49	24829000
1166	ACLYAGINISGTNGEVMPGQWEFQVGPSVGIEAGDHIWCAR	41	A0A1S3XKM0	Glutamine synthetase	CK3	4	1112.77	-0.236	1.9572e-09	1	50.493	21472000
1167	ACLYAGINISGTNGEVMPGQWEFQVGPSVGIEAGDHIWCAR	41	A0A1S3XKM0	Glutamine synthetase	CK3	4	1112.77	-0.55563	5.2366e-07	1	43.088	28471000
1168	ACLYAGINISGTNGEVMPGQWEFQVGPSVGIEAGDHIWCAR	41	A0A1S3XKM0	Glutamine synthetase	CK3	4	1112.77	1.7171	2.1938e-09	2	49.77	14918000
1169	ACLYAGINISGTNGEVMPGQWEFQVGPSVGIEAGDHIWCAR	41	A0A1S3XKM0	Glutamine synthetase	CK1	4	1112.77	-0.37286	NaN	0		19092000
1170	ACLYAGINISGTNGEVMPGQWEFQVGPSVGIEAGDHIWCAR	41	A0A1S3XKM0	Glutamine synthetase	CK3	4	1112.77	-0.7109	NaN	0		25183000
1171	ACLYAGINISGTNGEVMPGQWEFQVGPSVGIEAGDHIWCAR	41	A0A1S3XKM0	Glutamine synthetase	Infected2	4	1112.77	0.013088	NaN	0		2657100
1172	ACLYAGINISGTNGEVMPGQWEFQVGPSVGIEAGDHIWCAR	41	A0A1S3XKM0	Glutamine synthetase	Infected2	4	1112.77	1.804	NaN	0		4879000
1173	ACLYAGINISGTNGEVMPGQWEFQVGPSVGIEAGDHIWCAR	41	A0A1S3XKM0	Glutamine synthetase	Infected2	4	1112.77	1.4146	NaN	0		2912500
1174	ACLYAGINISGTNGEVMPGQWEFQVGPSVGIEAGDHIWCAR	41	A0A1S3XKM0	Glutamine synthetase	Infected2	4	1112.77	1.8896	NaN	0		4543100
1175	ACLYAGINISGTNGEVMPGQWEFQVGPSVGIEAGDHIWCAR	41	A0A1S3XKM0	Glutamine synthetase	Infected2	4	1112.77	2.5802	NaN	0		2598900
1176	ACLYAGINISGTNGEVMPGQWEFQVGPSVGIEAGDHIWCAR	41	A0A1S3XKM0	Glutamine synthetase	Infected3	4	1112.77	1.4838	NaN	0		2871700
1177	ACLYAGINISGTNGEVMPGQWEFQVGPSVGIEAGDHIWCAR	41	A0A1S3XKM0	Glutamine synthetase	Infected3	4	1112.77	3.9859	NaN	0		2543400
1178	ACLYAGINISGTNGEVMPGQWEFQVGPSVGIEAGDHIWCAR	41	A0A1S3XKM0	Glutamine synthetase	CK2	3	1483.68		3.1867e-08	1	42.385	0
1179	ACLYAGINISGTNGEVMPGQWEFQVGPSVGIEAGDHIWCAR	41	A0A1S3XKM0	Glutamine synthetase	CK2	4	1112.52	-3.3241	2.034e-09	1	51.66	21137000
1180	ACLYAGINISGTNGEVMPGQWEFQVGPSVGIEAGDHIWCAR	41	A0A1S3XKM0	Glutamine synthetase	CK3	4	1112.52	-3.0448	1.9461e-09	2	48.984	14056000
1181	ACLYAGINISGTNGEVMPGQWEFQVGPSVGIEAGDHIWCAR	41	A0A1S3XKM0	Glutamine synthetase	Infected1	4	1112.52	-4.2848	0.0075174	1	17.617	4478400
1182	ACNIPGDISACK	12	A0A1S4CYG2	lipid transfer-like protein VAS	CK1	2	653.3	0.19196	0.021313	2	49.732	213210000
1183	ACNIPGDISACK	12	A0A1S4CYG2	lipid transfer-like protein VAS	CK2	2	653.3	-0.32725	0.001732	2	78.324	220680000
1184	ACNIPGDISACK	12	A0A1S4CYG2	lipid transfer-like protein VAS	CK3	2	653.3	-0.42616	0.0040281	1	66.393	215600000
1185	ACNIPGDISACK	12	A0A1S4CYG2	lipid transfer-like protein VAS	Infected1	2	653.3	-0.3438	0.0029757	2	69.03	89277000
1186	ACNIPGDISACK	12	A0A1S4CYG2	lipid transfer-like protein VAS	Infected2	2	653.3	0.47536	0.0011447	1	84.352	103900000
1187	ACNIPGDISACK	12	A0A1S4CYG2	lipid transfer-like protein VAS	Infected3	2	653.3	-0.24029	0.0028964	2	69.229	83587000
1188	ACNIPGDLSSCNGK	14	A0A1S4B4Y5	lipid transfer-like protein VAS	CK1	2	747.322	-0.58184	0.00055811	2	103.76	295400000
1189	ACNIPGDLSSCNGK	14	A0A1S4B4Y5	lipid transfer-like protein VAS	CK2	2	747.322	-0.37231	0.0015678	1	94.09	331860000
1190	ACNIPGDLSSCNGK	14	A0A1S4B4Y5	lipid transfer-like protein VAS	CK3	2	747.322	-0.21036	0.047166	1	55.335	306820000
1191	ACNIPGDLSSCNGK	14	A0A1S4B4Y5	lipid transfer-like protein VAS	Infected1	2	747.322	-0.64091	0.00010448	3	113.76	274580000
1192	ACNIPGDLSSCNGK	14	A0A1S4B4Y5	lipid transfer-like protein VAS	Infected2	2	747.322	-0.53041	0.0095722	1	71.279	240970000
1193	ACNIPGDLSSCNGK	14	A0A1S4B4Y5	lipid transfer-like protein VAS	Infected2	2	747.322	-0.15963	0.00074397	2	101.43	261030000
1194	ACNIPGDLSSCNGK	14	A0A1S4B4Y5	lipid transfer-like protein VAS	Infected3	2	747.322	-0.10176	0.0015678	2	94.09	278350000
1195	ACNIPGDLSSCNGK	14	A0A1S4B4Y5	lipid transfer-like protein VAS	Infected1	2	746.83	0.35476	0.039615	1	39.629	40564000
1196	ACNIPGDLSSCNGK	14	A0A1S4B4Y5	lipid transfer-like protein VAS	Infected3	2	746.83	0.72271	0.059582	1	35.037	39910000
1197	ACNIPGDLSSCNGK	14	A0A1S4B4Y5	lipid transfer-like protein VAS	CK1	2	746.83	-0.26472	NaN	0		45793000
1198	ACNIPGDLSSCNGK	14	A0A1S4B4Y5	lipid transfer-like protein VAS	CK2	2	746.83	0.11003	NaN	0		73561000
1199	ACNIPGDLSSCNGK	14	A0A1S4B4Y5	lipid transfer-like protein VAS	CK3	2	746.83	0.089383	NaN	0		74198000
1200	ACNIPGDLSSCNGK	14	A0A1S4B4Y5	lipid transfer-like protein VAS	Infected2	2	746.83	0.41089	NaN	0		60358000
1201	ACNIPGDVSACK	12	A0A1S3YT79	lipid transfer-like protein VAS	CK1	2	646.292	-0.4484	0.0013278	2	81.709	321450000
1202	ACNIPGDVSACK	12	A0A1S3YT79	lipid transfer-like protein VAS	CK2	2	646.292	-0.48623	0.0021184	2	75.088	333960000
1203	ACNIPGDVSACK	12	A0A1S3YT79	lipid transfer-like protein VAS	CK3	2	646.292	-0.80184	0.001732	2	78.324	257310000
1204	ACNIPGDVSACK	12	A0A1S3YT79	lipid transfer-like protein VAS	Infected1	2	646.292	-0.32518	0.0023578	2	73.082	144960000
1205	ACNIPGDVSACK	12	A0A1S3YT79	lipid transfer-like protein VAS	Infected2	2	646.292	-0.35939	0.0011532	2	84.169	127120000
1206	ACNIPGDVSACK	12	A0A1S3YT79	lipid transfer-like protein VAS	Infected3	2	646.292	-0.077457	0.001732	2	78.324	117770000
1207	ACNQQNFEVEQWLATDASPYQLTAIR	26	A0A1S4A2P5	uncharacterized protein LOC107793109	CK1	2	1527.72	-1.7445	1.1588e-37	1	156.88	54552000
1208	ACNQQNFEVEQWLATDASPYQLTAIR	26	A0A1S4A2P5	uncharacterized protein LOC107793109	CK3	2	1527.72	-0.34817	1.0163e-60	1	184.59	37934000
1209	ACNQQNFEVEQWLATDASPYQLTAIR	26	A0A1S4A2P5	uncharacterized protein LOC107793109	Infected1	2	1527.72	1.4991	2.7192e-13	1	105.32	28663000
1210	ACNQQNFEVEQWLATDASPYQLTAIR	26	A0A1S4A2P5	uncharacterized protein LOC107793109	Infected1	3	1018.81	-2.4831	3.7961e-10	1	85.798	149840000
1211	ACNQQNFEVEQWLATDASPYQLTAIR	26	A0A1S4A2P5	uncharacterized protein LOC107793109	Infected2	3	1018.81	-1.608	2.5207e-38	1	153.1	133010000
1212	ACNQQNFEVEQWLATDASPYQLTAIR	26	A0A1S4A2P5	uncharacterized protein LOC107793109	Infected2	2	1527.72	0.25339	1.3507e-28	1	139.47	33108000
1213	ACNQQNFEVEQWLATDASPYQLTAIR	26	A0A1S4A2P5	uncharacterized protein LOC107793109	Infected3	3	1018.81	-2.0678	2.1739e-29	1	135.62	151410000
1214	ACNQQNFEVEQWLATDASPYQLTAIR	26	A0A1S4A2P5	uncharacterized protein LOC107793109	Infected3	2	1527.72	-0.4602	8.1494e-13	1	98.766	30316000
1215	ACNVQTPSVSLCK	13	A0A1S3ZID6	non-specific lipid transfer protein GPI-anchored 2-like	CK1	2	732.353	-0.78325	0.00028789	1	94.688	111220000
1216	ACNVQTPSVSLCK	13	A0A1S3ZID6	non-specific lipid transfer protein GPI-anchored 2-like	CK2	2	732.353	-0.642	0.0014762	1	73.877	98913000
1217	ACNVQTPSVSLCK	13	A0A1S3ZID6	non-specific lipid transfer protein GPI-anchored 2-like	CK3	2	732.353	-0.81028	0.00071215	1	82.202	96096000
1218	ACNVQTPSVSLCK	13	A0A1S3ZID6	non-specific lipid transfer protein GPI-anchored 2-like	Infected1	2	732.353	-0.95001	0.0022366	2	68.277	70864000
1219	ACNVQTPSVSLCK	13	A0A1S3ZID6	non-specific lipid transfer protein GPI-anchored 2-like	Infected2	2	732.353	-0.95932	0.0052015	1	58.116	68085000
1220	ACNVQTPSVSLCK	13	A0A1S3ZID6	non-specific lipid transfer protein GPI-anchored 2-like	Infected3	2	732.353	-1.5372	NaN	0		64282000
1221	ACPTDVLEMIPWDGCK	16	A0A140G1X0	Photosystem I iron-sulfur center	CK1	2	954.42	-0.78549	0.00048709	2	77.13	539250000
1222	ACPTDVLEMIPWDGCK	16	A0A140G1X0	Photosystem I iron-sulfur center	CK2	2	954.42	-0.96852	0.00063163	2	69.979	680130000
1223	ACPTDVLEMIPWDGCK	16	A0A140G1X0	Photosystem I iron-sulfur center	CK2	2	954.42	-0.75622	0.0016833	1	63.691	573580000
1224	ACPTDVLEMIPWDGCK	16	A0A140G1X0	Photosystem I iron-sulfur center	CK3	2	954.42	-0.834	0.00044226	1	79.347	623170000
1225	ACPTDVLEMIPWDGCK	16	A0A140G1X0	Photosystem I iron-sulfur center	CK3	2	954.42	-1.1924	0.00050673	2	76.158	527770000
1226	ACPTDVLEMIPWDGCK	16	A0A140G1X0	Photosystem I iron-sulfur center	Infected1	2	954.42	-0.53445	0.00053235	1	74.89	42784000
1227	ACPTDVLEMIPWDGCK	16	A0A140G1X0	Photosystem I iron-sulfur center	Infected1	2	954.42	-0.60205	0.0009749	1	67.646	56645000
1228	ACPTDVLEMIPWDGCK	16	A0A140G1X0	Photosystem I iron-sulfur center	Infected2	2	954.42	-0.71911	0.0045989	1	55.011	54249000
1229	ACPTDVLEMIPWDGCK	16	A0A140G1X0	Photosystem I iron-sulfur center	Infected2	2	954.42	-0.98137	0.00037647	1	82.59	75726000
1230	ACPTDVLEMIPWDGCK	16	A0A140G1X0	Photosystem I iron-sulfur center	Infected3	2	954.42	-1.7297	0.0022568	1	60.489	47096000
1231	ACPTDVLEMIPWDGCK	16	A0A140G1X0	Photosystem I iron-sulfur center	Infected3	2	954.42	-1.5254	0.0022568	1	60.489	43961000
1232	ACPTDVLEMIPWDGCK	16	A0A140G1X0	Photosystem I iron-sulfur center	CK1	3	631.284	-0.77994	6.548e-06	2	98.676	1970900000
1233	ACPTDVLEMIPWDGCK	16	A0A140G1X0	Photosystem I iron-sulfur center	CK1	2	946.423	0.051223	9.9651e-06	3	104.2	4000000000
1234	ACPTDVLEMIPWDGCK	16	A0A140G1X0	Photosystem I iron-sulfur center	CK2	2	946.423	-0.33564	1.1059e-07	2	114.63	4064400000
1235	ACPTDVLEMIPWDGCK	16	A0A140G1X0	Photosystem I iron-sulfur center	CK2	3	631.284	-0.70747	5.913e-21	2	148.57	1061800000
1236	ACPTDVLEMIPWDGCK	16	A0A140G1X0	Photosystem I iron-sulfur center	CK3	3	631.284	-0.99063	4.9946e-05	2	86.539	2181300000
1237	ACPTDVLEMIPWDGCK	16	A0A140G1X0	Photosystem I iron-sulfur center	CK3	2	946.423	-0.76662	1.2875e-07	2	113.47	4649300000
1238	ACPTDVLEMIPWDGCK	16	A0A140G1X0	Photosystem I iron-sulfur center	Infected1	3	631.284	-1.0123	0.00010843	1	71.545	147560000
1239	ACPTDVLEMIPWDGCK	16	A0A140G1X0	Photosystem I iron-sulfur center	Infected1	2	946.423	-0.87254	1.2875e-07	1	113.47	531690000
1240	ACPTDVLEMIPWDGCK	16	A0A140G1X0	Photosystem I iron-sulfur center	Infected2	3	631.284	-1.1152	5.4738e-05	2	85.493	213010000
1241	ACPTDVLEMIPWDGCK	16	A0A140G1X0	Photosystem I iron-sulfur center	Infected2	2	946.423	-0.60123	0.00025834	1	80.361	855660000
1242	ACPTDVLEMIPWDGCK	16	A0A140G1X0	Photosystem I iron-sulfur center	Infected3	2	946.423	-0.33053	2.8871e-05	2	95.662	786450000
1243	ACPTDVLEMIPWDGCK	16	A0A140G1X0	Photosystem I iron-sulfur center	Infected3	3	631.284	-0.51506	0.00010203	1	73.296	438650000
1244	ACSNPAQYVHWDGIHLTDEAHR	22	A0A1S4CUF8	GDSL esterase/lipase At5g03980-like	CK1	5	516.24	-0.2004	6.1929e-06	1	76.492	439670000
1245	ACSNPAQYVHWDGIHLTDEAHR	22	A0A1S4CUF8	GDSL esterase/lipase At5g03980-like	CK2	5	516.24	-0.23985	6.5973e-08	1	95.622	293010000
1246	ACSNPAQYVHWDGIHLTDEAHR	22	A0A1S4CUF8	GDSL esterase/lipase At5g03980-like	CK3	5	516.24	-0.41689	1.5075e-05	1	69.088	331140000
1247	ACSNPAQYVHWDGIHLTDEAHR	22	A0A1S4CUF8	GDSL esterase/lipase At5g03980-like	Infected2	4	645.048	-0.41724	0.034626	1	21.349	126730000
1248	ACSNPAQYVHWDGIHLTDEAHR	22	A0A1S4CUF8	GDSL esterase/lipase At5g03980-like	CK1	4	645.048	1.5996	NaN	0		213230000
1249	ACSNPAQYVHWDGIHLTDEAHR	22	A0A1S4CUF8	GDSL esterase/lipase At5g03980-like	CK2	4	645.048	1.434	NaN	0		192190000
1250	ACSNPAQYVHWDGIHLTDEAHR	22	A0A1S4CUF8	GDSL esterase/lipase At5g03980-like	CK3	4	645.048	0.96173	NaN	0		178900000
1251	ACSNPAQYVHWDGIHLTDEAHR	22	A0A1S4CUF8	GDSL esterase/lipase At5g03980-like	Infected1	4	645.048	0.64928	NaN	0		110010000
1252	ACSNPAQYVHWDGIHLTDEAHR	22	A0A1S4CUF8	GDSL esterase/lipase At5g03980-like	Infected1	5	516.24	-0.34832	NaN	0		233280000
1253	ACSNPAQYVHWDGIHLTDEAHR	22	A0A1S4CUF8	GDSL esterase/lipase At5g03980-like	Infected3	4	645.048	-0.52955	NaN	0		152930000
1254	ACSNPAQYVHWDGIHLTDEAHR	22	A0A1S4CUF8	GDSL esterase/lipase At5g03980-like	Infected3	5	516.24	-0.37899	NaN	0		205400000
1255	ACVGLAPENNMILEYK	16	A0A1S3XLH4	inositol-3-phosphate synthase	CK1	2	911.447	0.70251	0.0010322	1	63.681	705890000
1256	ACVGLAPENNMILEYK	16	A0A1S3XLH4	inositol-3-phosphate synthase	CK2	2	911.447	0.3123	0.00021584	1	83.54	548190000
1257	ACVGLAPENNMILEYK	16	A0A1S3XLH4	inositol-3-phosphate synthase	Infected1	2	911.447	0.59453	8.9829e-05	1	91.657	267020000
1258	ACVGLAPENNMILEYK	16	A0A1S3XLH4	inositol-3-phosphate synthase	Infected2	2	911.447	0.5732	0.00083619	1	65.467	331130000
1259	ACVGLAPENNMILEYK	16	A0A1S3XLH4	inositol-3-phosphate synthase	Infected3	2	911.447	0.72652	0.00011015	1	90.348	400410000
1260	ACVGLAPENNMILEYK	16	A0A1S3XLH4	inositol-3-phosphate synthase	CK3	2	911.447	0.46256	NaN	0		648700000
1261	ACVGLAPENNMILEYK	16	A0A1S3XLH4	inositol-3-phosphate synthase	CK1	2	911.939	-3.3499	0.0030048	1	75.018	99009000
1262	ACVGLAPENNMILEYK	16	A0A1S3XLH4	inositol-3-phosphate synthase	CK2	2	911.939	-1.0804	NaN	0		59755000
1263	ACVGLAPENNMILEYK	16	A0A1S3XLH4	inositol-3-phosphate synthase	Infected1	2	911.939	-1.3452	NaN	0		31188000
1264	ACVGLAPENNMILEYK	16	A0A1S3XLH4	inositol-3-phosphate synthase	Infected2	2	911.939	-0.18234	NaN	0		24543000
1265	ACVGLAPENNMILEYK	16	A0A1S3XLH4	inositol-3-phosphate synthase	CK1	2	919.445		0.00056637	1	65.942	0
1266	ACYGVLR	7	A0A1S4CHD1	40S ribosomal protein S3-1-like	Infected1	2	419.716		0.013749	1	69.432	0
1267	ACYGVLR	7	A0A1S4CHD1	40S ribosomal protein S3-1-like	Infected2	2	419.716	-0.59958	0.025399	1	69.432	159720000
1268	ACYGVLR	7	A0A1S4CHD1	40S ribosomal protein S3-1-like	Infected3	2	419.716	-0.73399	0.031075	1	62.715	201960000
1269	ADAALDYMDIPVSQIR	16	A0A1S3Y542	Acetyltransferase component of pyruvate dehydrogenase complex	CK1	2	889.443	-1.934	0.0003565	1	72.433	96621000
1270	ADAALDYMDIPVSQIR	16	A0A1S3Y542	Acetyltransferase component of pyruvate dehydrogenase complex	CK2	2	889.443	-1.2575	0.00068894	1	66.809	100190000
1271	ADAALDYMDIPVSQIR	16	A0A1S3Y542	Acetyltransferase component of pyruvate dehydrogenase complex	CK3	2	889.443	-0.79258	0.0014658	1	59.728	124310000
1272	ADAALDYMDIPVSQIR	16	A0A1S3Y542	Acetyltransferase component of pyruvate dehydrogenase complex	Infected2	2	889.443	-2.6495	0.00027581	1	78.95	51804000
1273	ADAALDYMDIPVSQIR	16	A0A1S3Y542	Acetyltransferase component of pyruvate dehydrogenase complex	Infected3	2	889.443	-3.0523	0.00038456	1	70.167	66509000
1274	ADAALDYMDIPVSQIR	16	A0A1S3Y542	Acetyltransferase component of pyruvate dehydrogenase complex	Infected1	2	889.443	-5.5748	NaN	0		37885000
1275	ADAGHVGVEK	10	A0A1S3YUQ9	chloroplast stem-loop binding protein of 41 kDa a, chloroplastic-like	CK1	2	491.751	2.0323	0.0052268	1	69.275	2767500
1276	ADAGHVGVEK	10	A0A1S3YUQ9	chloroplast stem-loop binding protein of 41 kDa a, chloroplastic-like	CK2	2	491.751		0.0016859	1	78.488	0
1277	ADAGHVGVEK	10	A0A1S3YUQ9	chloroplast stem-loop binding protein of 41 kDa a, chloroplastic-like	CK3	2	491.751	0.44238	0.0013255	1	91.549	3036000
1278	ADAIVTLTPHQGQEASSELLPINFAGLAK	29	A0A1S3Y892	Pyruvate kinase	Infected1	3	997.864	-1.2055	7.941e-06	1	46.145	63474000
1279	ADAIVTLTPHQGQEASSELLPINFAGLAK	29	A0A1S3Y892	Pyruvate kinase	Infected2	3	997.864	-0.95231	3.0069e-07	1	65.765	61303000
1280	ADAIVTLTPHQGQEASSELLPINFAGLAK	29	A0A1S3Y892	Pyruvate kinase	CK1	3	997.864	-2.1852	NaN	0		50017000
1281	ADAIVTLTPHQGQEASSELLPINFAGLAK	29	A0A1S3Y892	Pyruvate kinase	CK3	3	997.864	-0.089849	NaN	0		67165000
1282	ADAIVTLTPHQGQEASSELLPINFGGLAK	29	A0A1S4CQA0	Pyruvate kinase	Infected1	3	993.192	0.0078173	0.00042814	1	34.769	23560000
1283	ADAIVTLTPHQGQEASSELLPINFGGLAK	29	A0A1S4CQA0	Pyruvate kinase	Infected2	3	993.192	0.23085	7.941e-06	1	46.145	38387000
1284	ADAIVTLTPHQGQEASSELLPINFGGLAK	29	A0A1S4CQA0	Pyruvate kinase	Infected3	3	993.192	1.5251	8.8368e-05	1	41.818	21879000
1285	ADDDEDEGEYNNQR	14	A0A1S3XG12	serine/arginine-rich splicing factor RS2Z33-like isoform X2	CK1	2	835.314	0.48008	1.5887e-05	1	110.51	11253000
1286	ADDDEDEGEYNNQR	14	A0A1S3XG12	serine/arginine-rich splicing factor RS2Z33-like isoform X2	CK2	2	835.314	0.020367	2.0517e-30	1	175.48	17216000
1287	ADDDEDEGEYNNQR	14	A0A1S3XG12	serine/arginine-rich splicing factor RS2Z33-like isoform X2	CK3	2	835.314	0.58793	3.0526e-60	1	214	20180000
1288	ADDVPLQWR	9	A0A1S3YZJ0	ATP sulfurylase 1, chloroplastic-like	CK1	2	550.28	3.9141	0.010338	1	65.224	171000000
1289	ADDVPLQWR	9	A0A1S3YZJ0	ATP sulfurylase 1, chloroplastic-like	Infected2	2	550.28	4.4549	0.020295	1	55.064	147950000
1290	ADDVPLQWR	9	A0A1S3YZJ0	ATP sulfurylase 1, chloroplastic-like	Infected3	2	550.28	0.4886	0.045712	1	45.022	52776000
1291	ADDVPLQWR	9	A0A1S3YZJ0	ATP sulfurylase 1, chloroplastic-like	CK2	2	550.28	5.0764	NaN	0		186480000
1292	ADDVPLQWR	9	A0A1S3YZJ0	ATP sulfurylase 1, chloroplastic-like	CK3	2	550.28	5.7094	NaN	0		176850000
1293	ADDVPLQWR	9	A0A1S3YZJ0	ATP sulfurylase 1, chloroplastic-like	Infected1	2	550.28	4.2193	NaN	0		52792000
1294	ADEISNIIR	9	A0A140G1P7	ATP synthase subunit alpha	CK1	2	515.78	-0.19414	0.0021844	1	92.051	5256300000
1295	ADEISNIIR	9	A0A140G1P7	ATP synthase subunit alpha	CK1	2	515.78	0.49315	0.0035354	1	83.948	140700000
1296	ADEISNIIR	9	A0A140G1P7	ATP synthase subunit alpha	CK1	2	515.78		0.011466	1	52.579	0
1297	ADEISNIIR	9	A0A140G1P7	ATP synthase subunit alpha	CK2	2	515.78	-0.30401	0.00092841	1	103.55	5298600000
1298	ADEISNIIR	9	A0A140G1P7	ATP synthase subunit alpha	CK2	2	515.78	-0.2865	0.004242	1	80.755	719430000
1299	ADEISNIIR	9	A0A140G1P7	ATP synthase subunit alpha	CK2	2	515.78	0.5892	0.017238	1	62.463	170700000
1300	ADEISNIIR	9	A0A140G1P7	ATP synthase subunit alpha	CK3	2	515.78	-0.27089	0.00044198	2	115.71	5248600000
1301	ADEISNIIR	9	A0A140G1P7	ATP synthase subunit alpha	Infected1	2	515.78	-0.3254	0.00037166	2	123.35	4037700000
1302	ADEISNIIR	9	A0A140G1P7	ATP synthase subunit alpha	Infected2	2	515.78	-0.073534	0.00012185	2	141.48	4491000000
1303	ADEISNIIR	9	A0A140G1P7	ATP synthase subunit alpha	Infected3	2	515.78	-0.076253	0.00045956	2	113.71	3926900000
1304	ADEISNIIR	9	A0A140G1P7	ATP synthase subunit alpha	CK1	2	515.78	-0.86824	NaN	0		77679000
1305	ADEISNIIR	9	A0A140G1P7	ATP synthase subunit alpha	CK3	2	515.78	-1.2406	NaN	0		76120000
1306	ADEISNIIR	9	A0A140G1P7	ATP synthase subunit alpha	Infected1	2	515.78	2.7545	NaN	0		16875000
1307	ADEISNIIR	9	A0A140G1P7	ATP synthase subunit alpha	Infected3	2	515.78	1.3709	NaN	0		33428000
1308	ADEVSGPLVMR	11	A0A1S4A7E9	protein DJ-1 homolog B-like	CK2	2	587.3	-2.2938	0.043724	1	42.976	83153000
1309	ADEVSGPLVMR	11	A0A1S4A7E9	protein DJ-1 homolog B-like	Infected1	2	587.3	-3.1497	0.046188	1	42.629	84973000
1310	ADEVSGPLVMR	11	A0A1S4A7E9	protein DJ-1 homolog B-like	CK1	2	587.3	-9.3264	NaN	0		122250000
1311	ADEVSGPLVMR	11	A0A1S4A7E9	protein DJ-1 homolog B-like	Infected3	2	587.3	-1.9633	NaN	0		48060000
1312	ADEVVLLDTYVSMFGMR	17	A0A1S3Y546	probable glutathione S-transferase isoform X2	Infected1	2	1002.48	-2.964	0.0022983	1	54.768	10117000
1313	ADEVVLLDTYVSMFGMR	17	A0A1S3Y546	probable glutathione S-transferase isoform X2	Infected1	2	1002.48	-2.6932	0.0018684	1	44.998	4609200
1314	ADEVVLLDTYVSMFGMR	17	A0A1S3Y546	probable glutathione S-transferase isoform X2	Infected3	2	1002.48	-3.7829	0.00055367	1	66.022	7282400
1315	ADEVVLLDTYVSMFGMR	17	A0A1S3Y546	probable glutathione S-transferase isoform X2	Infected3	2	1002.48	-0.84153	0.0034179	1	52.862	5289400
1316	ADEVVLLDTYVSMFGMR	17	A0A1S3Y546	probable glutathione S-transferase isoform X2	CK1	2	1002.48	0.38014	NaN	0		14339000
1317	ADEVVLLDTYVSMFGMR	17	A0A1S3Y546	probable glutathione S-transferase isoform X2	CK2	2	1002.48	0.32224	NaN	0		11826000
1318	ADEVVLLDTYVSMFGMR	17	A0A1S3Y546	probable glutathione S-transferase isoform X2	CK3	2	1002.48	0.72538	NaN	0		8606900
1319	ADEVVLLDTYVSMFGMR	17	A0A1S3Y546	probable glutathione S-transferase isoform X2	Infected2	2	1002.48	1.054	NaN	0		3951100
1320	ADEVVLLDTYVSMFGMR	17	A0A1S3Y546	probable glutathione S-transferase isoform X2	Infected1	2	994.479	-0.48353	7.6728e-06	2	104.2	11366000
1321	ADEVVLLDTYVSMFGMR	17	A0A1S3Y546	probable glutathione S-transferase isoform X2	Infected2	2	994.479	-1.3433	4.7095e-12	1	121.82	7422500
1322	ADEVVLLDTYVSMFGMR	17	A0A1S3Y546	probable glutathione S-transferase isoform X2	Infected3	2	994.479	0.11148	9.1226e-05	1	87.388	14922000
1323	ADFELLEK	8	A0A1S3X6V0	Xylose isomerase	CK1	1	964.499	1.4556	0.06325	1	80.165	30988000
1324	ADFGSVMDVLK	11	A0A1S4B2L1	threonine synthase, chloroplastic	CK1	2	591.297	-1.0101	0.0098305	1	57.164	448830000
1325	ADFGSVMDVLK	11	A0A1S4B2L1	threonine synthase, chloroplastic	CK2	2	591.297	-1.2983	0.0017597	1	83.182	333350000
1326	ADFGSVMDVLK	11	A0A1S4B2L1	threonine synthase, chloroplastic	CK3	2	591.297	-0.50141	0.0054086	1	66.267	452370000
1327	ADFGSVMDVLK	11	A0A1S4B2L1	threonine synthase, chloroplastic	Infected1	2	591.297	0.18994	0.013872	1	55.261	162750000
1328	ADFGSVMDVLK	11	A0A1S4B2L1	threonine synthase, chloroplastic	Infected2	2	591.297	-0.011815	0.0048653	1	67.385	177420000
1329	ADFGSVMDVLK	11	A0A1S4B2L1	threonine synthase, chloroplastic	Infected3	2	591.297	-0.047279	0.0093408	1	58.172	222300000
1330	ADGAFAISEDVWNEPLGR	18	G9MD86	Heat shock protein 90	CK1	2	973.966	0.69181	0.0001267	1	81.157	38315000
1331	ADGAFAISEDVWNEPLGR	18	G9MD86	Heat shock protein 90	CK3	2	973.966		0.00014076	1	60.334	0
1332	ADGAFAISEDVWNEPLGR	18	G9MD86	Heat shock protein 90	CK2	2	973.966	1.1314	NaN	0		20751000
1333	ADGAFAISEDVWNEPLGR	18	G9MD86	Heat shock protein 90	Infected2	2	973.966	2.8956	NaN	0		32502000
1334	ADGDEEVTAAGSNISGVVLLQELPHLSHLGVR	32	A0A1S4CZ71	phosphoglucan, water dikinase, chloroplastic-like	CK1	4	821.678	-0.88896	1.3402e-08	1	66.19	103300000
1335	ADGDEEVTAAGSNISGVVLLQELPHLSHLGVR	32	A0A1S4CZ71	phosphoglucan, water dikinase, chloroplastic-like	CK2	4	821.678	-0.52995	3.8858e-08	1	59.792	122040000
1336	ADGDEEVTAAGSNISGVVLLQELPHLSHLGVR	32	A0A1S4CZ71	phosphoglucan, water dikinase, chloroplastic-like	Infected2	4	821.678	0.075581	1.0617e-14	1	87.772	69459000
1337	ADGDEEVTAAGSNISGVVLLQELPHLSHLGVR	32	A0A1S4CZ71	phosphoglucan, water dikinase, chloroplastic-like	Infected3	4	821.678	1.7187	9.2472e-09	1	67.235	69389000
1338	ADGDEEVTAAGSNISGVVLLQELPHLSHLGVR	32	A0A1S4CZ71	phosphoglucan, water dikinase, chloroplastic-like	CK3	4	821.678	-0.2289	NaN	0		67490000
1339	ADGEDIQPLVCDNGTGMVK	19	A0A1S4AC02	actin-7	CK2	2	1030.97	-0.31329	0.00031581	1	63.392	184660000
1340	ADGEDIQPLVCDNGTGMVK	19	A0A1S4AC02	actin-7	CK3	2	1030.97	-0.278	2.412e-06	1	102.89	99746000
1341	ADGEDIQPLVCDNGTGMVK	19	A0A1S4AC02	actin-7	Infected1	2	1030.97	-1.5775	3.3884e-19	1	142.94	31762000
1342	ADGEDIQPLVCDNGTGMVK	19	A0A1S4AC02	actin-7	Infected2	2	1030.97	-1.058	4.4415e-06	1	98.062	20130000
1343	ADGEDIQPLVCDNGTGMVK	19	A0A1S4AC02	actin-7	Infected3	2	1030.97	-1.492	2.412e-06	1	102.89	29523000
1344	ADGEDIQPLVCDNGTGMVK	19	A0A1S4AC02	actin-7	CK2	2	1031.46	-0.81276	0.00014805	1	69.612	108200000
1345	ADGEDIQPLVCDNGTGMVK	19	A0A1S4AC02	actin-7	CK3	2	1031.46	-1.0203	7.3857e-05	1	78.917	108090000
1346	ADGEDIQPLVCDNGTGMVK	19	A0A1S4AC02	actin-7	Infected1	2	1031.46	0.1331	1.5339e-08	1	109.72	46232000
1347	ADGEDIQPLVCDNGTGMVK	19	A0A1S4AC02	actin-7	Infected2	2	1031.46	0.15601	3.4776e-05	1	85.937	47348000
1348	ADGEDIQPLVCDNGTGMVK	19	A0A1S4AC02	actin-7	Infected3	2	1031.46	-0.093867	1.5419e-06	2	105.2	38052000
1349	ADGFGIK	7	A0A1S3Z4R3	Glycine cleavage system P protein	Infected1	2	354.19	0.22631	0.029729	1	68.915	400340000
1350	ADGFGIK	7	A0A1S3Z4R3	Glycine cleavage system P protein	Infected2	2	354.19	-0.39406	NaN	0		283950000
1351	ADGFGIK	7	A0A1S3Z4R3	Glycine cleavage system P protein	Infected3	2	354.19	0.25812	NaN	0		305600000
1352	ADGFVVQTGDPEGPAEGFIDPSTEK	25	A0A1S3ZH83	peptidyl-prolyl cis-trans isomerase CYP38, chloroplastic	CK1	2	1282.1	-0.032624	4.9973e-08	2	82.665	295760000
1353	ADGFVVQTGDPEGPAEGFIDPSTEK	25	A0A1S3ZH83	peptidyl-prolyl cis-trans isomerase CYP38, chloroplastic	CK2	2	1282.1	-0.78852	4.5812e-08	1	83.752	325370000
1354	ADGFVVQTGDPEGPAEGFIDPSTEK	25	A0A1S3ZH83	peptidyl-prolyl cis-trans isomerase CYP38, chloroplastic	CK2	2	1282.1	-0.52991	1.7362e-13	1	90.268	341190000
1355	ADGFVVQTGDPEGPAEGFIDPSTEK	25	A0A1S3ZH83	peptidyl-prolyl cis-trans isomerase CYP38, chloroplastic	CK3	2	1282.1	-0.37603	7.7834e-05	2	59.628	360070000
1356	ADGFVVQTGDPEGPAEGFIDPSTEK	25	A0A1S3ZH83	peptidyl-prolyl cis-trans isomerase CYP38, chloroplastic	Infected1	2	1282.1	-0.18132	4.3675e-05	1	64.246	129850000
1357	ADGFVVQTGDPEGPAEGFIDPSTEK	25	A0A1S3ZH83	peptidyl-prolyl cis-trans isomerase CYP38, chloroplastic	Infected3	2	1282.1	0.33392	3.6123e-13	2	110.03	86797000
1358	ADGFVVQTGDPEGPAEGFIDPSTEK	25	A0A1S3ZH83	peptidyl-prolyl cis-trans isomerase CYP38, chloroplastic	Infected2	2	1282.1	0.13846	NaN	0		111440000
1359	ADGGLWLLVR	10	A0A1S3ZKH8	photosystem II stability/assembly factor HCF136, chloroplastic-like isoform X1	CK1	2	550.317	-0.024316	7.242e-06	3	129.85	982310000
1360	ADGGLWLLVR	10	A0A1S3ZKH8	photosystem II stability/assembly factor HCF136, chloroplastic-like isoform X1	CK2	2	550.317	0.34111	0.00045202	1	105.98	636220000
1361	ADGGLWLLVR	10	A0A1S3ZKH8	photosystem II stability/assembly factor HCF136, chloroplastic-like isoform X1	CK2	2	550.317	-0.30314	1.1721e-05	1	125.97	402790000
1362	ADGGLWLLVR	10	A0A1S3ZKH8	photosystem II stability/assembly factor HCF136, chloroplastic-like isoform X1	CK2	2	550.317	-0.18912	0.0031384	1	78.932	87362000
1363	ADGGLWLLVR	10	A0A1S3ZKH8	photosystem II stability/assembly factor HCF136, chloroplastic-like isoform X1	CK3	2	550.317	-0.21512	0.00014787	4	116.52	761430000
1364	ADGGLWLLVR	10	A0A1S3ZKH8	photosystem II stability/assembly factor HCF136, chloroplastic-like isoform X1	Infected1	2	550.317	-0.23374	0.0020541	3	85.355	152380000
1365	ADGGLWLLVR	10	A0A1S3ZKH8	photosystem II stability/assembly factor HCF136, chloroplastic-like isoform X1	Infected2	2	550.317	-1.1531	8.7092e-13	1	166.19	99105000
1366	ADGGLWLLVR	10	A0A1S3ZKH8	photosystem II stability/assembly factor HCF136, chloroplastic-like isoform X1	Infected3	2	550.317	-0.15487	1.269e-06	4	137.95	430710000
1367	ADGGLWLLVR	10	A0A1S3ZKH8	photosystem II stability/assembly factor HCF136, chloroplastic-like isoform X1	Infected2	2	550.317	0.039642	NaN	0		198530000
1368	ADGMIAHLASLAENR	15	A0A1S4CMM1	magnesium protoporphyrin IX methyltransferase, chloroplastic-like	CK1	3	523.6	-1.08	0.00013848	1	71.545	385650000
1369	ADGMIAHLASLAENR	15	A0A1S4CMM1	magnesium protoporphyrin IX methyltransferase, chloroplastic-like	CK2	3	523.6	-0.088979	0.00014273	1	70.654	265840000
1370	ADGMIAHLASLAENR	15	A0A1S4CMM1	magnesium protoporphyrin IX methyltransferase, chloroplastic-like	CK2	2	784.896		4.2365e-07	1	94.339	0
1371	ADGMIAHLASLAENR	15	A0A1S4CMM1	magnesium protoporphyrin IX methyltransferase, chloroplastic-like	CK3	3	523.6	-0.38522	0.00013662	1	71.935	245380000
1372	ADGNPGMSDEEVR	13	A0A1S4C4J1	D-glycerate 3-kinase, chloroplastic-like	CK1	2	688.791	-0.90209	0.0032517	1	64.798	59505000
1373	ADGNPGMSDEEVR	13	A0A1S4C4J1	D-glycerate 3-kinase, chloroplastic-like	CK2	2	688.791	-0.64837	0.0022412	1	68.262	77585000
1374	ADGNPGMSDEEVR	13	A0A1S4C4J1	D-glycerate 3-kinase, chloroplastic-like	Infected1	2	688.791	-0.76459	0.044712	1	40.278	11468000
1375	ADGNPGMSDEEVR	13	A0A1S4C4J1	D-glycerate 3-kinase, chloroplastic-like	Infected2	2	688.791	-0.068247	0.010115	1	53.377	14151000
1376	ADGNPGMSDEEVR	13	A0A1S4C4J1	D-glycerate 3-kinase, chloroplastic-like	CK3	2	688.791	-0.98168	NaN	0		70295000
1377	ADGNPGMSDEEVR	13	A0A1S4C4J1	D-glycerate 3-kinase, chloroplastic-like	Infected3	2	688.791	-0.48302	NaN	0		11250000
1378	ADGQNCGNFLTER	13	A0A1S3Z108	protein SPIRAL1-like 3	Infected2	2	741.326	0.72379	0.0010714	1	78.287	21597000
1379	ADGQNCGNFLTER	13	A0A1S3Z108	protein SPIRAL1-like 3	CK1	2	741.326	-2.4012	NaN	0		23214000
1380	ADGQNCGNFLTER	13	A0A1S3Z108	protein SPIRAL1-like 3	Infected3	2	741.326	0.0080795	NaN	0		12775000
1381	ADGQNTGNFLTDRPSTK	17	A0A1S4DPC6	protein SPIRAL1-like 1	CK2	3	607.962	0.027963	0.00056753	1	57.315	133940000
1382	ADGQNTGNFLTDRPSTK	17	A0A1S4DPC6	protein SPIRAL1-like 1	CK3	3	607.962	-0.43651	0.0014845	1	53.21	146490000
1383	ADGQNTGNFLTDRPSTK	17	A0A1S4DPC6	protein SPIRAL1-like 1	Infected1	3	607.962	0.060105	0.031323	1	30.712	105630000
1384	ADGQNTGNFLTDRPSTK	17	A0A1S4DPC6	protein SPIRAL1-like 1	Infected2	3	607.962	-0.42499	0.033958	1	30.042	116510000
1385	ADGQNTGNFLTDRPSTK	17	A0A1S4DPC6	protein SPIRAL1-like 1	Infected3	3	607.962	-0.37744	0.0025118	1	49.425	101460000
1386	ADGQNTGNFLTDRPSTK	17	A0A1S4DPC6	protein SPIRAL1-like 1	CK1	3	607.962	-0.64772	NaN	0		132360000
1387	ADHGVELLNK	10	A0A1S3ZH83	peptidyl-prolyl cis-trans isomerase CYP38, chloroplastic	CK1	2	548.293	-0.072257	1.3974e-06	1	136.96	312800000
1388	ADHGVELLNK	10	A0A1S3ZH83	peptidyl-prolyl cis-trans isomerase CYP38, chloroplastic	CK2	2	548.293	0.30453	0.0003912	1	107.55	460980000
1389	ADHGVELLNK	10	A0A1S3ZH83	peptidyl-prolyl cis-trans isomerase CYP38, chloroplastic	Infected1	2	548.293	-0.88867	7.5595e-05	1	119.34	361600000
1390	ADHGVELLNK	10	A0A1S3ZH83	peptidyl-prolyl cis-trans isomerase CYP38, chloroplastic	Infected1	3	365.865	-0.080289	0.0090865	1	58.592	465110000
1391	ADHGVELLNK	10	A0A1S3ZH83	peptidyl-prolyl cis-trans isomerase CYP38, chloroplastic	Infected2	2	548.293	-1.0599	1.5017e-05	1	123.11	236740000
1392	ADHGVELLNK	10	A0A1S3ZH83	peptidyl-prolyl cis-trans isomerase CYP38, chloroplastic	Infected2	3	365.865	0.087705	0.00050066	1	88.392	401580000
1393	ADHGVELLNK	10	A0A1S3ZH83	peptidyl-prolyl cis-trans isomerase CYP38, chloroplastic	Infected3	2	548.293	-0.51965	0.0022063	1	84.06	319700000
1394	ADHGVELLNK	10	A0A1S3ZH83	peptidyl-prolyl cis-trans isomerase CYP38, chloroplastic	CK1	3	365.865	-0.27756	NaN	0		362760000
1395	ADHGVELLNK	10	A0A1S3ZH83	peptidyl-prolyl cis-trans isomerase CYP38, chloroplastic	CK2	3	365.865	0.74886	NaN	0		548740000
1396	ADHGVELLNK	10	A0A1S3ZH83	peptidyl-prolyl cis-trans isomerase CYP38, chloroplastic	CK3	2	548.293	0.048852	NaN	0		669240000
1397	ADHGVELLNK	10	A0A1S3ZH83	peptidyl-prolyl cis-trans isomerase CYP38, chloroplastic	CK3	3	365.865	0.25853	NaN	0		803130000
1398	ADHGVELLNK	10	A0A1S3ZH83	peptidyl-prolyl cis-trans isomerase CYP38, chloroplastic	Infected3	3	365.865	0.11669	NaN	0		421370000
1399	ADIEDYLASR	10	A0A1S3Y542	Acetyltransferase component of pyruvate dehydrogenase complex	CK1	2	576.78	0.1972	0.032597	1	46.955	381720000
1400	ADIEDYLASR	10	A0A1S3Y542	Acetyltransferase component of pyruvate dehydrogenase complex	CK3	2	576.78	0.20137	0.0378	1	44.564	390440000
1401	ADIEDYLASR	10	A0A1S3Y542	Acetyltransferase component of pyruvate dehydrogenase complex	Infected3	2	576.78	-0.27007	0.0050715	1	69.672	148570000
1402	ADIEDYLASR	10	A0A1S3Y542	Acetyltransferase component of pyruvate dehydrogenase complex	CK2	2	576.78	0.99865	NaN	0		443070000
1403	ADIEDYLASR	10	A0A1S3Y542	Acetyltransferase component of pyruvate dehydrogenase complex	Infected1	2	576.78	0.48124	NaN	0		133810000
1404	ADIEDYLASR	10	A0A1S3Y542	Acetyltransferase component of pyruvate dehydrogenase complex	Infected2	2	576.78	0.038721	NaN	0		160110000
1405	ADIHGFVSQLVK	12	A0A1S4B918	glucan endo-1,3-beta-glucosidase 6-like	Infected1	3	438.579	0.0085602	0.00087797	1	69.03	41458000
1406	ADIHGFVSQLVK	12	A0A1S4B918	glucan endo-1,3-beta-glucosidase 6-like	Infected3	3	438.579	-0.49681	0.0023939	1	56.414	25964000
1407	ADIHGFVSQLVK	12	A0A1S4B918	glucan endo-1,3-beta-glucosidase 6-like	Infected2	3	438.579	-0.72188	NaN	0		21472000
1408	ADILDSALLR	10	A0A1S3X9U6	ATP-dependent zinc metalloprotease FTSH 2, chloroplastic	CK1	2	543.811	-0.18524	0.01151	1	57.174	95063000
1409	ADILDSALLR	10	A0A1S3X9U6	ATP-dependent zinc metalloprotease FTSH 2, chloroplastic	CK3	2	543.811	-0.33622	0.014322	1	55.353	97986000
1410	ADILDSALLR	10	A0A1S3X9U6	ATP-dependent zinc metalloprotease FTSH 2, chloroplastic	Infected1	2	543.811	0.66191	0.0075871	1	64.73	61702000
1411	ADILDSALLR	10	A0A1S3X9U6	ATP-dependent zinc metalloprotease FTSH 2, chloroplastic	Infected2	2	543.811	1.3176	0.0077636	1	64.39	50294000
1412	ADILDSALLR	10	A0A1S3X9U6	ATP-dependent zinc metalloprotease FTSH 2, chloroplastic	Infected3	2	543.811	0.962	0.0020541	1	85.355	76572000
1413	ADILDSALLR	10	A0A1S3X9U6	ATP-dependent zinc metalloprotease FTSH 2, chloroplastic	CK2	2	543.811	0.20394	NaN	0		99802000
1414	ADILDSALLRPGR	13	A0A1S3X9U6	ATP-dependent zinc metalloprotease FTSH 2, chloroplastic	CK1	3	466.268	0.11208	1.0011e-07	1	123.95	1080000000
1415	ADILDSALLRPGR	13	A0A1S3X9U6	ATP-dependent zinc metalloprotease FTSH 2, chloroplastic	CK2	2	698.899	0.94696	0.030807	1	57.212	253320000
1416	ADILDSALLRPGR	13	A0A1S3X9U6	ATP-dependent zinc metalloprotease FTSH 2, chloroplastic	CK2	3	466.268	0.21696	0.0024835	1	57.106	696630000
1417	ADILDSALLRPGR	13	A0A1S3X9U6	ATP-dependent zinc metalloprotease FTSH 2, chloroplastic	CK3	3	466.268	0.0042975	0.0050885	2	52.576	606540000
1418	ADILDSALLRPGR	13	A0A1S3X9U6	ATP-dependent zinc metalloprotease FTSH 2, chloroplastic	CK3	2	698.899	2.0707	0.037631	1	55.782	256330000
1419	ADILDSALLRPGR	13	A0A1S3X9U6	ATP-dependent zinc metalloprotease FTSH 2, chloroplastic	Infected1	3	466.268	-0.22749	0.0051613	1	52.463	179340000
1420	ADILDSALLRPGR	13	A0A1S3X9U6	ATP-dependent zinc metalloprotease FTSH 2, chloroplastic	Infected2	3	466.268	0.02163	9.2005e-05	1	98.902	256120000
1421	ADILDSALLRPGR	13	A0A1S3X9U6	ATP-dependent zinc metalloprotease FTSH 2, chloroplastic	Infected3	3	466.268	-0.2405	0.00015687	1	92.856	230610000
1422	ADILDSALLRPGR	13	A0A1S3X9U6	ATP-dependent zinc metalloprotease FTSH 2, chloroplastic	CK1	2	698.899	2.38	NaN	0		300870000
1423	ADILDSALLRPGR	13	A0A1S3X9U6	ATP-dependent zinc metalloprotease FTSH 2, chloroplastic	Infected1	2	698.899	7.5951	NaN	0		99235000
1424	ADILDSALLRPGR	13	A0A1S3X9U6	ATP-dependent zinc metalloprotease FTSH 2, chloroplastic	Infected2	2	698.899	2.9764	NaN	0		82710000
1425	ADILGALER	9	A0A1S4APF2	putative low molecular weight protein-tyrosine-phosphatase slr0328	CK1	2	479.272	-0.88838	0.0096347	1	66.19	387910000
1426	ADILGALER	9	A0A1S4APF2	putative low molecular weight protein-tyrosine-phosphatase slr0328	CK2	2	479.272	-0.23621	0.0078365	1	68.657	451150000
1427	ADILGALER	9	A0A1S4APF2	putative low molecular weight protein-tyrosine-phosphatase slr0328	CK3	2	479.272	0.071908	0.02681	1	52.49	532750000
1428	ADIVITPVIK	10	A0A1S4BUR4	uncharacterized protein LOC107812095	CK2	2	534.837	-0.01413	0.010696	1	58.743	158840000
1429	ADIVITPVIK	10	A0A1S4BUR4	uncharacterized protein LOC107812095	CK3	2	534.837	0.13261	0.011193	1	57.785	185100000
1430	ADIVITPVIK	10	A0A1S4BUR4	uncharacterized protein LOC107812095	Infected1	2	534.837	0.69384	0.059168	1	40.883	69261000
1431	ADIVITPVIK	10	A0A1S4BUR4	uncharacterized protein LOC107812095	Infected2	2	534.837	-0.10881	0.030385	1	47.971	89887000
1432	ADIVITPVIK	10	A0A1S4BUR4	uncharacterized protein LOC107812095	Infected3	2	534.837	-0.63225	0.04045	1	43.419	98304000
1433	ADKPPYGETFFK	12	A0A1S4DDL6	acetylajmalan esterase-like	Infected3	3	467.235	0.59349	0.0031001	1	59.294	406500000
1434	ADKPPYGETFFK	12	A0A1S4DDL6	acetylajmalan esterase-like	Infected1	3	467.235	0.8127	NaN	0		405800000
1435	ADKPPYGETFFK	12	A0A1S4DDL6	acetylajmalan esterase-like	Infected2	3	467.235	0.88066	NaN	0		405340000
1436	ADKPSNLYWVETQDGGDAK	19	A0A1S3XXF1	probable glutamyl endopeptidase, chloroplastic isoform X2	CK1	2	1047.49	-2.5712	2.1253e-25	1	157.85	74744000
1437	ADKPSNLYWVETQDGGDAK	19	A0A1S3XXF1	probable glutamyl endopeptidase, chloroplastic isoform X2	CK3	2	1047.49	-2.2554	4.0865e-05	1	95.624	57380000
1438	ADKPSNLYWVETQDGGDAK	19	A0A1S3XXF1	probable glutamyl endopeptidase, chloroplastic isoform X2	Infected1	2	1047.49	2.2788	9.9355e-05	1	92.792	38634000
1439	ADLDLTAGDLINR	13	A0A1S3ZDB0	probable ADP-ribosylation factor GTPase-activating protein AGD8	Infected1	2	693.865	0.12185	0.0013056	1	75.736	38476000
1440	ADLDLTAGDLINR	13	A0A1S3ZDB0	probable ADP-ribosylation factor GTPase-activating protein AGD8	Infected3	2	693.865	-0.53817	0.0017581	1	70.806	55109000
1441	ADLDLTAGDLINR	13	A0A1S3ZDB0	probable ADP-ribosylation factor GTPase-activating protein AGD8	Infected2	2	693.865	1.4339	NaN	0		42390000
1442	ADLIAYLK	8	A0A1S4CNA9	cytochrome c-like	CK1	2	453.768		0.01242	1	56.81	0
1443	ADLIAYLK	8	A0A1S4CNA9	cytochrome c-like	CK2	2	453.768		0.020595	1	51.346	0
1444	ADLIAYLK	8	A0A1S4CNA9	cytochrome c-like	CK3	2	453.768	-0.07851	0.048028	1	49.833	588360000
1445	ADLIAYLK	8	A0A1S4CNA9	cytochrome c-like	Infected1	2	453.768	1.1028	0.02859	1	57.047	320460000
1446	ADLIAYLK	8	A0A1S4CNA9	cytochrome c-like	Infected2	2	453.768	0.93927	0.026391	1	58.981	383550000
1447	ADLIAYLK	8	A0A1S4CNA9	cytochrome c-like	Infected3	2	453.768	0.40713	0.02859	1	57.047	261920000
1448	ADLLDYNSLAAAIK	14	A0A1S4BXH5	cinnamoyl-CoA reductase 2-like	CK1	2	739.398	0.73161	0.00050147	1	81.904	238400000
1449	ADLLDYNSLAAAIK	14	A0A1S4BXH5	cinnamoyl-CoA reductase 2-like	CK2	2	739.398	-0.31084	0.0020293	1	65.219	269010000
1450	ADLLDYNSLAAAIK	14	A0A1S4BXH5	cinnamoyl-CoA reductase 2-like	CK3	2	739.398	-0.18036	0.00058245	1	80.287	182630000
1451	ADLLDYNSLAAAIK	14	A0A1S4BXH5	cinnamoyl-CoA reductase 2-like	Infected1	2	739.398	1.4627	0.0020501	1	65.12	19326000
1452	ADLLDYNSLAAAIK	14	A0A1S4BXH5	cinnamoyl-CoA reductase 2-like	Infected2	2	739.398	1.5385	0.012671	1	48.214	10269000
1453	ADLLDYNSLAAAIK	14	A0A1S4BXH5	cinnamoyl-CoA reductase 2-like	Infected3	2	739.398	1.3672	0.001022	1	71.513	76724000
1454	ADLLVLLSDVDGLYTGPPSDPQSELIHTYVK	31	A0A1S4AGL0	Delta-1-pyrroline-5-carboxylate synthase	CK1	4	839.688	1.3187	0.00012655	1	39.143	38455000
1455	ADLLVLLSDVDGLYTGPPSDPQSELIHTYVK	31	A0A1S4AGL0	Delta-1-pyrroline-5-carboxylate synthase	CK3	3	1119.25		0.026663	1	22.117	0
1456	ADLLVLLSDVDGLYTGPPSDPQSELIHTYVK	31	A0A1S4AGL0	Delta-1-pyrroline-5-carboxylate synthase	Infected1	3	1119.25	0.27618	0.0089652	1	26.224	15329000
1457	ADLLVLLSDVDGLYTGPPSDPQSELIHTYVK	31	A0A1S4AGL0	Delta-1-pyrroline-5-carboxylate synthase	Infected2	3	1119.25	-0.34585	1.0738e-06	1	49.707	20629000
1458	ADLLVLLSDVDGLYTGPPSDPQSELIHTYVK	31	A0A1S4AGL0	Delta-1-pyrroline-5-carboxylate synthase	Infected3	3	1119.25	-1.776	0.057886	1	7.1109	22651000
1459	ADLLVLLSDVDGLYTGPPSDPQSELIHTYVK	31	A0A1S4AGL0	Delta-1-pyrroline-5-carboxylate synthase	Infected3	4	839.688	0.79027	0.064284	1	4.6709	16931000
1460	ADLNPFDLLGDDDNDDPSK	19	A0A1S4C081	plasminogen activator inhibitor 1 RNA-binding protein-like	Infected3	2	1059.46	-1.8427	0.0036678	1	43.216	13698000
1461	ADLNPFDLLGDDDNDDPSK	19	A0A1S4C081	plasminogen activator inhibitor 1 RNA-binding protein-like	Infected1	2	1059.46	-0.16074	NaN	0		20233000
1462	ADLNPFDLLGDDDNDDPSK	19	A0A1S4C081	plasminogen activator inhibitor 1 RNA-binding protein-like	Infected2	2	1059.46	-1.8475	NaN	0		16965000
1463	ADLNVPLDDNQNITDDTR	18	A0A1S4BZH8	Phosphoglycerate kinase	CK1	2	1014.98	-0.013528	2.3457e-08	3	116.51	3398000000
1464	ADLNVPLDDNQNITDDTR	18	A0A1S4BZH8	Phosphoglycerate kinase	CK1	3	676.987	-0.075908	7.9538e-06	1	94.387	800030000
1465	ADLNVPLDDNQNITDDTR	18	A0A1S4BZH8	Phosphoglycerate kinase	CK2	2	1014.98	0.26034	2.5669e-25	2	154.74	3473700000
1466	ADLNVPLDDNQNITDDTR	18	A0A1S4BZH8	Phosphoglycerate kinase	CK2	3	676.987	0.21219	2.3403e-05	1	87.24	733980000
1467	ADLNVPLDDNQNITDDTR	18	A0A1S4BZH8	Phosphoglycerate kinase	CK2	2	1014.98	-2.9382	6.013e-05	1	89.859	96674000
1468	ADLNVPLDDNQNITDDTR	18	A0A1S4BZH8	Phosphoglycerate kinase	CK3	2	1014.98	-0.50484	3.4111e-18	3	136.43	3995300000
1469	ADLNVPLDDNQNITDDTR	18	A0A1S4BZH8	Phosphoglycerate kinase	CK3	3	676.987	0.11841	0.00025256	1	58.848	763710000
1470	ADLNVPLDDNQNITDDTR	18	A0A1S4BZH8	Phosphoglycerate kinase	CK3	2	1014.98	-3.8406	0.0050387	1	47.088	48012000
1471	ADLNVPLDDNQNITDDTR	18	A0A1S4BZH8	Phosphoglycerate kinase	Infected1	2	1014.98	0.028822	1.6747e-12	2	128.1	1876300000
1472	ADLNVPLDDNQNITDDTR	18	A0A1S4BZH8	Phosphoglycerate kinase	Infected1	3	676.987	0.066619	4.7668e-06	3	97.095	780700000
1473	ADLNVPLDDNQNITDDTR	18	A0A1S4BZH8	Phosphoglycerate kinase	Infected2	2	1014.98	-0.29317	6.8596e-19	2	145.43	2014800000
1474	ADLNVPLDDNQNITDDTR	18	A0A1S4BZH8	Phosphoglycerate kinase	Infected2	3	676.987	-0.47576	1.5542e-25	1	148.44	760970000
1475	ADLNVPLDDNQNITDDTR	18	A0A1S4BZH8	Phosphoglycerate kinase	Infected3	2	1014.98	-0.41493	3.1587e-12	2	122.29	1484300000
1476	ADLNVPLDDNQNITDDTR	18	A0A1S4BZH8	Phosphoglycerate kinase	Infected3	3	676.987	-0.30967	4.1825e-13	1	129.11	533330000
1477	ADLNVPLDDNQNITDDTR	18	A0A1S4BZH8	Phosphoglycerate kinase	CK1	2	1014.98	-2.7094	NaN	0		59857000
1478	ADLNVPLDDNQNITDDTR	18	A0A1S4BZH8	Phosphoglycerate kinase	Infected1	2	1014.98	0.22474	NaN	0		25836000
1479	ADLNVPLDDNQNITDDTR	18	A0A1S4BZH8	Phosphoglycerate kinase	Infected3	2	1014.98	-0.34147	NaN	0		84633000
1480	ADLNVPLDDNQNITDDTR	18	A0A1S4BZH8	Phosphoglycerate kinase	Infected3	3	676.987	1.0303	NaN	0		47790000
1481	ADLNVPLDDNQNITDDTR	18	A0A1S4BZH8	Phosphoglycerate kinase	CK1	2	1015.47	1.4187	0.0015747	1	76.526	143420000
1482	ADLNVPLDDNQNITDDTR	18	A0A1S4BZH8	Phosphoglycerate kinase	CK1	2	1015.47	2.2353	0.0087249	1	57.366	91551000
1483	ADLNVPLDDNQNITDDTR	18	A0A1S4BZH8	Phosphoglycerate kinase	CK2	2	1015.47	2.6019	0.00086562	1	85.087	144320000
1484	ADLNVPLDDNQNITDDTR	18	A0A1S4BZH8	Phosphoglycerate kinase	CK2	2	1015.47	1.5977	0.010792	1	56.081	106970000
1485	ADLNVPLDDNQNITDDTR	18	A0A1S4BZH8	Phosphoglycerate kinase	CK3	2	1015.47	1.8777	0.0012461	1	80.316	153830000
1486	ADLNVPLDDNQNITDDTR	18	A0A1S4BZH8	Phosphoglycerate kinase	CK3	2	1015.47	1.2015	0.0012839	1	79.88	83040000
1487	ADLNVPLDDNQNITDDTR	18	A0A1S4BZH8	Phosphoglycerate kinase	Infected1	2	1015.47	0.2806	8.7056e-05	1	101.92	32100000
1488	ADLNVPLDDNQNITDDTR	18	A0A1S4BZH8	Phosphoglycerate kinase	Infected2	2	1015.47	1.1581	NaN	0		40343000
1489	ADLNVPLDDNQNITDDTR	18	A0A1S4BZH8	Phosphoglycerate kinase	Infected3	2	1015.47	1.2913	NaN	0		26918000
1490	ADLNVPLDDSQNITDDTR	18	A0A1S4AIZ0	Phosphoglycerate kinase	CK1	2	1001.47	-0.16072	1.0937e-12	3	130.38	5766500000
1491	ADLNVPLDDSQNITDDTR	18	A0A1S4AIZ0	Phosphoglycerate kinase	CK1	3	667.984	-1.1426	1.015e-05	1	93.371	694880000
1492	ADLNVPLDDSQNITDDTR	18	A0A1S4AIZ0	Phosphoglycerate kinase	CK2	2	1001.47	0.77512	3.1587e-12	2	122.29	5422400000
1493	ADLNVPLDDSQNITDDTR	18	A0A1S4AIZ0	Phosphoglycerate kinase	CK2	3	667.984	-0.58976	1.9659e-06	1	111.01	784790000
1494	ADLNVPLDDSQNITDDTR	18	A0A1S4AIZ0	Phosphoglycerate kinase	CK2	2	1001.47	-0.76406	8.8875e-05	1	85.935	406000000
1495	ADLNVPLDDSQNITDDTR	18	A0A1S4AIZ0	Phosphoglycerate kinase	CK2	2	1001.47	-4.4211	0.00013532	1	80.236	83818000
1496	ADLNVPLDDSQNITDDTR	18	A0A1S4AIZ0	Phosphoglycerate kinase	CK3	2	1001.47	-0.024958	1.6747e-12	3	128.1	6055700000
1497	ADLNVPLDDSQNITDDTR	18	A0A1S4AIZ0	Phosphoglycerate kinase	CK3	3	667.984	-0.96356	4.4241e-05	1	78.674	856100000
1498	ADLNVPLDDSQNITDDTR	18	A0A1S4AIZ0	Phosphoglycerate kinase	Infected1	2	1001.47	-0.30365	1.8312e-13	2	133.94	1809000000
1499	ADLNVPLDDSQNITDDTR	18	A0A1S4AIZ0	Phosphoglycerate kinase	Infected1	3	667.984	-0.69638	2.4353e-05	1	86.8	854880000
1500	ADLNVPLDDSQNITDDTR	18	A0A1S4AIZ0	Phosphoglycerate kinase	Infected2	2	1001.47	-0.49208	5.8047e-08	2	108.96	1556800000
1501	ADLNVPLDDSQNITDDTR	18	A0A1S4AIZ0	Phosphoglycerate kinase	Infected2	3	667.984	-1.61	2.4353e-05	1	86.8	450740000
1502	ADLNVPLDDSQNITDDTR	18	A0A1S4AIZ0	Phosphoglycerate kinase	Infected2	2	1001.47	-2.1469	9.509e-05	1	85.087	21376000
1503	ADLNVPLDDSQNITDDTR	18	A0A1S4AIZ0	Phosphoglycerate kinase	Infected3	2	1001.47	-0.59815	2.4918e-18	2	139.46	1936100000
1504	ADLNVPLDDSQNITDDTR	18	A0A1S4AIZ0	Phosphoglycerate kinase	Infected3	3	667.984	-1.1428	2.5054e-06	1	102.57	509470000
1505	ADLNVPLDDSQNITDDTR	18	A0A1S4AIZ0	Phosphoglycerate kinase	Infected3	2	1001.47	-1.5888	1.4344e-05	1	98.391	55213000
1506	ADLNVPLDDSQNITDDTR	18	A0A1S4AIZ0	Phosphoglycerate kinase	CK1	2	1001.96	1.2989	0.00090898	2	84.436	135490000
1507	ADLNVPLDDSQNITDDTR	18	A0A1S4AIZ0	Phosphoglycerate kinase	CK2	2	1001.96	0.83288	0.060187	1	43.696	127590000
1508	ADLNVPLDDSQNITDDTR	18	A0A1S4AIZ0	Phosphoglycerate kinase	CK3	2	1001.96	0.93811	0.00099337	2	83.423	144340000
1509	ADLVAYGR	8	V9TLJ9	12-oxophytodienoate reductase 1	CK2	2	432.732		0.018002	1	52.482	0
1510	ADLVNNLGTIAR	12	A0A1S3XU77	heat shock cognate protein 80-like	CK1	2	628.852	0.88622	1.1578e-06	1	127.52	1504000000
1511	ADLVNNLGTIAR	12	A0A1S3XU77	heat shock cognate protein 80-like	CK2	2	628.852	1.0793	1.322e-06	1	126.51	1344700000
1512	ADLVNNLGTIAR	12	A0A1S3XU77	heat shock cognate protein 80-like	CK3	2	628.852	0.91955	0.00069202	1	94.122	1048000000
1513	ADLVNNLGTIAR	12	A0A1S3XU77	heat shock cognate protein 80-like	Infected2	2	628.852	1.7266	0.055208	1	40.278	477910000
1514	ADLVNNLGTIAR	12	A0A1S3XU77	heat shock cognate protein 80-like	Infected1	2	628.852	-0.50711	NaN	0		157850000
1515	ADPNYSLTIR	10	A0A1S3WYR5	extensin-like isoform X2	CK2	2	575.299	2.9676	0.044246	1	45.433	142590000
1516	ADPNYSLTIR	10	A0A1S3WYR5	extensin-like isoform X2	Infected1	2	575.299	2.1637	0.016702	1	54.259	105280000
1517	ADPNYSLTIR	10	A0A1S3WYR5	extensin-like isoform X2	Infected2	2	575.299		0.020103	1	45.433	0
1518	ADPNYSLTIR	10	A0A1S3WYR5	extensin-like isoform X2	Infected3	2	575.299		0.009328	1	52.247	0
1519	ADPNYSLTIR	10	A0A1S3WYR5	extensin-like isoform X2	CK1	2	575.299	2.841	NaN	0		142950000
1520	ADPNYSLTIR	10	A0A1S3WYR5	extensin-like isoform X2	CK3	2	575.299	2.3949	NaN	0		131410000
1521	ADQAEEIAAK	10	A0A1S4D955	Succinate--CoA ligase [ADP-forming] subunit beta, mitochondrial	Infected2	2	523.262	-0.041098	0.0027031	1	81.017	150550000
1522	ADQAEEIAAK	10	A0A1S4D955	Succinate--CoA ligase [ADP-forming] subunit beta, mitochondrial	Infected1	2	523.262	-0.24168	NaN	0		160650000
1523	ADQAEEIAAK	10	A0A1S4D955	Succinate--CoA ligase [ADP-forming] subunit beta, mitochondrial	Infected3	2	523.262	-2.6486	NaN	0		136830000
1524	ADQLTDDQISEFK	13	Q76MF3	Calmodulin NtCaM11	CK2	2	776.362	0.66806	0.00023325	1	94.023	1308100000
1525	ADQLTDDQISEFK	13	Q76MF3	Calmodulin NtCaM11	CK3	2	776.362	0.38126	0.00031464	1	90.689	964710000
1526	ADQLTDDQISEFK	13	Q76MF3	Calmodulin NtCaM11	Infected1	2	776.362	-0.58653	7.5652e-12	1	143.98	711420000
1527	ADQLTDDQISEFK	13	Q76MF3	Calmodulin NtCaM11	Infected2	2	776.362	-0.97033	2.3446e-08	1	133.16	664410000
1528	ADQLTDDQISEFK	13	Q76MF3	Calmodulin NtCaM11	Infected3	2	776.362	-0.75873	1.9471e-05	1	113.54	558550000
1529	ADQLTDDQISEFK	13	Q76MF3	Calmodulin NtCaM11	CK1	2	776.362	1.9603	NaN	0		1233800000
1530	ADQLTDDQISEFK	13	Q76MF3	Calmodulin NtCaM11	Infected1	2	776.362	3.6164	NaN	0		15684000
1531	ADQNEVYADLAR	12	A0A1S4DMV8	Alpha-galactosidase	CK2	2	682.826	-2.3853	0.00013799	1	110.58	386460000
1532	ADQNEVYADLAR	12	A0A1S4DMV8	Alpha-galactosidase	CK3	2	682.826	-2.3355	0.00029243	1	104.94	518460000
1533	ADQNEVYADLAR	12	A0A1S4DMV8	Alpha-galactosidase	Infected2	2	682.826	-3.3882	0.0018132	1	77.644	235620000
1534	ADQNEVYADLAR	12	A0A1S4DMV8	Alpha-galactosidase	Infected3	2	682.826	-3.6184	7.6591e-05	1	115.57	164680000
1535	ADQNEVYADLAR	12	A0A1S4DMV8	Alpha-galactosidase	CK1	2	682.826	-2.6475	NaN	0		476860000
1536	ADQNEVYADLAR	12	A0A1S4DMV8	Alpha-galactosidase	Infected1	2	682.826	-4.0208	NaN	0		217330000
1537	ADRDESSPYAAMLAAQDVSQR	21	A0A1S3XAN1	40S ribosomal protein S14-2	CK1	3	761.022	-0.40516	0.0015639	1	42.705	225350000
1538	ADRDESSPYAAMLAAQDVSQR	21	A0A1S3XAN1	40S ribosomal protein S14-2	CK3	3	761.022	0.42531	0.00060491	1	57.484	156460000
1539	ADRDESSPYAAMLAAQDVSQR	21	A0A1S3XAN1	40S ribosomal protein S14-2	Infected1	3	761.022	2.4506	0.0024686	1	52.09	176580000
1540	ADRDESSPYAAMLAAQDVSQR	21	A0A1S3XAN1	40S ribosomal protein S14-2	Infected3	3	761.022	1.8777	8.7513e-07	1	77.575	165390000
1541	ADRDESSPYAAMLAAQDVSQR	21	A0A1S3XAN1	40S ribosomal protein S14-2	CK2	3	761.022	-0.016894	NaN	0		175250000
1542	ADSELVVTALHWADALEAAIAAVSK	25	A0A1S4AQG0	putative 3,4-dihydroxy-2-butanone kinase	CK2	3	851.118	-0.85354	0.0013545	1	33.976	23603000
1543	ADSELVVTALHWADALEAAIAAVSK	25	A0A1S4AQG0	putative 3,4-dihydroxy-2-butanone kinase	CK1	3	851.118	0.43436	NaN	0		24671000
1544	ADSELVVTALHWADALEAAIAAVSK	25	A0A1S4AQG0	putative 3,4-dihydroxy-2-butanone kinase	CK3	3	851.118	2.6042	NaN	0		31331000
1545	ADSELVVTALHWADALEAAIAAVSK	25	A0A1S4AQG0	putative 3,4-dihydroxy-2-butanone kinase	Infected1	3	851.118	2.5389	NaN	0		11758000
1546	ADSELVVTALHWADALEAAIAAVSK	25	A0A1S4AQG0	putative 3,4-dihydroxy-2-butanone kinase	Infected2	3	851.118	1.8463	NaN	0		6635800
1547	ADTEGDNLRDDVPEK	15	A0A1S4DFL7	Glutamyl-tRNA(Gln) amidotransferase subunit C, chloroplastic/mitochondrial	CK2	2	837.384	1.3187	0.0070849	1	64.201	35673000
1548	ADTEGDNLRDDVPEK	15	A0A1S4DFL7	Glutamyl-tRNA(Gln) amidotransferase subunit C, chloroplastic/mitochondrial	Infected2	2	837.384	-0.026009	0.0038139	1	68.283	7102000
1549	ADVEGADVAAGQPK	14	A0A1S4DFI4	40S ribosomal protein S15-like	Infected1	2	685.333		0.00024654	1	74.475	0
1550	ADVEGADVAAGQPK	14	A0A1S4DFI4	40S ribosomal protein S15-like	Infected3	2	685.333		0.0004739	1	62.68	0
1551	ADVSTVALGIAASTASIILGGGTK	24	A0A1S3ZE64	ATP-dependent Clp protease proteolytic subunit	CK1	3	725.074	0.23735	6.1341e-06	2	68.916	56676000
1552	ADVSTVALGIAASTASIILGGGTK	24	A0A1S3ZE64	ATP-dependent Clp protease proteolytic subunit	CK2	3	725.074	0.17374	5.2677e-05	2	56.416	49547000
1553	ADVSTVALGIAASTASIILGGGTK	24	A0A1S3ZE64	ATP-dependent Clp protease proteolytic subunit	CK3	3	725.074	0.097258	0.012348	1	27.175	45239000
1554	ADVSTVALGIAASTASIILGGGTK	24	A0A1S3ZE64	ATP-dependent Clp protease proteolytic subunit	Infected1	3	725.074	0.50929	0.0014699	1	37.118	35008000
1555	ADVSTVALGIAASTASIILGGGTK	24	A0A1S3ZE64	ATP-dependent Clp protease proteolytic subunit	Infected3	3	725.074	0.05415	2.5548e-18	1	126.97	42783000
1556	ADVSTVALGIAASTASIILGGGTK	24	A0A1S3ZE64	ATP-dependent Clp protease proteolytic subunit	Infected3	2	1087.11	-2.4324	0.00063527	1	48.771	7281800
1557	ADVSTVALGIAASTASIILGGGTK	24	A0A1S3ZE64	ATP-dependent Clp protease proteolytic subunit	Infected2	2	1087.11	-1.5678	NaN	0		4047400
1558	ADVSTVALGIAASTASIILGGGTK	24	A0A1S3ZE64	ATP-dependent Clp protease proteolytic subunit	Infected2	3	725.074	0.36412	NaN	0		34479000
1559	ADWLVFNFK	9	A0A1S3ZW90	phosphoserine phosphatase, chloroplastic-like	CK2	2	570.298	-0.80776	0.003735	1	82.75	39504000
1560	ADYDNCNTASPIEK	14	A0A1S3ZC64	early nodulin-like protein 1	Infected2	2	799.344	1.0195	1.1499e-07	1	122.2	53153000
1561	ADYDNCNTASPIEK	14	A0A1S3ZC64	early nodulin-like protein 1	Infected3	2	799.344	1.0436	7.3401e-08	1	126.71	66871000
1562	ADYDNCNTASPIEK	14	A0A1S3ZC64	early nodulin-like protein 1	Infected1	2	799.344	0.16015	NaN	0		58996000
1563	AEAEFWR	7	Q9FXL9	L-galactono-1,4-lactone dehydrogenase	CK1	2	454.717	-1.7653	0.016222	1	89.55	71763000
1564	AEAEFWR	7	Q9FXL9	L-galactono-1,4-lactone dehydrogenase	CK2	2	454.717	1.2805	0.027919	1	70.912	62945000
1565	AEAEFWR	7	Q9FXL9	L-galactono-1,4-lactone dehydrogenase	CK3	2	454.717	-1.4627	0.036074	1	64.757	65471000
1566	AEAEFWR	7	Q9FXL9	L-galactono-1,4-lactone dehydrogenase	Infected2	2	454.717	2.33	0.027643	1	71.342	23247000
1567	AEAEFWR	7	Q9FXL9	L-galactono-1,4-lactone dehydrogenase	Infected1	2	454.717	-0.0053993	NaN	0		26693000
1568	AEAEFWR	7	Q9FXL9	L-galactono-1,4-lactone dehydrogenase	Infected3	2	454.717	0.44121	NaN	0		37578000
1575	AEAPNDSPVVPR	12	A0A1S3ZNE8	Alpha-mannosidase	CK1	2	626.32	1.1841	0.005539	1	61.235	257650000
1576	AEASLDYTDIPVSQIR	16	A0A1S3ZLY0	Acetyltransferase component of pyruvate dehydrogenase complex	CK2	2	889.452	-0.13218	2.5483e-21	1	159.18	299810000
1577	AEASLDYTDIPVSQIR	16	A0A1S3ZLY0	Acetyltransferase component of pyruvate dehydrogenase complex	CK3	2	889.452	0.24134	0.00030811	1	76.341	269450000
1578	AEASLDYTDIPVSQIR	16	A0A1S3ZLY0	Acetyltransferase component of pyruvate dehydrogenase complex	Infected1	2	889.452	-0.88895	1.786e-57	1	201.3	163350000
1579	AEASLDYTDIPVSQIR	16	A0A1S3ZLY0	Acetyltransferase component of pyruvate dehydrogenase complex	Infected2	2	889.452	-2.2878	4.1498e-06	1	106.82	42216000
1580	AEASLDYTDIPVSQIR	16	A0A1S3ZLY0	Acetyltransferase component of pyruvate dehydrogenase complex	Infected3	2	889.452	-1.3447	5.6759e-38	1	179.79	126600000
1581	AEASLDYTDIPVSQIR	16	A0A1S3ZLY0	Acetyltransferase component of pyruvate dehydrogenase complex	CK1	2	889.452	0.3841	NaN	0		351810000
1582	AEATDVANAVLDGSDAILLGAETLR	25	A0A1S4AZS0	Pyruvate kinase	CK1	3	829.098	0.26769	4.1654e-07	2	78.758	278180000
1583	AEATDVANAVLDGSDAILLGAETLR	25	A0A1S4AZS0	Pyruvate kinase	CK1	2	1243.14	2.9345	1.7766e-43	1	161.68	49020000
1584	AEATDVANAVLDGSDAILLGAETLR	25	A0A1S4AZS0	Pyruvate kinase	CK2	3	829.098	0.66006	6.8513e-70	2	189.45	281600000
1585	AEATDVANAVLDGSDAILLGAETLR	25	A0A1S4AZS0	Pyruvate kinase	CK2	2	1243.14	2.9387	3.2625e-33	1	148.09	33162000
1586	AEATDVANAVLDGSDAILLGAETLR	25	A0A1S4AZS0	Pyruvate kinase	CK3	3	829.098	0.5863	3.7514e-34	2	155.8	270590000
1587	AEATDVANAVLDGSDAILLGAETLR	25	A0A1S4AZS0	Pyruvate kinase	CK3	2	1243.14	0.76809	4.3032e-26	1	147.11	52323000
1588	AEATDVANAVLDGSDAILLGAETLR	25	A0A1S4AZS0	Pyruvate kinase	Infected1	3	829.098	1.0575	3.0834e-44	1	166.65	67913000
1589	AEATDVANAVLDGSDAILLGAETLR	25	A0A1S4AZS0	Pyruvate kinase	Infected2	3	829.098	1.6715	4.6086e-34	1	154.67	61217000
1590	AEATDVANAVLDGSDAILLGAETLR	25	A0A1S4AZS0	Pyruvate kinase	Infected3	3	829.098	0.9237	1.0675e-44	1	171.29	68249000
1591	AEATDVANAVLDGTDAILLGAETLR	25	A0A1S3Y892	Pyruvate kinase	CK1	3	833.769	-1.1265	1.3733e-44	2	170.59	329020000
1592	AEATDVANAVLDGTDAILLGAETLR	25	A0A1S3Y892	Pyruvate kinase	CK1	2	1250.15	-2.1486	6.1168e-07	1	80.981	69468000
1593	AEATDVANAVLDGTDAILLGAETLR	25	A0A1S3Y892	Pyruvate kinase	CK2	4	625.579	-0.82973	1.2298e-08	1	84.674	65186000
1594	AEATDVANAVLDGTDAILLGAETLR	25	A0A1S3Y892	Pyruvate kinase	CK2	3	833.769	-1.0782	6.1429e-34	2	152.66	384510000
1595	AEATDVANAVLDGTDAILLGAETLR	25	A0A1S3Y892	Pyruvate kinase	CK3	3	833.769	-0.128	2.277e-85	2	200.74	298110000
1596	AEATDVANAVLDGTDAILLGAETLR	25	A0A1S3Y892	Pyruvate kinase	CK3	4	625.579	-0.37238	1.4565e-08	1	82.639	75462000
1597	AEATDVANAVLDGTDAILLGAETLR	25	A0A1S3Y892	Pyruvate kinase	Infected1	3	833.769	-0.99395	1.5107e-10	1	96.723	175510000
1598	AEATDVANAVLDGTDAILLGAETLR	25	A0A1S3Y892	Pyruvate kinase	Infected1	4	625.579	-1.6435	7.2766e-05	1	52.849	12484000
1599	AEATDVANAVLDGTDAILLGAETLR	25	A0A1S3Y892	Pyruvate kinase	Infected2	4	625.579	-1.3918	1.0161e-05	1	65.428	20272000
1600	AEATDVANAVLDGTDAILLGAETLR	25	A0A1S3Y892	Pyruvate kinase	Infected2	3	833.769	-1.5141	5.9767e-19	1	129.08	192980000
1601	AEATDVANAVLDGTDAILLGAETLR	25	A0A1S3Y892	Pyruvate kinase	Infected3	3	833.769	-0.61688	3.0791e-10	1	95.444	271190000
1602	AEATDVANAVLDGTDAILLGAETLR	25	A0A1S3Y892	Pyruvate kinase	Infected3	4	625.579	-0.5291	1.3436e-05	1	63.906	45256000
1603	AEATDVANAVLDGTDAILLGAETLR	25	A0A1S3Y892	Pyruvate kinase	Infected3	3	833.769	-1.2012	2.5083e-14	2	118.9	88882000
1604	AEATDVANAVLDGTDAILLGAETLR	25	A0A1S3Y892	Pyruvate kinase	CK1	4	625.579	-1.0547	NaN	0		58739000
1605	AEATDVANAVLDGTDAILLGAETLR	25	A0A1S3Y892	Pyruvate kinase	Infected1	3	833.769	1.2822	NaN	0		11456000
1606	AEATDVANAVLDGTDCVMLSGESAAGAYPELAVK	34	A0A1S4CFR7	Pyruvate kinase	Infected1	3	1132.54	0.11706	1.6192e-14	1	76.423	34377000
1607	AEATDVANAVLDGTDCVMLSGESAAGAYPELAVK	34	A0A1S4CFR7	Pyruvate kinase	Infected3	3	1132.54	0.14745	1.3344e-25	1	107.04	31563000
1608	AEATDVANAVLDGTDCVMLSGESAAGAYPELAVK	34	A0A1S4CFR7	Pyruvate kinase	CK1	3	1132.54	-0.0077118	NaN	0		150760000
1609	AEDALAEALDEFGKPWEK	18	A0A1S4BZA3	threonine--tRNA ligase, mitochondrial 1-like	CK1	3	673.662	0.70153	2.8463e-05	1	89.468	77163000
1610	AEDALAEALDEFGKPWEK	18	A0A1S4BZA3	threonine--tRNA ligase, mitochondrial 1-like	CK2	3	673.662		4.4301e-07	1	89.468	0
1611	AEDALAEALDEFGKPWEK	18	A0A1S4BZA3	threonine--tRNA ligase, mitochondrial 1-like	CK3	3	673.662	-0.77707	0.00035488	1	60.062	55964000
1612	AEDALAEALDEFGKPWEK	18	A0A1S4BZA3	threonine--tRNA ligase, mitochondrial 1-like	CK2	3	673.662	-0.018384	NaN	0		27916000
1613	AEDCIGPEVEK	11	A0A1S4BZH8	Phosphoglycerate kinase	CK1	2	623.785	0.07271	0.00088497	1	95.477	1523400000
1614	AEDCIGPEVEK	11	A0A1S4BZH8	Phosphoglycerate kinase	CK2	2	623.785	-0.48569	0.0078529	1	61.235	1478000000
1615	AEDCIGPEVEK	11	A0A1S4BZH8	Phosphoglycerate kinase	CK2	2	623.785	0.26392	0.0078727	1	61.194	133120000
1616	AEDCIGPEVEK	11	A0A1S4BZH8	Phosphoglycerate kinase	CK3	2	623.785	-0.38899	0.0023714	2	78.903	1385000000
1617	AEDCIGPEVEK	11	A0A1S4BZH8	Phosphoglycerate kinase	Infected1	2	623.785	-1.0513	0.0059368	2	65.179	380190000
1618	AEDCIGPEVEK	11	A0A1S4BZH8	Phosphoglycerate kinase	Infected2	2	623.785	-0.74004	0.0034005	2	72.29	542130000
1619	AEDCIGPEVEK	11	A0A1S4BZH8	Phosphoglycerate kinase	Infected3	2	623.785	-0.37179	0.0019019	2	81.92	604920000
1620	AEDITAINTESGVR	14	A0A1S4CZX0	probable polygalacturonase isoform X2	Infected1	2	738.37	2.3085	1.3743e-05	1	112.02	28520000
1621	AEDITAINTESGVR	14	A0A1S4CZX0	probable polygalacturonase isoform X2	Infected2	2	738.37		3.4463e-06	1	102.5	0
1622	AEDITAINTESGVR	14	A0A1S4CZX0	probable polygalacturonase isoform X2	Infected3	2	738.37	2.0533	4.1063e-05	1	105.99	32233000
1623	AEDLAGNMWQHLK	13	A0A1S4DRA5	GEM-like protein 1	CK1	3	504.914		0.0031456	1	48.822	0
1624	AEDLAGNMWQHLK	13	A0A1S4DRA5	GEM-like protein 1	CK2	3	504.914	0.45829	0.0011064	1	63.091	89543000
1625	AEDLAGNMWQHLK	13	A0A1S4DRA5	GEM-like protein 1	CK2	2	756.867		0.041028	1	36.46	0
1626	AEDLAGNMWQHLK	13	A0A1S4DRA5	GEM-like protein 1	CK3	2	756.867	-4.304	0.023867	1	43.761	62620000
1627	AEDLAGNMWQHLK	13	A0A1S4DRA5	GEM-like protein 1	Infected1	3	504.914		0.046786	1	26.517	0
1628	AEDLAGNMWQHLK	13	A0A1S4DRA5	GEM-like protein 1	Infected2	3	504.914		0.0030503	1	49.025	0
1629	AEDLAGNMWQHLK	13	A0A1S4DRA5	GEM-like protein 1	Infected3	3	504.914		0.019599	1	36.46	0
1630	AEDLAGNMWQHLK	13	A0A1S4DRA5	GEM-like protein 1	CK1	2	756.867	-3.4846	NaN	0		37159000
1631	AEDLAGNMWQHLK	13	A0A1S4DRA5	GEM-like protein 1	CK3	3	504.914	-0.044013	NaN	0		99187000
1632	AEDSKPLAVPTAAGS	15	A0A1S4B8H0	26S proteasome non-ATPase regulatory subunit 7 homolog A	CK1	2	707.365	1.5431	0.0078775	1	63.212	193000000
1633	AEDSKPLAVPTAAGS	15	A0A1S4B8H0	26S proteasome non-ATPase regulatory subunit 7 homolog A	CK2	2	707.365	1.5349	0.0014103	1	84.58	183030000
1634	AEDSKPLAVPTAAGS	15	A0A1S4B8H0	26S proteasome non-ATPase regulatory subunit 7 homolog A	CK3	2	707.365	1.8033	0.0027716	1	70.165	163350000
1635	AEDSKPLAVPTAAGS	15	A0A1S4B8H0	26S proteasome non-ATPase regulatory subunit 7 homolog A	Infected1	2	707.365	-1.072	0.0011919	1	86.498	56581000
1636	AEDSKPLAVPTAAGS	15	A0A1S4B8H0	26S proteasome non-ATPase regulatory subunit 7 homolog A	Infected3	2	707.365	-0.73774	0.0021086	1	77.431	66337000
1637	AEDSKPLAVPTAAGS	15	A0A1S4B8H0	26S proteasome non-ATPase regulatory subunit 7 homolog A	Infected2	2	707.365	-1.1334	NaN	0		46597000
1638	AEEAAEQATLAPLIGSSIQSATGVVYNITGGK	32	Q9M437	Chloroplast FtsZ-like protein	CK1	3	1049.55	0.94424	1.6079e-30	2	130.25	77047000
1639	AEEAAEQATLAPLIGSSIQSATGVVYNITGGK	32	Q9M437	Chloroplast FtsZ-like protein	CK3	3	1049.55	0.95759	1.025e-19	1	100.55	63656000
1640	AEEAAEQATLAPLIGSSIQSATGVVYNITGGK	32	Q9M437	Chloroplast FtsZ-like protein	Infected1	3	1049.55	0.57073	3.7362e-15	1	92.865	25407000
1641	AEEAAEQATLAPLIGSSIQSATGVVYNITGGK	32	Q9M437	Chloroplast FtsZ-like protein	Infected3	3	1049.55	0.5885	1.6971e-10	1	71.623	22038000
1642	AEEAAEQATLAPLIGSSIQSATGVVYNITGGK	32	Q9M437	Chloroplast FtsZ-like protein	CK2	3	1049.55	-1.3018	NaN	0		33494000
1643	AEEAAEQATLAPLIGSSIQSATGVVYNITGGK	32	Q9M437	Chloroplast FtsZ-like protein	Infected2	3	1049.55	0.53601	NaN	0		30743000
1644	AEEAQYAAAEAGNNK	15	A0A1S4DI02	far upstream element-binding protein 2-like isoform X2	CK1	2	789.855	-0.057528	6.6259e-07	1	108.34	107050000
1645	AEEAQYAAAEAGNNK	15	A0A1S4DI02	far upstream element-binding protein 2-like isoform X2	CK2	2	789.855	-0.44628	0.00014495	1	87.447	128090000
1646	AEEAQYAAAEAGNNK	15	A0A1S4DI02	far upstream element-binding protein 2-like isoform X2	CK3	2	789.855	-0.82708	2.351e-20	1	151.56	132190000
1647	AEEAQYAAAEAGNNKR	16	A0A1S4DI02	far upstream element-binding protein 2-like isoform X2	CK1	2	867.906	1.6876	1.9644e-28	1	167.92	262920000
1648	AEEAQYAAAEAGNNKR	16	A0A1S4DI02	far upstream element-binding protein 2-like isoform X2	CK2	2	867.906	2.557	2.5978e-28	3	166.04	249280000
1649	AEEAQYAAAEAGNNKR	16	A0A1S4DI02	far upstream element-binding protein 2-like isoform X2	CK3	2	867.906	-0.47736	4.4552e-29	2	172.43	253030000
1650	AEEAQYAAAEAGNNKR	16	A0A1S4DI02	far upstream element-binding protein 2-like isoform X2	Infected1	2	867.906	0.28393	4.0243e-47	1	188.39	102550000
1651	AEEAQYAAAEAGNNKR	16	A0A1S4DI02	far upstream element-binding protein 2-like isoform X2	Infected2	2	867.906	-0.0031394	9.9167e-38	1	176.98	98912000
1652	AEEAQYAAAEAGNNKR	16	A0A1S4DI02	far upstream element-binding protein 2-like isoform X2	Infected3	2	867.906	-0.038176	1.9208e-11	1	134.14	101320000
1653	AEEAQYAAAEAGNNKR	16	A0A1S4DI02	far upstream element-binding protein 2-like isoform X2	CK1	2	868.398	-1.5887	6.4712e-21	1	158.35	62349000
1654	AEEAQYAAAEAGNNKR	16	A0A1S4DI02	far upstream element-binding protein 2-like isoform X2	CK2	2	868.398	-1.5375	0.00020076	1	89.636	103560000
1655	AEEAQYAAAEAGNNKR	16	A0A1S4DI02	far upstream element-binding protein 2-like isoform X2	CK2	2	868.398	-1.0142	1.0872e-07	1	117.48	67378000
1656	AEEAQYAAAEAGNNKR	16	A0A1S4DI02	far upstream element-binding protein 2-like isoform X2	CK3	2	868.398	-1.4156	2.348e-05	1	102.3	67641000
1657	AEEAQYAAAEAGNNKR	16	A0A1S4DI02	far upstream element-binding protein 2-like isoform X2	Infected3	2	868.398	-2.4424	5.4161e-08	1	119.58	16641000
1658	AEEAQYAAAEAGNNKR	16	A0A1S4DI02	far upstream element-binding protein 2-like isoform X2	CK1	2	868.398	-1.2745	NaN	0		82062000
1659	AEEGQVIGCHTVDAWNEQLQK	21	A0A1S4CZJ1	Thioredoxin	CK1	2	1227.57	1.3195	3.3144e-50	1	175.02	35220000
1660	AEEGQVIGCHTVDAWNEQLQK	21	A0A1S4CZJ1	Thioredoxin	CK2	2	1227.57		7.432e-54	1	162.32	0
1661	AEEGQVIGCHTVDAWNEQLQK	21	A0A1S4CZJ1	Thioredoxin	CK3	2	1227.57	0.093605	5.7788e-15	1	112.53	38209000
1662	AEEGQVIGVHTVDAWNEHLQK	21	Q07090	Thioredoxin H-type 2	Infected1	3	801.396	1.1832	3.4829e-06	1	83.395	185410000
1663	AEEGQVIGVHTVDAWNEHLQK	21	Q07090	Thioredoxin H-type 2	Infected2	3	801.396	1.6723	0.00039951	1	49.125	251550000
1664	AEEGQVIGVHTVDAWNEHLQK	21	Q07090	Thioredoxin H-type 2	Infected3	3	801.396	1.0523	1.722e-21	1	142.43	140550000
1665	AEEGQVIGVHTVDAWNEHLQK	21	Q07090	Thioredoxin H-type 2	CK1	3	801.396	1.8802	NaN	0		307730000
1666	AEEGQVIGVHTVDAWNEHLQK	21	Q07090	Thioredoxin H-type 2	CK3	3	801.396	0.72724	NaN	0		237840000
1667	AEEHLPNTLR	10	Q43794	Glutamate--tRNA ligase, chloroplastic/mitochondrial	CK3	3	393.875	0.72671	0.0079662	1	37.343	92710000
1668	AEEILNNTPDAYILQQFDNPANPK	24	A0A1S4CCJ9	Cysteine synthase	CK1	2	1358.17	0.37958	8.2415e-18	2	127.35	657900000
1669	AEEILNNTPDAYILQQFDNPANPK	24	A0A1S4CCJ9	Cysteine synthase	CK1	3	905.78	-0.52435	1.3212e-43	1	163.95	815070000
1670	AEEILNNTPDAYILQQFDNPANPK	24	A0A1S4CCJ9	Cysteine synthase	CK2	3	905.78	-0.13371	2.5508e-33	2	149.93	830350000
1671	AEEILNNTPDAYILQQFDNPANPK	24	A0A1S4CCJ9	Cysteine synthase	CK2	2	1358.17	0.36771	4.1267e-55	2	176.88	616330000
1672	AEEILNNTPDAYILQQFDNPANPK	24	A0A1S4CCJ9	Cysteine synthase	CK3	2	1358.17	0.20286	4.3827e-33	2	155.25	583730000
1673	AEEILNNTPDAYILQQFDNPANPK	24	A0A1S4CCJ9	Cysteine synthase	CK3	3	905.78	-0.24337	5.4568e-25	2	139.69	1080700000
1674	AEEILNNTPDAYILQQFDNPANPK	24	A0A1S4CCJ9	Cysteine synthase	Infected1	3	905.78	-0.95789	3.8345e-08	3	84.689	345770000
1675	AEEILNNTPDAYILQQFDNPANPK	24	A0A1S4CCJ9	Cysteine synthase	Infected1	2	1358.17	-0.36772	2.5153e-08	2	93.583	60097000
1676	AEEILNNTPDAYILQQFDNPANPK	24	A0A1S4CCJ9	Cysteine synthase	Infected2	3	905.78	-0.77682	2.1729e-25	2	144.5	614110000
1677	AEEILNNTPDAYILQQFDNPANPK	24	A0A1S4CCJ9	Cysteine synthase	Infected2	2	1358.17	-0.0065816	1.2396e-34	1	160.57	170340000
1678	AEEILNNTPDAYILQQFDNPANPK	24	A0A1S4CCJ9	Cysteine synthase	Infected3	2	1358.17	0.55159	2.0997e-55	1	181.75	119340000
1679	AEEILNNTPDAYILQQFDNPANPK	24	A0A1S4CCJ9	Cysteine synthase	CK1	2	1358.66	0.88336	6.1617e-08	1	95.153	79380000
1680	AEEILNNTPDAYILQQFDNPANPK	24	A0A1S4CCJ9	Cysteine synthase	CK1	2	1358.66	0.012761	5.0182e-17	1	129.85	43384000
1681	AEEILNNTPDAYILQQFDNPANPK	24	A0A1S4CCJ9	Cysteine synthase	CK1	3	906.108		9.7201e-06	1	53.304	0
1682	AEEILNNTPDAYILQQFDNPANPK	24	A0A1S4CCJ9	Cysteine synthase	CK2	3	906.108		9.5918e-05	1	45.735	0
1683	AEEILNNTPDAYILQQFDNPANPK	24	A0A1S4CCJ9	Cysteine synthase	Infected1	3	906.108	-0.69475	7.5383e-08	1	86.761	33731000
1684	AEEILNNTPDAYILQQFDNPANPK	24	A0A1S4CCJ9	Cysteine synthase	Infected2	3	906.108		2.5651e-07	1	60.735	0
1685	AEEILNNTPDAYILQQFDNPANPK	24	A0A1S4CCJ9	Cysteine synthase	Infected3	3	906.108	-1.3209	9.3715e-05	1	65.207	40348000
1686	AEEILNNTPDAYILQQFDNPANPK	24	A0A1S4CCJ9	Cysteine synthase	Infected3	3	906.108	-0.86708	4.7639e-05	1	65.207	28158000
1687	AEEILNNTPDAYILQQFDNPANPK	24	A0A1S4CCJ9	Cysteine synthase	Infected3	3	906.108		9.1451e-12	1	77.575	0
1688	AEEILNNTPDAYILQQFDNPANPK	24	A0A1S4CCJ9	Cysteine synthase	CK1	3	906.108	-1.2736	NaN	0		102470000
1689	AEEILNNTPDAYILQQFDNPANPK	24	A0A1S4CCJ9	Cysteine synthase	CK2	2	1358.66	1.0844	NaN	0		94925000
1690	AEEIMGQAIR	10	A0A1S4ARL8	probable voltage-gated potassium channel subunit beta	CK1	2	559.287	1.7767	5.3359e-06	1	131.5	187300000
1691	AEEIMGQAIR	10	A0A1S4ARL8	probable voltage-gated potassium channel subunit beta	CK2	2	559.287		4.1019e-09	1	120.99	0
1692	AEEIMGQAIR	10	A0A1S4ARL8	probable voltage-gated potassium channel subunit beta	CK3	2	559.287	1.5922	0.0018726	1	86.898	246690000
1693	AEEIMGQAIR	10	A0A1S4ARL8	probable voltage-gated potassium channel subunit beta	Infected1	2	559.287		0.0014042	1	79.986	0
1694	AEEIMGQAIR	10	A0A1S4ARL8	probable voltage-gated potassium channel subunit beta	Infected3	2	559.287		0.0025516	1	73.887	0
1695	AEEISGSQPAEVHNLVQGK	19	A0A1S3YT57	delta-1-pyrroline-5-carboxylate dehydrogenase 12A1, mitochondrial-like	CK1	2	997.003	-0.09313	6.1225e-19	1	141.22	118870000
1696	AEEISGSQPAEVHNLVQGK	19	A0A1S3YT57	delta-1-pyrroline-5-carboxylate dehydrogenase 12A1, mitochondrial-like	CK1	3	665.004	0.11397	0.00016665	1	59.579	321930000
1697	AEEISGSQPAEVHNLVQGK	19	A0A1S3YT57	delta-1-pyrroline-5-carboxylate dehydrogenase 12A1, mitochondrial-like	CK2	2	997.003	0.1465	8.3798e-20	1	146.81	111740000
1698	AEEISGSQPAEVHNLVQGK	19	A0A1S3YT57	delta-1-pyrroline-5-carboxylate dehydrogenase 12A1, mitochondrial-like	CK2	3	665.004	0.57589	5.3268e-05	1	69.935	264530000
1699	AEEISGSQPAEVHNLVQGK	19	A0A1S3YT57	delta-1-pyrroline-5-carboxylate dehydrogenase 12A1, mitochondrial-like	CK3	2	997.003	0.40212	6.468e-05	1	81.643	111430000
1700	AEEISGSQPAEVHNLVQGK	19	A0A1S3YT57	delta-1-pyrroline-5-carboxylate dehydrogenase 12A1, mitochondrial-like	Infected1	3	665.004	0.09074	3.3848e-05	1	76.586	227740000
1701	AEEISGSQPAEVHNLVQGK	19	A0A1S3YT57	delta-1-pyrroline-5-carboxylate dehydrogenase 12A1, mitochondrial-like	Infected1	2	997.003	0.94155	8.6388e-06	1	95.205	52366000
1702	AEEISGSQPAEVHNLVQGK	19	A0A1S3YT57	delta-1-pyrroline-5-carboxylate dehydrogenase 12A1, mitochondrial-like	Infected2	2	997.003	0.98365	0.0065245	1	42.633	50749000
1703	AEEISGSQPAEVHNLVQGK	19	A0A1S3YT57	delta-1-pyrroline-5-carboxylate dehydrogenase 12A1, mitochondrial-like	Infected2	3	665.004	0.16039	2.9492e-05	1	78.078	242030000
1704	AEEISGSQPAEVHNLVQGK	19	A0A1S3YT57	delta-1-pyrroline-5-carboxylate dehydrogenase 12A1, mitochondrial-like	Infected3	3	665.004	0.0020633	1.0771e-06	1	102.08	232320000
1705	AEEISGSQPAEVHNLVQGK	19	A0A1S3YT57	delta-1-pyrroline-5-carboxylate dehydrogenase 12A1, mitochondrial-like	Infected3	2	997.003	0.84347	1.6955e-13	1	132.62	40952000
1706	AEEISGSQPAEVHNLVQGK	19	A0A1S3YT57	delta-1-pyrroline-5-carboxylate dehydrogenase 12A1, mitochondrial-like	CK3	3	665.004	0.75599	NaN	0		279670000
1707	AEEKPVATEAPK	12	A0A1S3ZE10	neurofilament heavy polypeptide-like	Infected2	3	423.894		0.0030864	1	60.157	0
1708	AEEKPVATEAPK	12	A0A1S3ZE10	neurofilament heavy polypeptide-like	Infected3	3	423.894		0.0058149	1	52.576	0
1709	AEELGLLSLLEK	12	A0A1S4AXS1	uncharacterized protein LOC107802475	CK1	2	657.879		0.0003431	1	95.273	0
1710	AEELGLLSLLEK	12	A0A1S4AXS1	uncharacterized protein LOC107802475	CK2	2	657.879	0.067756	0.00050665	1	98.902	429140000
1711	AEELGLLSLLEK	12	A0A1S4AXS1	uncharacterized protein LOC107802475	CK3	2	657.879	0.26595	0.00090939	1	89.43	619950000
1712	AEELGLLSLLEK	12	A0A1S4AXS1	uncharacterized protein LOC107802475	CK3	3	438.922		0.0012839	1	63.091	0
1713	AEELGLLSLLEK	12	A0A1S4AXS1	uncharacterized protein LOC107802475	Infected1	2	657.879	0.59173	0.00067328	1	89.43	80806000
1714	AEELGLLSLLEK	12	A0A1S4AXS1	uncharacterized protein LOC107802475	Infected2	2	657.879	0.72227	0.002396	1	74.987	92587000
1715	AEELGLLSLLEK	12	A0A1S4AXS1	uncharacterized protein LOC107802475	Infected3	2	657.879	1.052	0.0021304	1	74.987	70138000
1716	AEEMAQTFR	9	A0A1S4AQ07	30S ribosomal protein S1, chloroplastic-like	CK1	2	541.75	-0.022258	0.044254	1	45.598	1331600000
1717	AEEMAQTFR	9	A0A1S4AQ07	30S ribosomal protein S1, chloroplastic-like	Infected1	2	541.75	-0.20817	0.007078	1	70.028	261680000
1718	AEEMAQTFR	9	A0A1S4AQ07	30S ribosomal protein S1, chloroplastic-like	Infected2	2	541.75	-0.32275	0.00035484	1	124.92	265920000
1719	AEEMAQTFR	9	A0A1S4AQ07	30S ribosomal protein S1, chloroplastic-like	Infected3	2	541.75	-0.38863	0.0022152	1	91.867	326190000
1720	AEEMAQTFR	9	A0A1S4AQ07	30S ribosomal protein S1, chloroplastic-like	CK2	2	541.75	-0.20156	NaN	0		1519800000
1721	AEEMAQTFR	9	A0A1S4AQ07	30S ribosomal protein S1, chloroplastic-like	CK3	2	541.75	-0.43021	NaN	0		1564800000
1722	AEEMAQTFR	9	A0A1S4AQ07	30S ribosomal protein S1, chloroplastic-like	Infected1	2	549.748	-0.4478	0.0064096	1	81.95	17947000
1723	AEEMAQTFR	9	A0A1S4AQ07	30S ribosomal protein S1, chloroplastic-like	Infected2	2	549.748	-0.48321	0.0058538	1	83.647	23292000
1724	AEEMAQTFR	9	A0A1S4AQ07	30S ribosomal protein S1, chloroplastic-like	Infected3	2	549.748	-1.269	0.0064096	1	81.95	19367000
1725	AEENPDFFNWNR	12	A0A1S4D6J2	Pectin acetylesterase	CK1	2	769.837	-0.58668	0.00076712	1	88.338	262380000
1726	AEENPDFFNWNR	12	A0A1S4D6J2	Pectin acetylesterase	CK2	2	769.837	0.29197	0.0026145	1	73.435	241040000
1727	AEENPDFFNWNR	12	A0A1S4D6J2	Pectin acetylesterase	CK3	2	769.837	-0.22001	3.5781e-05	1	98.156	314340000
1728	AEENPDFFNWNR	12	A0A1S4D6J2	Pectin acetylesterase	Infected1	2	769.837	0.75453	NaN	0		116750000
1729	AEENPDFFNWNR	12	A0A1S4D6J2	Pectin acetylesterase	Infected2	2	769.837	0.2794	NaN	0		149100000
1730	AEENPDFFNWNR	12	A0A1S4D6J2	Pectin acetylesterase	Infected3	2	769.837	0.33265	NaN	0		102990000
1731	AEENPDFYNWNR	12	A0A1S4AWX0	Pectin acetylesterase	CK1	2	777.834	-0.44709	0.0020274	1	75.849	122870000
1732	AEENPDFYNWNR	12	A0A1S4AWX0	Pectin acetylesterase	CK3	2	777.834	-0.28365	0.0019898	1	76.165	101630000
1733	AEENPDFYNWNR	12	A0A1S4AWX0	Pectin acetylesterase	Infected1	2	777.834	-0.2097	3.7339e-05	1	118.77	72665000
1734	AEENPDFYNWNR	12	A0A1S4AWX0	Pectin acetylesterase	Infected2	2	777.834	-0.10419	0.024508	1	48.115	90872000
1735	AEENPDFYNWNR	12	A0A1S4AWX0	Pectin acetylesterase	Infected3	2	777.834	-0.33898	0.00048541	1	99.5	54653000
1736	AEENPDFYNWNR	12	A0A1S4AWX0	Pectin acetylesterase	CK2	2	777.834	-0.67499	NaN	0		109570000
1737	AEEPINEQAVANIYGSMR	18	A0A1S3YCI6	probable prefoldin subunit 2	Infected1	2	996.478	0.25912	0.0003442	1	67.645	24261000
1738	AEEPINEQAVANIYGSMR	18	A0A1S3YCI6	probable prefoldin subunit 2	Infected2	2	996.478	0.42709	0.00082552	2	59.372	16320000
1739	AEEPINEQAVANIYGSMR	18	A0A1S3YCI6	probable prefoldin subunit 2	CK2	2	996.478	0.046411	NaN	0		87604000
1740	AEEPINEQAVANIYGSMR	18	A0A1S3YCI6	probable prefoldin subunit 2	CK3	2	996.478	-0.080777	NaN	0		82580000
1741	AEEPINEQAVANIYGSMR	18	A0A1S3YCI6	probable prefoldin subunit 2	Infected3	2	996.478	0.47401	NaN	0		24255000
1742	AEEPTPVYVGGDYR	14	A0A1S3YE85	mitochondrial-processing peptidase subunit alpha-like	CK1	2	776.868	0.45908	0.00086803	1	74.587	790570000
1743	AEEPTPVYVGGDYR	14	A0A1S3YE85	mitochondrial-processing peptidase subunit alpha-like	CK2	2	776.868		0.00032081	1	77.633	0
1744	AEEPTPVYVGGDYR	14	A0A1S3YE85	mitochondrial-processing peptidase subunit alpha-like	CK2	2	776.868	0.71359	0.0025153	1	58.079	898780000
1745	AEEPTPVYVGGDYR	14	A0A1S3YE85	mitochondrial-processing peptidase subunit alpha-like	CK3	2	776.868	0.18281	0.00010771	1	98.253	793680000
1746	AEEPTPVYVGGDYR	14	A0A1S3YE85	mitochondrial-processing peptidase subunit alpha-like	Infected1	2	776.868	0.44948	0.00079674	1	76.01	159150000
1747	AEEPTPVYVGGDYR	14	A0A1S3YE85	mitochondrial-processing peptidase subunit alpha-like	Infected2	2	776.868	-0.079641	0.0064184	1	54.09	344560000
1748	AEEPTPVYVGGDYR	14	A0A1S3YE85	mitochondrial-processing peptidase subunit alpha-like	Infected3	2	776.868	0.34078	0.00041206	1	84.753	381350000
1749	AEEPTPVYVGGDYR	14	A0A1S3YE85	mitochondrial-processing peptidase subunit alpha-like	Infected1	2	776.868	0.28317	NaN	0		331000000
1750	AEESNEASLDSNGSAPVASTGAPAPETVK	29	A0A1S3XQS2	uncharacterized protein LOC107767653	CK1	2	1394.14	0.90407	9.5138e-08	1	77.917	51127000
1751	AEESNEASLDSNGSAPVASTGAPAPETVK	29	A0A1S3XQS2	uncharacterized protein LOC107767653	CK2	2	1394.14	0.045189	1.2272e-07	1	76.573	56584000
1752	AEESNEASLDSNGSAPVASTGAPAPETVK	29	A0A1S3XQS2	uncharacterized protein LOC107767653	CK3	2	1394.14	-0.33775	2.5704e-07	2	70.028	56266000
1753	AEEYHQQYLAK	11	A0A1S4B8P1	peptide methionine sulfoxide reductase A1-like	CK1	2	690.333	-0.34612	8.1165e-19	1	174.42	531810000
1754	AEEYHQQYLAK	11	A0A1S4B8P1	peptide methionine sulfoxide reductase A1-like	CK1	3	460.558	0.38841	0.0071209	1	50.452	2081900000
1755	AEEYHQQYLAK	11	A0A1S4B8P1	peptide methionine sulfoxide reductase A1-like	CK2	3	460.558	0.94971	0.0059477	1	52.167	2541000000
1756	AEEYHQQYLAK	11	A0A1S4B8P1	peptide methionine sulfoxide reductase A1-like	CK2	2	690.333	0.16914	1.9024e-07	1	141.71	701020000
1757	AEEYHQQYLAK	11	A0A1S4B8P1	peptide methionine sulfoxide reductase A1-like	CK3	3	460.558	0.74962	0.0026355	1	59.013	2223800000
1758	AEEYHQQYLAK	11	A0A1S4B8P1	peptide methionine sulfoxide reductase A1-like	CK3	2	690.333	0.098794	4.4958e-19	1	179.94	685200000
1759	AEEYHQQYLAK	11	A0A1S4B8P1	peptide methionine sulfoxide reductase A1-like	Infected1	2	690.333	0.094658	4.6354e-19	1	179.72	338790000
1760	AEEYHQQYLAK	11	A0A1S4B8P1	peptide methionine sulfoxide reductase A1-like	Infected1	3	460.558	0.068837	0.0035667	1	55.649	1117500000
1761	AEEYHQQYLAK	11	A0A1S4B8P1	peptide methionine sulfoxide reductase A1-like	Infected2	2	690.333	0.03825	5.1628e-09	1	147.62	291550000
1762	AEEYHQQYLAK	11	A0A1S4B8P1	peptide methionine sulfoxide reductase A1-like	Infected2	3	460.558	-0.33336	0.00088585	2	74.849	1224400000
1763	AEEYHQQYLAK	11	A0A1S4B8P1	peptide methionine sulfoxide reductase A1-like	Infected2	2	690.333	0.067168	0.00115	1	91.752	10024000
1764	AEEYHQQYLAK	11	A0A1S4B8P1	peptide methionine sulfoxide reductase A1-like	Infected3	2	690.333	0.31801	1.6884e-09	1	153.54	275640000
1765	AEEYHQQYLAK	11	A0A1S4B8P1	peptide methionine sulfoxide reductase A1-like	Infected3	3	460.558	-0.032909	0.0062247	1	51.762	1261900000
1766	AEFPIFDK	8	A0A1S4A969	Glutathione peroxidase	CK1	2	483.75	0.38208	0.01338	2	72.23	384560000
1767	AEFPIFDK	8	A0A1S4A969	Glutathione peroxidase	CK1	1	966.493	-1.555	0.043118	1	84.368	69037000
1768	AEFPIFDK	8	A0A1S4A969	Glutathione peroxidase	CK2	2	483.75	0.31808	0.052766	1	48.157	381040000
1769	AEFPIFDK	8	A0A1S4A969	Glutathione peroxidase	CK2	1	966.493	-0.24802	0.056739	1	85.161	58311000
1770	AEFPIFDK	8	A0A1S4A969	Glutathione peroxidase	CK3	2	483.75	0.13175	0.0087016	2	84.743	428450000
1771	AEFPIFDK	8	A0A1S4A969	Glutathione peroxidase	CK3	1	966.493	-0.93147	0.055498	1	67.494	83509000
1772	AEFPIFDK	8	A0A1S4A969	Glutathione peroxidase	Infected1	2	483.75	0.88116	0.015053	2	68.95	192390000
1773	AEFPIFDK	8	A0A1S4A969	Glutathione peroxidase	Infected2	2	483.75	0.98134	0.014383	2	69.598	157230000
1774	AEFPIFDK	8	A0A1S4A969	Glutathione peroxidase	Infected3	2	483.75	1.1617	0.012591	2	74.301	156260000
1775	AEFPIFDK	8	A0A1S4A969	Glutathione peroxidase	CK1	2	483.75	-0.22211	NaN	0		21689000
1776	AEFPIFDK	8	A0A1S4A969	Glutathione peroxidase	CK3	2	483.75	0.092807	NaN	0		21502000
1777	AEFPIFDK	8	A0A1S4A969	Glutathione peroxidase	Infected2	1	966.493	0.32597	NaN	0		10639000
1778	AEFPIFDK	8	A0A1S4A969	Glutathione peroxidase	Infected3	2	483.75	-2.0903	NaN	0		5897100
1779	AEFTQSVPLTR	11	A0A1S4CZ71	phosphoglucan, water dikinase, chloroplastic-like	CK1	2	624.833	-1.5647	0.021178	1	51.727	139340000
1780	AEFTQSVPLTR	11	A0A1S4CZ71	phosphoglucan, water dikinase, chloroplastic-like	CK2	2	624.833	-1.5565	0.024452	1	49.28	127980000
1781	AEFTQSVPLTR	11	A0A1S4CZ71	phosphoglucan, water dikinase, chloroplastic-like	CK3	2	624.833	-2.1427	0.0074626	1	64.64	128000000
1782	AEFTQSVPLTR	11	A0A1S4CZ71	phosphoglucan, water dikinase, chloroplastic-like	Infected1	2	624.833	-0.98604	0.00077798	1	97.734	98516000
1783	AEFTQSVPLTR	11	A0A1S4CZ71	phosphoglucan, water dikinase, chloroplastic-like	Infected2	2	624.833	-1.7213	0.0006082	1	101.39	83284000
1784	AEFTQSVPLTR	11	A0A1S4CZ71	phosphoglucan, water dikinase, chloroplastic-like	Infected3	2	624.833	-2.5608	0.0016674	1	84.479	95868000
1785	AEGAMYLFPR	10	A0A1S4CQD2	alanine aminotransferase 2-like	CK2	2	577.787	-0.1883	0.0048878	1	70.552	1062000000
1786	AEGAMYLFPR	10	A0A1S4CQD2	alanine aminotransferase 2-like	CK3	2	577.787	-0.37072	0.00032366	1	109.66	534980000
1787	AEGAMYLFPR	10	A0A1S4CQD2	alanine aminotransferase 2-like	Infected1	2	577.787		0.0015618	1	79.148	0
1788	AEGAMYLFPR	10	A0A1S4CQD2	alanine aminotransferase 2-like	Infected2	2	577.787		0.0015618	1	79.148	0
1789	AEGAMYLFPR	10	A0A1S4CQD2	alanine aminotransferase 2-like	Infected3	2	577.787		0.00066005	1	90.15	0
1790	AEGAMYLFPR	10	A0A1S4CQD2	alanine aminotransferase 2-like	Infected3	2	577.787		0.061467	1	35.348	0
1791	AEGAMYLFPR	10	A0A1S4CQD2	alanine aminotransferase 2-like	CK1	2	577.787	-0.66113	NaN	0		553600000
1792	AEGEEIQPLVCDNGTGMVK	19	A0A1S4CQ71	actin-like	CK3	2	1045.47	-1.4925	0.0024626	1	47.688	26656000
1793	AEGEVIVEDVRPSIGQAK	18	A0A1S3XQA4	Coatomer subunit delta	Infected2	3	633.006	0.62615	8.4176e-05	1	74.793	150010000
1794	AEGEVIVEDVRPSIGQAK	18	A0A1S3XQA4	Coatomer subunit delta	Infected3	3	633.006	0.256	0.00035488	1	60.062	158540000
1795	AEGEVIVEDVRPSIGQAK	18	A0A1S3XQA4	Coatomer subunit delta	CK1	3	633.006	-1.1439	NaN	0		180670000
1796	AEGEVIVEDVRPSIGQAK	18	A0A1S3XQA4	Coatomer subunit delta	CK2	3	633.006	-1.3663	NaN	0		221260000
1797	AEGEVIVEDVRPSIGQAK	18	A0A1S3XQA4	Coatomer subunit delta	CK3	3	633.006	0.49152	NaN	0		26360000
1798	AEGFPTLLFFPAGNK	15	A0A1S4ADU3	Protein disulfide-isomerase	CK3	2	804.925		0.024246	1	38.337	0
1799	AEGGFLGAEVILK	13	A0A1S3Z7S7	Aminomethyltransferase	CK1	2	652.366		0.049941	1	34.92	0
1800	AEGGFLGAEVILK	13	A0A1S3Z7S7	Aminomethyltransferase	CK1	2	652.366	0.49426	0.0076895	1	54.276	128650000
1801	AEGGFLGAEVILK	13	A0A1S3Z7S7	Aminomethyltransferase	CK1	2	652.366	0.20728	0.0028294	1	65.043	105050000
1802	AEGGFLGAEVILK	13	A0A1S3Z7S7	Aminomethyltransferase	CK1	2	652.366	0.10661	0.0063623	1	55.724	133240000
1803	AEGGFLGAEVILK	13	A0A1S3Z7S7	Aminomethyltransferase	CK1	2	652.366	-0.022225	0.013801	1	47.606	68801000
1804	AEGGFLGAEVILK	13	A0A1S3Z7S7	Aminomethyltransferase	CK1	2	652.366	0.0057898	0.011527	1	50.088	37744000
1805	AEGGFLGAEVILK	13	A0A1S3Z7S7	Aminomethyltransferase	CK1	2	652.366	-1.1435	0.058911	1	36.944	4494900
1806	AEGGFLGAEVILK	13	A0A1S3Z7S7	Aminomethyltransferase	CK1	2	652.366	-0.88841	0.051478	1	38.3	4775500
1807	AEGGFLGAEVILK	13	A0A1S3Z7S7	Aminomethyltransferase	CK2	2	652.366	-0.57374	0.061243	1	36.519	103930000
1808	AEGGFLGAEVILK	13	A0A1S3Z7S7	Aminomethyltransferase	CK2	2	652.366	-0.075594	0.0092472	1	52.576	103740000
1809	AEGGFLGAEVILK	13	A0A1S3Z7S7	Aminomethyltransferase	CK2	2	652.366	3.0603	0.018879	1	44.246	64482000
1810	AEGGFLGAEVILK	13	A0A1S3Z7S7	Aminomethyltransferase	CK2	2	652.366	0.090203	0.035433	1	41.227	44493000
1811	AEGGFLGAEVILK	13	A0A1S3Z7S7	Aminomethyltransferase	CK2	2	652.366	0.7342	0.012958	1	48.527	52476000
1812	AEGGFLGAEVILK	13	A0A1S3Z7S7	Aminomethyltransferase	CK2	2	652.366	1.0864	0.012958	1	48.527	52755000
1813	AEGGFLGAEVILK	13	A0A1S3Z7S7	Aminomethyltransferase	CK2	2	652.366	-0.54754	0.013787	1	47.621	32311000
1814	AEGGFLGAEVILK	13	A0A1S3Z7S7	Aminomethyltransferase	CK2	2	652.366	-1.149	0.042449	1	39.947	25102000
1815	AEGGFLGAEVILK	13	A0A1S3Z7S7	Aminomethyltransferase	CK2	2	652.366	0.52129	0.05215	1	38.178	7609600
1816	AEGGFLGAEVILK	13	A0A1S3Z7S7	Aminomethyltransferase	CK3	2	652.366	0.010151	0.0030484	1	64.104	85210000
1817	AEGGFLGAEVILK	13	A0A1S3Z7S7	Aminomethyltransferase	CK3	2	652.366	2.8553	0.016219	1	44.968	130920000
1818	AEGGFLGAEVILK	13	A0A1S3Z7S7	Aminomethyltransferase	CK3	2	652.366	0.64321	0.014135	1	47.242	49003000
1819	AEGGFLGAEVILK	13	A0A1S3Z7S7	Aminomethyltransferase	CK3	2	652.366	-0.51929	0.013801	1	47.606	36008000
1820	AEGGFLGAEVILK	13	A0A1S3Z7S7	Aminomethyltransferase	CK3	2	652.366	-2.429	0.0037331	1	61.167	31223000
1821	AEGGFLGAEVILK	13	A0A1S3Z7S7	Aminomethyltransferase	CK3	2	652.366	-0.012819	0.022454	1	43.594	7266300
1822	AEGGFLGAEVILK	13	A0A1S3Z7S7	Aminomethyltransferase	Infected1	2	652.366	0.24073	0.013648	1	47.774	154180000
1823	AEGGFLGAEVILK	13	A0A1S3Z7S7	Aminomethyltransferase	Infected1	2	652.366	-1.8086	0.035433	1	41.227	47831000
1824	AEGGFLGAEVILK	13	A0A1S3Z7S7	Aminomethyltransferase	Infected2	2	652.366	0.59294	0.0014689	1	71.879	137170000
1825	AEGGFLGAEVILK	13	A0A1S3Z7S7	Aminomethyltransferase	Infected3	2	652.366	0.059867	0.00078054	1	88.092	200790000
1826	AEGGFLGAEVILK	13	A0A1S3Z7S7	Aminomethyltransferase	Infected3	2	652.366	-2.1136	0.046746	1	39.163	36198000
1827	AEGGFLGAEVILK	13	A0A1S3Z7S7	Aminomethyltransferase	CK1	2	652.366	0.96515	NaN	0		43163000
1828	AEGGFLGAEVILK	13	A0A1S3Z7S7	Aminomethyltransferase	CK1	2	652.366	5.3632	NaN	0		139990000
1829	AEGGFLGAEVILK	13	A0A1S3Z7S7	Aminomethyltransferase	CK2	2	652.366	0.34974	NaN	0		3342900
1830	AEGGFLGAEVILK	13	A0A1S3Z7S7	Aminomethyltransferase	CK2	2	652.366	-1.0808	NaN	0		7346800
1831	AEGGFLGAEVILK	13	A0A1S3Z7S7	Aminomethyltransferase	CK2	2	652.366	-0.13435	NaN	0		26015000
1832	AEGGFLGAEVILK	13	A0A1S3Z7S7	Aminomethyltransferase	CK2	2	652.366	0.1167	NaN	0		112610000
1833	AEGGFLGAEVILK	13	A0A1S3Z7S7	Aminomethyltransferase	CK2	2	652.366	0.9207	NaN	0		99204000
1834	AEGGFLGAEVILK	13	A0A1S3Z7S7	Aminomethyltransferase	CK3	2	652.366	-6.0731	NaN	0		54108000
1835	AEGGFLGAEVILK	13	A0A1S3Z7S7	Aminomethyltransferase	CK3	2	652.366	-1.3661	NaN	0		6580500
1836	AEGGFLGAEVILK	13	A0A1S3Z7S7	Aminomethyltransferase	CK3	2	652.366	-0.21678	NaN	0		139450000
1837	AEGGFLGAEVILK	13	A0A1S3Z7S7	Aminomethyltransferase	CK3	2	652.366	0.25566	NaN	0		107750000
1838	AEGGFLGAEVILK	13	A0A1S3Z7S7	Aminomethyltransferase	Infected1	2	652.366	-0.83893	NaN	0		1399300
1839	AEGGFLGAEVILK	13	A0A1S3Z7S7	Aminomethyltransferase	Infected1	2	652.366	-1.719	NaN	0		1685200
1840	AEGGFLGAEVILK	13	A0A1S3Z7S7	Aminomethyltransferase	Infected1	2	652.366	-0.76487	NaN	0		18494000
1841	AEGGFLGAEVILK	13	A0A1S3Z7S7	Aminomethyltransferase	Infected1	2	652.366	2.2624	NaN	0		12117000
1842	AEGGFLGAEVILK	13	A0A1S3Z7S7	Aminomethyltransferase	Infected2	2	652.366	-0.053704	NaN	0		1077500
1843	AEGGFLGAEVILK	13	A0A1S3Z7S7	Aminomethyltransferase	Infected2	2	652.366	0.22199	NaN	0		1125300
1844	AEGGFLGAEVILK	13	A0A1S3Z7S7	Aminomethyltransferase	Infected2	2	652.366	-0.80457	NaN	0		6473700
1845	AEGGFLGAEVILK	13	A0A1S3Z7S7	Aminomethyltransferase	Infected2	2	652.366	-1.1477	NaN	0		3245400
1846	AEGGFLGAEVILK	13	A0A1S3Z7S7	Aminomethyltransferase	Infected2	2	652.366	0.051148	NaN	0		161850000
1847	AEGGFLGAEVILK	13	A0A1S3Z7S7	Aminomethyltransferase	Infected3	2	652.366	-1.7057	NaN	0		14893000
1848	AEGGFLGAEVILK	13	A0A1S3Z7S7	Aminomethyltransferase	Infected3	2	652.366	-1.0733	NaN	0		936630
1849	AEGGFLGAEVILK	13	A0A1S3Z7S7	Aminomethyltransferase	Infected3	2	652.366	-1.1483	NaN	0		913030
1850	AEGGFLGAEVILK	13	A0A1S3Z7S7	Aminomethyltransferase	Infected3	2	652.366	-0.87925	NaN	0		945200
1851	AEGGFLGAEVILK	13	A0A1S3Z7S7	Aminomethyltransferase	Infected3	2	652.366	-0.5152	NaN	0		1080600
1852	AEGGFLGAEVILK	13	A0A1S3Z7S7	Aminomethyltransferase	Infected3	2	652.366	0.063644	NaN	0		2656000
1853	AEGGFLGAEVILK	13	A0A1S3Z7S7	Aminomethyltransferase	Infected3	2	652.366	0.5102	NaN	0		15082000
1854	AEHAFYLNWAVHSFR	15	A0A1S4BRD0	5-methyltetrahydropteroyltriglutamate-- homocysteine methyltransferase-like	CK1	4	462.73	0.3673	0.019599	1	32.702	59268000
1855	AEHVENSDPK	10	A0A1S3ZSR5	Reticulon-like protein	Infected1	2	584.267	0.58254	0.0027752	1	76.332	26156000
1856	AEHVENSDPK	10	A0A1S3ZSR5	Reticulon-like protein	Infected2	2	584.267	0.70507	0.0011455	1	89.9	30266000
1857	AEHVENSDPK	10	A0A1S3ZSR5	Reticulon-like protein	Infected3	2	584.267	0.3374	0.0023236	1	79.201	27891000
1858	AEIDGLHQELLR	12	A0A1S4A034	protein FLX-like 3 isoform X2	CK2	2	697.375	0.61226	0.0025399	1	71.558	46039000
1859	AEIDGLHQELLR	12	A0A1S4A034	protein FLX-like 3 isoform X2	CK3	2	697.375	1.1766	0.027294	1	46.704	44040000
1860	AEIDGLHQELLR	12	A0A1S4A034	protein FLX-like 3 isoform X2	Infected1	2	697.375	-1.2831	0.033109	1	43.761	27929000
1861	AEIDGLHQELLR	12	A0A1S4A034	protein FLX-like 3 isoform X2	Infected3	2	697.375	0.11618	0.0068606	1	59.294	38845000
1862	AEIDGLHQELLR	12	A0A1S4A034	protein FLX-like 3 isoform X2	Infected2	2	697.375	-0.19087	NaN	0		30529000
1863	AEILQTCPAVLQLR	14	A0A1S4CYY0	osmotin-like protein	CK1	2	806.448	-3.219	1.107e-07	2	122.66	588610000
1864	AEILQTCPAVLQLR	14	A0A1S4CYY0	osmotin-like protein	CK2	2	806.448	-2.7753	1.6253e-05	1	110.25	515060000
1865	AEILQTCPAVLQLR	14	A0A1S4CYY0	osmotin-like protein	CK3	2	806.448	-3.189	1.3905e-17	1	155.08	572620000
1866	AEILQTCPAVLQLR	14	A0A1S4CYY0	osmotin-like protein	Infected1	2	806.448	-0.19984	0.012338	1	48.527	257290000
1867	AEILQTCPAVLQLR	14	A0A1S4CYY0	osmotin-like protein	Infected1	3	537.968	0.5474	0.0021418	1	53.3	63964000
1868	AEILQTCPAVLQLR	14	A0A1S4CYY0	osmotin-like protein	Infected2	2	806.448	0.0059231	7.4004e-12	1	141.54	245360000
1869	AEILQTCPAVLQLR	14	A0A1S4CYY0	osmotin-like protein	Infected3	2	806.448	-0.3228	0.00087361	1	74.475	248630000
1870	AEILQTCPAVLQLR	14	A0A1S4CYY0	osmotin-like protein	Infected3	3	537.968	-1.4189	0.00040799	1	68.277	70554000
1871	AEILQTCPAVLQLR	14	A0A1S4CYY0	osmotin-like protein	CK1	3	537.968	0.871	NaN	0		130380000
1872	AEILQTCPAVLQLR	14	A0A1S4CYY0	osmotin-like protein	CK2	3	537.968	0.94604	NaN	0		83928000
1873	AEILQTCPAVLQLR	14	A0A1S4CYY0	osmotin-like protein	CK3	3	537.968	0.89188	NaN	0		97544000
1874	AEILQTCPAVLQLR	14	A0A1S4CYY0	osmotin-like protein	Infected2	3	537.968	-0.19356	NaN	0		73506000
1875	AEINQIYSK	9	A0A1S3YCI6	probable prefoldin subunit 2	Infected1	2	533.282	1.9019	0.044254	1	45.598	62405000
1876	AEINQIYSK	9	A0A1S3YCI6	probable prefoldin subunit 2	Infected2	2	533.282	1.3676	NaN	0		48757000
1877	AEINQIYSK	9	A0A1S3YCI6	probable prefoldin subunit 2	Infected3	2	533.282	2.1594	NaN	0		43774000
1878	AEISAALNK	9	A0A1S4AX40	ATP synthase subunit b', chloroplastic-like	CK1	2	458.759	-0.069376	0.034585	1	49.418	3031200000
1879	AEISAALNK	9	A0A1S4AX40	ATP synthase subunit b', chloroplastic-like	CK2	2	458.759	0.028922	0.0015056	1	96.668	3168700000
1880	AEISAALNK	9	A0A1S4AX40	ATP synthase subunit b', chloroplastic-like	CK3	2	458.759	-0.70132	0.020503	1	54.982	3353100000
1881	AEISAALNK	9	A0A1S4AX40	ATP synthase subunit b', chloroplastic-like	Infected1	2	458.759	-1.426	0.044836	1	45.368	361380000
1882	AEISAALNK	9	A0A1S4AX40	ATP synthase subunit b', chloroplastic-like	Infected2	2	458.759	0.42239	0.044836	1	45.368	445400000
1883	AEISAALNK	9	A0A1S4AX40	ATP synthase subunit b', chloroplastic-like	Infected3	2	458.759	0.35831	0.040232	1	47.187	440040000
1884	AEISEYSK	8	A0A1S4A843	mitochondrial-processing peptidase subunit alpha	Infected1	2	463.727	-0.091606	0.05551	1	47.187	60248000
1885	AEISEYSK	8	A0A1S4A843	mitochondrial-processing peptidase subunit alpha	Infected2	2	463.727	-0.75744	0.054335	1	47.603	64122000
1886	AEISEYSK	8	A0A1S4A843	mitochondrial-processing peptidase subunit alpha	Infected3	2	463.727	-0.90344	NaN	0		57568000
1887	AEIVELITK	9	A0A1S4APR8	light-induced protein, chloroplastic-like	CK1	2	508.305	0.20299	0.015095	1	58.699	1646500000
1888	AEIVELITK	9	A0A1S4APR8	light-induced protein, chloroplastic-like	CK2	2	508.305	-0.13113	0.0088009	1	67.334	1350300000
1889	AEIVELITK	9	A0A1S4APR8	light-induced protein, chloroplastic-like	CK3	2	508.305	0.018429	0.015095	1	58.699	1549100000
1890	AEIVELITK	9	A0A1S4APR8	light-induced protein, chloroplastic-like	Infected1	2	508.305	-0.15368	0.0097325	2	66.056	940010000
1891	AEIVELITK	9	A0A1S4APR8	light-induced protein, chloroplastic-like	Infected2	2	508.305	0.11833	0.015095	1	58.699	936520000
1892	AEIVELITK	9	A0A1S4APR8	light-induced protein, chloroplastic-like	Infected3	2	508.305	-0.0082163	0.015946	2	57.532	1058400000
1893	AEIVHDLFPLIR	12	A0A1S4AAA5	2-hydroxyisoflavanone dehydratase-like	CK1	2	732.914	-0.44248	0.00086938	1	84.169	72859000
1894	AEIVHDLFPLIR	12	A0A1S4AAA5	2-hydroxyisoflavanone dehydratase-like	CK3	2	732.914	0.15272	0.0012006	1	79.492	49421000
1895	AEIVHDLFPLIR	12	A0A1S4AAA5	2-hydroxyisoflavanone dehydratase-like	Infected1	2	732.914	-0.20153	3.7178e-05	1	117.79	23031000
1896	AEIVHDLFPLIR	12	A0A1S4AAA5	2-hydroxyisoflavanone dehydratase-like	Infected2	2	732.914	-0.81184	0.00073483	1	88.021	23020000
1897	AEIVHDLFPLIR	12	A0A1S4AAA5	2-hydroxyisoflavanone dehydratase-like	Infected3	2	732.914	0.1903	0.016491	1	49.448	26398000
1898	AEIVHDLFPLIR	12	A0A1S4AAA5	2-hydroxyisoflavanone dehydratase-like	CK2	2	732.914	-0.32544	NaN	0		79615000
1899	AEIYAQLLGSLK	12	O80362	50S ribosomal protein L10, chloroplastic	Infected3	2	653.374	-0.14218	0.0051175	1	63.662	66375000
1900	AEIYAQLLGSLK	12	O80362	50S ribosomal protein L10, chloroplastic	CK1	2	653.374	2.3195	NaN	0		44196000
1901	AEIYAQLLGSLK	12	O80362	50S ribosomal protein L10, chloroplastic	CK3	2	653.374	-0.88425	NaN	0		41699000
1902	AEIYAQLLGSLK	12	O80362	50S ribosomal protein L10, chloroplastic	Infected1	2	653.374	0.35825	NaN	0		34940000
1903	AEIYAQLLGSLK	12	O80362	50S ribosomal protein L10, chloroplastic	Infected2	2	653.374	-0.25721	NaN	0		30823000
1904	AEIYSQLLGSLK	12	A0A1S3X8Q5	50S ribosomal protein L10, chloroplastic-like	CK3	2	661.372	0.83092	0.0048932	1	64.224	331550000
1905	AEIYSQLLGSLK	12	A0A1S3X8Q5	50S ribosomal protein L10, chloroplastic-like	Infected1	2	661.372	1.085	0.00036569	1	102.87	180460000
1906	AEIYSQLLGSLK	12	A0A1S3X8Q5	50S ribosomal protein L10, chloroplastic-like	Infected2	2	661.372	1.2697	0.0028964	1	69.229	132250000
1907	AEIYSQLLGSLK	12	A0A1S3X8Q5	50S ribosomal protein L10, chloroplastic-like	Infected3	2	661.372	1.444	0.0004543	1	100.38	156750000
1908	AEIYSQLLGSLK	12	A0A1S3X8Q5	50S ribosomal protein L10, chloroplastic-like	CK1	2	661.372	0.19263	NaN	0		296010000
1909	AEIYSQLLGSLK	12	A0A1S3X8Q5	50S ribosomal protein L10, chloroplastic-like	CK2	2	661.372	0.42582	NaN	0		425690000
1910	AEKEELESSLSK	12	A0A1S3X642	acyl-CoA-binding domain-containing protein 4-like	CK2	2	675.343	2.3682	0.013199	1	73.219	35110000
1911	AEKEELESSLSK	12	A0A1S3X642	acyl-CoA-binding domain-containing protein 4-like	CK3	3	450.565	-0.31815	0.02835	1	39.166	70045000
1912	AEKEELESSLSK	12	A0A1S3X642	acyl-CoA-binding domain-containing protein 4-like	CK3	2	675.343	0.011574	0.005544	1	87.831	42291000
1913	AEKEELESSLSK	12	A0A1S3X642	acyl-CoA-binding domain-containing protein 4-like	Infected2	2	675.343	0.13192	0.031916	1	62.298	23015000
1914	AEKEELESSLSK	12	A0A1S3X642	acyl-CoA-binding domain-containing protein 4-like	Infected3	2	675.343	1.4508	0.053415	1	55.724	22738000
1915	AEKEELESSLSK	12	A0A1S3X642	acyl-CoA-binding domain-containing protein 4-like	CK1	2	675.343	0.65957	NaN	0		49403000
1916	AEKEELESSLSK	12	A0A1S3X642	acyl-CoA-binding domain-containing protein 4-like	CK2	3	450.565	-1.6832	NaN	0		56748000
1917	AEKEELESSLSK	12	A0A1S3X642	acyl-CoA-binding domain-containing protein 4-like	Infected1	2	675.343	2.0026	NaN	0		31583000
1918	AEKEELESSLSK	12	A0A1S3X642	acyl-CoA-binding domain-containing protein 4-like	Infected1	3	450.565	4.0316	NaN	0		5742300
1919	AEKPELLTVILPQSLK	16	A0A1S4CMH2	uncharacterized protein LOC107793301 isoform X2	CK1	3	593.692	-1.2488	0.059261	1	25.358	68073000
1920	AEKPELLTVILPQSLK	16	A0A1S4CMH2	uncharacterized protein LOC107793301 isoform X2	Infected2	3	593.692	-0.3441	0.00030487	1	66.939	79282000
1921	AEKPELLTVILPQSLK	16	A0A1S4CMH2	uncharacterized protein LOC107793301 isoform X2	Infected3	3	593.692	0.16267	0.00062201	1	60.542	68605000
1922	AEKPELLTVILPQSLK	16	A0A1S4CMH2	uncharacterized protein LOC107793301 isoform X2	CK2	3	593.692	-0.060502	NaN	0		56064000
1923	AEKPELLTVILPQSLK	16	A0A1S4CMH2	uncharacterized protein LOC107793301 isoform X2	CK3	3	593.692	-1.0644	NaN	0		73407000
1924	AEKPELLTVILPQSLK	16	A0A1S4CMH2	uncharacterized protein LOC107793301 isoform X2	Infected1	3	593.692	-0.5116	NaN	0		57522000
1925	AELDAAIASEK	11	A0A1S3Z4X3	MICOS complex subunit MIC60-like	Infected3	2	559.29		0.023799	1	41.242	0
1926	AELFADYVSVWPTK	14	A0A1S4CKW1	Alpha-1,4 glucan phosphorylase	CK1	2	813.414	-1.0389	0.002177	1	64.52	94152000
1927	AELFADYVSVWPTK	14	A0A1S4CKW1	Alpha-1,4 glucan phosphorylase	CK2	2	813.414	-0.53674	0.0015158	2	67.648	80298000
1928	AELFADYVSVWPTK	14	A0A1S4CKW1	Alpha-1,4 glucan phosphorylase	CK3	2	813.414	-0.62028	0.0011039	1	69.878	54828000
1929	AELFTSR	7	A0A1S4DMF4	glutathione S-transferase-like	Infected2	2	412.219	0.17832	0.042294	1	60.682	84578000
1930	AELFTSR	7	A0A1S4DMF4	glutathione S-transferase-like	Infected3	2	412.219	-0.29806	0.044987	1	58.917	87302000
1931	AELIGSLK	8	A0A1S4ANG0	probable plastid-lipid-associated protein 6, chloroplastic	Infected1	2	415.753	0.13213	0.016115	1	68.016	843880000
1932	AELIGSLK	8	A0A1S4ANG0	probable plastid-lipid-associated protein 6, chloroplastic	Infected2	2	415.753	-0.11154	0.013585	2	71.692	724660000
1933	AELIGSLK	8	A0A1S4ANG0	probable plastid-lipid-associated protein 6, chloroplastic	Infected3	2	415.753	0.028647	0.033103	1	55.112	902290000
1934	AELIGSLK	8	A0A1S4ANG0	probable plastid-lipid-associated protein 6, chloroplastic	CK1	2	415.753	0.33553	NaN	0		1045300000
1935	AELIGSLK	8	A0A1S4ANG0	probable plastid-lipid-associated protein 6, chloroplastic	CK2	2	415.753	0.38848	NaN	0		1212000000
1936	AELIGSLK	8	A0A1S4ANG0	probable plastid-lipid-associated protein 6, chloroplastic	CK3	2	415.753	0.41888	NaN	0		1483700000
1937	AELLVGTPAK	10	A0A1S3YGZ0	heat shock 70 kDa protein, mitochondrial	CK2	2	499.798	-1.4667	0.007424	1	83.862	338980000
1938	AELLVGTPAK	10	A0A1S3YGZ0	heat shock 70 kDa protein, mitochondrial	CK3	2	499.798	-1.6094	0.007424	1	83.862	298220000
1939	AELLVGTPAK	10	A0A1S3YGZ0	heat shock 70 kDa protein, mitochondrial	Infected1	2	499.798		0.034822	1	39.785	0
1940	AELLVGTPAK	10	A0A1S3YGZ0	heat shock 70 kDa protein, mitochondrial	Infected2	2	499.798	-2.6905	0.011523	1	57.149	170420000
1941	AELLVGTPAK	10	A0A1S3YGZ0	heat shock 70 kDa protein, mitochondrial	Infected3	2	499.798	-2.4662	0.018208	1	53.567	132670000
1942	AELLVGTPAK	10	A0A1S3YGZ0	heat shock 70 kDa protein, mitochondrial	CK1	2	499.798	-1.715	NaN	0		269980000
1943	AELQFLALLPSLRPK	15	A0A1S3X1A8	NAD(P)H-quinone oxidoreductase subunit N, chloroplastic-like	Infected3	3	566.01		0.0041363	1	48.623	0
1944	AELSHGANNGVDIAIR	16	A0A1S3YK10	L-ascorbate peroxidase 1, cytosolic-like	CK1	3	546.285	0.2748	0.0012605	1	52.862	173900000
1945	AELSHGANNGVDIAIR	16	A0A1S3YK10	L-ascorbate peroxidase 1, cytosolic-like	CK1	2	818.924	1.2228	0.0011685	1	62.438	45469000
1946	AELSHGANNGVDIAIR	16	A0A1S3YK10	L-ascorbate peroxidase 1, cytosolic-like	CK2	3	546.285	-0.54062	1.3699e-06	1	106.6	189140000
1947	AELSHGANNGVDIAIR	16	A0A1S3YK10	L-ascorbate peroxidase 1, cytosolic-like	CK2	2	818.924	-0.34589	1.761e-14	1	137.45	62732000
1948	AELSHGANNGVDIAIR	16	A0A1S3YK10	L-ascorbate peroxidase 1, cytosolic-like	CK3	3	546.285	-0.36927	9.6209e-05	1	74.89	211720000
1949	AELSHGANNGVDIAIR	16	A0A1S3YK10	L-ascorbate peroxidase 1, cytosolic-like	CK3	2	818.924	0.87158	7.1394e-11	1	132.25	38878000
1950	AELSHGANNGVDIAIR	16	A0A1S3YK10	L-ascorbate peroxidase 1, cytosolic-like	Infected2	2	818.924	-1.1701	1.0914e-05	1	103.77	23151000
1951	AELSHGANNGVDIAIR	16	A0A1S3YK10	L-ascorbate peroxidase 1, cytosolic-like	Infected3	3	546.285	-1.2934	1.3539e-05	1	94.487	101490000
1952	AELSHGANNGVDIAIR	16	A0A1S3YK10	L-ascorbate peroxidase 1, cytosolic-like	Infected3	2	818.924	-0.88818	3.6947e-10	1	122.16	18848000
1953	AELSHGANNGVDIAIR	16	A0A1S3YK10	L-ascorbate peroxidase 1, cytosolic-like	Infected1	3	546.285	-0.75415	NaN	0		90908000
1954	AELSHGANNGVDIAIR	16	A0A1S3YK10	L-ascorbate peroxidase 1, cytosolic-like	Infected2	3	546.285	-0.49381	NaN	0		115810000
1955	AELSHGANNGVDIAIR	16	A0A1S3YK10	L-ascorbate peroxidase 1, cytosolic-like	Infected2	2	819.416	1.7803	2.0402e-05	1	107.7	43743000
1956	AELSHGANNGVDIAIR	16	A0A1S3YK10	L-ascorbate peroxidase 1, cytosolic-like	Infected3	2	819.416	0.70539	4.923e-28	1	171.78	47321000
1957	AELSHGANNGVDIAIR	16	A0A1S3YK10	L-ascorbate peroxidase 1, cytosolic-like	CK1	2	819.416	0.18909	NaN	0		79746000
1958	AELSHGANNGVDIAIR	16	A0A1S3YK10	L-ascorbate peroxidase 1, cytosolic-like	CK2	2	819.416	0.45454	NaN	0		82255000
1959	AELSHGANNGVDIAIR	16	A0A1S3YK10	L-ascorbate peroxidase 1, cytosolic-like	CK3	2	819.416	-0.040409	NaN	0		117080000
1960	AELSHGANNGVDIAIR	16	A0A1S3YK10	L-ascorbate peroxidase 1, cytosolic-like	Infected1	2	819.416	0.81486	NaN	0		42568000
1961	AELTEEDILHAIEER	15	A0A1S3YXL2	cysteine--tRNA ligase 2, cytoplasmic-like	CK1	3	589.963	0.25398	8.3183e-06	1	95.57	32881000
1962	AELTEEDILHAIEER	15	A0A1S3YXL2	cysteine--tRNA ligase 2, cytoplasmic-like	Infected2	3	589.963		3.349e-11	1	107.35	0
1963	AEMGQDGAPSPSASLKPR	18	A0A1S4BSD9	heat shock factor-binding protein 1-like	CK1	3	600.297	0.038347	0.0009115	1	54.103	69213000
1964	AEMGQDGAPSPSASLKPR	18	A0A1S4BSD9	heat shock factor-binding protein 1-like	Infected1	3	600.297	-0.63617	0.0043716	1	42.633	27743000
1965	AEMGQDGAPSPSASLKPR	18	A0A1S4BSD9	heat shock factor-binding protein 1-like	Infected2	3	600.297	0.33267	0.0033053	1	43.261	28761000
1966	AEMGQDGAPSPSASLKPR	18	A0A1S4BSD9	heat shock factor-binding protein 1-like	Infected3	3	600.297	-0.15822	NaN	0		26330000
1967	AENKEEDVK	9	Q06BK4	Water channel protein	Infected1	2	552.264	-0.57306	0.0019491	1	104.43	60121000
1968	AENKEEDVK	9	Q06BK4	Water channel protein	Infected2	2	552.264	-0.21129	0.0010253	1	114.89	67077000
1969	AENKEEDVK	9	Q06BK4	Water channel protein	Infected3	2	552.264	-0.61655	0.00095761	1	118.28	49750000
1970	AENTTKPSNEEIVEK	15	A0A1S4CIM0	uncharacterized protein LOC107819470	CK1	2	865.926	0.79223	5.2392e-20	2	153.98	51164000
1971	AENTTKPSNEEIVEK	15	A0A1S4CIM0	uncharacterized protein LOC107819470	CK2	2	865.926	0.61931	1.0085e-13	1	135.23	32352000
1972	AENTTKPSNEEIVEK	15	A0A1S4CIM0	uncharacterized protein LOC107819470	CK3	2	865.926	1.5171	1.8566e-07	1	118.31	60498000
1973	AENTTKPSNEEIVEK	15	A0A1S4CIM0	uncharacterized protein LOC107819470	Infected2	2	865.926	1.1636	0.0010552	1	71.98	13921000
1974	AENTTKPSNEEIVEK	15	A0A1S4CIM0	uncharacterized protein LOC107819470	Infected3	2	865.926	0.7381	0.0091832	1	54.281	14545000
1975	AENTTKPSNEEIVEK	15	A0A1S4CIM0	uncharacterized protein LOC107819470	Infected1	2	865.926	2.1872	NaN	0		21825000
1976	AEPLHWTSLEYTR	13	A0A1S4BMU1	Suppressor of G2 allele of SKP1	CK1	3	534.935		0.01863	1	36.81	0
1977	AEPLHWTSLEYTR	13	A0A1S4BMU1	Suppressor of G2 allele of SKP1	CK2	3	534.935	-0.3328	0.045531	1	34.432	277430000
1978	AEPLHWTSLEYTR	13	A0A1S4BMU1	Suppressor of G2 allele of SKP1	Infected1	3	534.935		0.001379	1	52.576	0
1979	AEPLHWTSLEYTR	13	A0A1S4BMU1	Suppressor of G2 allele of SKP1	Infected2	3	534.935	-1.1063	0.0047056	1	49.298	162230000
1980	AEPLHWTSLEYTR	13	A0A1S4BMU1	Suppressor of G2 allele of SKP1	Infected3	3	534.935	-0.6675	0.0019202	1	55.899	136150000
1981	AEPLHWTSLEYTR	13	A0A1S4BMU1	Suppressor of G2 allele of SKP1	CK3	3	534.935	-0.028295	NaN	0		238950000
1982	AEQETFAFQAEINQLLSLIINTFYSNK	27	A0A1S3XU77	heat shock cognate protein 80-like	CK1	3	1058.87	-0.73523	4.3078e-18	1	112.34	96228000
1983	AEQETFAFQAEINQLLSLIINTFYSNK	27	A0A1S3XU77	heat shock cognate protein 80-like	CK2	3	1058.87	-0.69786	1.8276e-14	1	97.839	58542000
1984	AEQETFAFQAEINQLLSLIINTFYSNK	27	A0A1S3XU77	heat shock cognate protein 80-like	CK3	3	1058.87	-0.076677	3.6985e-30	2	136.71	135640000
1985	AEQETFAFQAEINQLLSLIINTFYSNK	27	A0A1S3XU77	heat shock cognate protein 80-like	Infected1	3	1058.87	-0.68583	1.7495e-05	1	55.158	25866000
1986	AEQGHGANNGIDIAIR	16	Q42941	Ascorbate peroxidase	CK1	3	545.945	-0.29332	0.0004325	1	59.728	332650000
1987	AEQGHGANNGIDIAIR	16	Q42941	Ascorbate peroxidase	CK1	2	818.414	0.019252	1.3892e-08	1	120.77	80544000
1988	AEQGHGANNGIDIAIR	16	Q42941	Ascorbate peroxidase	CK1	2	818.414		1.4801e-11	1	113.8	0
1989	AEQGHGANNGIDIAIR	16	Q42941	Ascorbate peroxidase	CK2	3	545.945	-0.8697	9.2482e-05	1	75.911	318070000
1990	AEQGHGANNGIDIAIR	16	Q42941	Ascorbate peroxidase	CK2	2	818.414	0.326	1.2349e-14	1	140.51	81749000
1991	AEQGHGANNGIDIAIR	16	Q42941	Ascorbate peroxidase	CK2	2	818.414	2.6432	0.0049929	1	51.798	107450000
1992	AEQGHGANNGIDIAIR	16	Q42941	Ascorbate peroxidase	CK2	3	545.945	-0.81717	0.01429	1	35.771	393020000
1993	AEQGHGANNGIDIAIR	16	Q42941	Ascorbate peroxidase	CK3	3	545.945	-0.34878	0.00038721	2	61.127	453850000
1994	AEQGHGANNGIDIAIR	16	Q42941	Ascorbate peroxidase	CK3	2	818.414	1.2254	1.5767e-11	1	134.13	109820000
1995	AEQGHGANNGIDIAIR	16	Q42941	Ascorbate peroxidase	CK3	3	545.945	-0.75047	0.00022877	1	66.022	285110000
1996	AEQGHGANNGIDIAIR	16	Q42941	Ascorbate peroxidase	CK3	2	818.414		6.8631e-08	1	102.1	0
1997	AEQGHGANNGIDIAIR	16	Q42941	Ascorbate peroxidase	Infected1	3	545.945	-0.78734	0.00010519	1	72.433	524500000
1998	AEQGHGANNGIDIAIR	16	Q42941	Ascorbate peroxidase	Infected1	2	818.414	0.28895	4.315e-08	1	118.91	133790000
1999	AEQGHGANNGIDIAIR	16	Q42941	Ascorbate peroxidase	Infected2	3	545.945	-0.41116	0.0012468	1	52.93	497920000
2000	AEQGHGANNGIDIAIR	16	Q42941	Ascorbate peroxidase	Infected2	2	818.414	-0.25002	1.8941e-20	1	149.24	110190000
2001	AEQGHGANNGIDIAIR	16	Q42941	Ascorbate peroxidase	Infected3	2	818.414	0.11529	1.6496e-20	1	150.72	136530000
[truncated: 102,576 more rows]
