# Supplementary material for: Comparative proteomic analysis of Nicotiana benthamiana plants under Chinese wheat mosaic virus infection
Source: BMC Plant Biol. 2021 Jan 19;21:51. doi: 10.1186/s12870-021-02826-9 (PMC7816467; doi:10.1186/s12870-021-02826-9)
Supplement: Supplementary file 3 — Additional file 3: Table S2. Detailed information of all identified proteins. [file 12870_2021_2826_MOESM3_ESM.xlsx]

## Sheet: Sheet1
Table S2. Detailed information of all identified proteins
Protein accession：Protein accession number of database used for search
Protein description：Functional description of proteins in databases
Gene name: The names of genes encoding corresponding proteins
Mol.weight: Protein molecular weight ,unit [kDa]
Sequence coverage[%]: Percent of identified peptdie sequence covering in protein sequence
Protein accession	Protein description	Gene name	Sequence coverage [%]	Mol. weight [kDa]	Score	MS/MS Counts	Peptides	Unique peptides	MS/MS Count CK1	MS/MS Count CK2	MS/MS Count CK3	MS/MS Count Infected1	MS/MS Count Infected2	MS/MS Count Infected3	Peptides CK1	Peptides CK2	Peptides CK3	Peptides Infected1	Peptides Infected2	Peptides Infected3	Unique peptides CK1	Unique peptides CK2	Unique peptides CK3	Unique peptides Infected1	Unique peptides Infected2	Unique peptides Infected3	LFQ intensity CK1	LFQ intensity CK2	LFQ intensity CK3	LFQ intensity Infected1	LFQ intensity Infected2	LFQ intensity Infected3	CK1	CK2	CK3	Infected1	Infected2	Infected3	Infected/CK Ratio	Infected/CK P value
A0A059TCI1	Cysteine proteinase inhibitor	LOC107761445	53.1	10.819	18.023	7	6	4	1	1	2	1	1	1	4	5	4	4	4	3	3	4	3	2	2	2	1237300000	1322600000	1198700000	0	0	0	0.988	1.056	0.957
A0A068JFR6	Triosephosphate isomerase	LOC107804179	53	27.051	11.918	17	11	1	4	3	5	2	1	2	11	11	10	9	9	9	1	1	1	1	1	1	2637100000	2830800000	3157100000	0	2167000000	2363000000	1.002	1.076	1.2		0.824	0.898	0.788	0.050997
A0A075EYQ4	Ubiquitin-conjugating enzyme E2 35-like protein	Fni3	57.5	17.206	25.1	6	7	1	1	1	1	1	1	1	5	5	7	5	6	5	1	1	1	1	1	1	0	0	0	0	0	158300000						1
A0A075EYQ6	Eukaryotic translation initiation factor 5A	eIF-5A3	54.7	17.363	95.747	11	6	1	2	2	2	1	2	2	4	4	4	5	5	6	1	1	1	1	1	1	2523900000	2228400000	2430500000	1071800000	965480000	1034900000	1.477	1.304	1.422	0.627	0.565	0.606	0.428	5.9908e-05
A0A075F1U0	Constitutive plastid-lipid associated protein	CHRD	41.7	19.871	33.254	44	7	7	8	5	6	8	9	8	5	6	6	6	7	7	5	6	6	6	7	7	3949100000	5438200000	4566600000	4704200000	5431400000	5146200000	0.81	1.116	0.937	0.965	1.115	1.056	1.095	0.39046
A0A075F1U5	Protein tyrosine phosphatase	ptpkis1	15	41.804	18.154	17	5	1	4	2	4	3	2	2	5	5	5	4	4	4	1	1	1	1	1	1	997050000	947560000	953530000	922120000	888660000	844900000	1.077	1.024	1.03	0.996	0.96	0.913	0.916	0.042298
A0A075F2H4	Ubiquitin-conjugating enzyme E2 36-like protein	Ubc13-2	57.5	17.22	72.444	29	7	1	4	3	6	5	7	4	5	5	7	5	6	5	1	1	1	1	1	1	1646400000	1691900000	1622100000	1468900000	1685300000	1705300000	1.006	1.034	0.991	0.898	1.03	1.042	0.98	0.6732
A0A075F9G5	Cysteine proteinase inhibitor	CYS2	16.7	13.128	2.9497	5	2	1	0	0	0	1	2	2	2	2	2	2	2	2	1	1	1	1	1	1	285080000	248930000	260030000	266440000	233730000	278470000	1.088	0.95	0.992	1.017	0.892	1.062	0.981	0.76864
A0A076FNH2	Solanesyl diphosphate synthase 1-like protein	LOC107832641	8.7	43.965	6.1044	4	2	2	0	0	0	1	2	1	0	0	0	1	2	2	0	0	0	1	2	2	0	0	0	0	56575000	45468000					1.109	0.891
A0A076FU21	Temperature-induced lipocalin	TIL	19.5	21.369	9.4087	4	4	4	0	0	0	1	1	2	3	3	1	3	3	3	3	3	1	3	3	3	0	0	0	105530000	108520000	106600000				0.987	1.015	0.997
A0A076L1Y1	Chlorophyll a-b binding protein, chloroplastic	LOC107793205	44.9	28.556	166.38	40	8	1	10	8	8	5	4	5	7	7	7	8	8	6	1	1	1	1	1	1	12836000000	10424000000	11137000000	3080000000	2892600000	2709300000	1.788	1.452	1.551	0.429	0.403	0.377	0.252	4.201e-05
A0A076L1Z5	Remorin 2	LOC107810092	5.2	19.108	1.9619	3	1	1	0	0	0	1	1	1	0	0	0	1	1	1	0	0	0	1	1	1	0	0	0	0	0	44735000						1
A0A076L2E2	40S ribosomal protein S25	LOC107768022	20.6	11.77	4.0358	3	2	2	1	1	0	1	0	0	2	1	2	1	2	1	2	1	2	1	2	1	248760000	0	0	0	0	0	1
A0A076L2G1	Sulfurtransferase	LOC107787523	17.8	41.414	3.0267	1	5	1	0	1	0	0	0	0	3	4	4	4	4	5	1	1	1	1	1	1	0	0	0	0	0	93486000						1
A0A077D837	Glutathione synthetase	LOC107832748	4.3	61.806	13.471	5	2	2	1	1	1	0	1	1	1	1	1	0	1	1	1	1	1	0	1	1	0	0	106180000	0	0	0			1
A0A077D849	Eukaryotic translation initiation factor 5A	LOC107788104	64.4	17.541	6.5297	5	7	3	1	1	1	1	1	0	5	5	4	5	5	4	1	1	1	1	1	0	0	0	0	0	22398000	0					1
A0A077D9P0	40S ribosomal protein S17	LOC107769059	47.9	16.25	14.787	25	6	3	4	4	5	3	4	5	6	5	6	6	6	6	3	2	3	3	3	3	1819200000	2091500000	1914300000	1559800000	1646100000	1709900000	1.016	1.168	1.069	0.871	0.92	0.955	0.844	0.025876
A0A077DBL2	20 kDa chaperonin, chloroplastic-like	LOC107831277	53.2	26.37	227.56	128	14	2	22	23	21	19	21	22	13	13	14	14	14	14	2	2	2	2	2	2	20914000000	21273000000	19196000000	15004000000	17979000000	16675000000	1.13	1.149	1.037	0.811	0.971	0.901	0.809	0.025057
A0A097BTV9	V-type proton ATPase catalytic subunit A	LOC107818091	57.5	68.628	1.7446	1	28	1	0	0	0	0	0	1	22	25	24	25	24	24	0	0	1	1	1	1	0	0	0	0	0	122780000						1
A0A0A7AF85	Carotenoid cleavage dioxygenase 1-1	CCD1-1	12.3	61.006	10.232	12	4	4	1	3	3	2	2	1	2	3	3	4	4	3	2	3	3	4	4	3	318360000	275320000	211180000	219230000	202940000	214250000	1.325	1.146	0.879	0.913	0.845	0.892	0.791	0.145339
A0A0A8WJI1	Aquaporin PIP2 7b	LOC107826207	19.4	30.471	39.631	7	4	4	3	2	2	0	0	0	3	4	3	4	4	4	3	4	3	4	4	4	105460000	119440000	78824000	156470000	169110000	189540000	0.773	0.875	0.578	1.147	1.239	1.389	1.696	0.016104
A0A0A8WK75	Aquaporin PIP2 6b	LOC107815182	21.9	30.387	30.119	18	4	4	4	1	3	3	4	3	4	2	3	2	2	2	4	2	3	2	2	2	13362000	10051000	18363000	392020000	282610000	299170000	0.079	0.059	0.108	2.316	1.67	1.767	23.386	9.7693e-05
A0A0A8WK76	Aquaporin PIP2 9b	LOC107763243	9.1	30.734	31.405	6	3	3	0	1	1	2	0	2	0	1	2	2	1	2	0	1	2	2	1	2	0	0	0	360400000	0	340510000				1.028		0.972
A0A0C4FSU4	BADH2 protein	BADH2	38.1	55.658	50.731	36	13	9	6	8	8	2	6	6	7	7	9	6	11	13	4	4	5	3	7	9	1918200000	1883700000	1658900000	1453200000	1683100000	1457400000	1.145	1.124	0.99	0.867	1.004	0.87	0.841	0.059639
A0A0C4Y311	Nicotiana tabacum cultivar SR1 cystathionine gamma synthase 1 mRNA	LOC107774020	11.7	57.931	7.2092	7	5	2	2	1	1	1	0	2	5	5	4	1	3	3	2	2	1	0	1	1	243990000	298840000	267200000	0	177250000	234760000	0.998	1.223	1.093		0.725	0.961	0.763	0.122341
A0A0F7CYG6	Translationally controlled tumor protein	LOC107778375	61.3	18.755	13.809	12	7	4	1	1	2	3	3	2	6	5	5	6	6	5	3	2	2	3	3	2	0	1536600000	1819200000	0	2787100000	2388700000		0.72	0.853		1.307	1.12	1.543	0.06316
A0A0K2GN10	Glyceraldehyde-3-phosphate dehydrogenase	GAPC1	49.9	36.702	20.825	13	17	3	3	1	2	2	2	3	15	15	16	16	15	15	2	3	2	3	3	3	516000000	0	608850000	886110000	1120200000	821070000	0.653		0.77	1.121	1.417	1.039	1.676	0.032545
A0A0M4JB57	NADH dehydrogenase subunit 9	nad9	6.8	22.638	2.4925	3	1	1	1	1	1	0	0	0	1	1	1	1	1	1	1	1	1	1	1	1	0	0	0	0	0	65646000						1
A0A0M4JJI5	ATP synthase subunit alpha	atp1	42.6	55.225	93.429	256	21	19	30	33	44	47	51	51	18	17	18	18	18	18	16	15	16	16	17	17	15661000000	16070000000	17333000000	20130000000	19838000000	20016000000	0.862	0.884	0.954	1.108	1.092	1.101	1.223	0.022456
A0A0M4JNG5	NADH dehydrogenase subunit 7	nad7	3.3	44.47	1.8624	0	1	1	0	0	0	0	0	0	1	0	1	1	1	1	1	0	1	1	1	1	0	0	0	0	0	57091000						1
A0A0R4X9V9	Mannose-binding lectin	MBL3	30.2	33.717	118.49	26	7	4	4	4	3	4	6	5	4	6	6	5	6	6	2	3	3	3	3	3	510780000	473210000	624770000	798560000	880930000	904140000	0.731	0.677	0.894	1.143	1.261	1.294	1.606	0.0062394
A0A0S0N610	Tubulin beta chain	TUB1	51.1	50.499	146.64	84	17	3	19	15	16	10	13	11	15	14	16	11	12	13	3	3	3	0	0	1	4863900000	5005500000	4947800000	4230800000	4102900000	4028400000	1.074	1.105	1.092	0.934	0.906	0.889	0.834	0.00039874
A0A139ZSG9	6-phosphogluconate dehydrogenase, decarboxylating	LOC107779182	27.7	53.295	19.354	6	10	1	1	1	1	1	1	1	8	8	8	9	9	8	1	1	1	1	1	1	0	0	0	0	0	150860000						1
A0A140G1P2	Photosystem II protein D1	psbA	26.3	38.95	74.336	67	9	9	16	9	10	8	12	12	9	9	9	8	8	8	9	9	9	8	8	8	7891300000	6913000000	6679300000	7744300000	6839600000	6058000000	1.124	0.985	0.951	1.103	0.974	0.863	0.961	0.65232
A0A140G1P4	ribosomal protein S16	rps16	43.5	9.9206	5.8766	5	3	3	0	1	1	1	1	1	2	3	3	3	2	2	2	3	3	3	2	2	0	241110000	243170000	227740000	244150000	0		1.009	1.017	0.953	1.021		0.974	0.5235
A0A140G1P7	ATP synthase subunit alpha	atpA	52.1	55.422	323.31	470	22	20	84	90	97	60	74	65	21	21	20	20	19	19	19	19	18	18	18	18	88334000000	95407000000	96136000000	72891000000	74075000000	70850000000	1.065	1.15	1.159	0.879	0.893	0.854	0.778	0.00113501
A0A140G1P8	ATP synthase CF0 B subunit	atpF	57.6	20.857	241.37	70	14	14	12	13	15	11	10	9	13	14	13	14	12	12	13	14	13	14	12	12	8571000000	8968600000	8524800000	5648200000	5327200000	5031200000	1.222	1.279	1.216	0.806	0.76	0.718	0.614	0.00019606
A0A140G1P9	ATP synthase CF0 C subunit	atpH	50.6	7.9903	27.588	0	1	1	0	0	0	0	0	0	0	0	1	0	0	0	0	0	1	0	0	0	0	0	0	0	0	0
A0A140G1Q0	ATP synthase CF0 A subunit	atpI	19	27.002	11.243	6	3	3	1	2	2	0	0	1	1	2	1	1	1	2	1	2	1	1	1	2	0	53471000	53509000	0	0	0		1	1
A0A140G1Q7	Photosystem II D2 protein	psbD	29.2	39.535	156.64	90	8	8	15	14	21	11	12	17	8	7	8	7	6	7	8	7	8	7	6	7	7360900000	8151100000	7741700000	5696900000	6165900000	4712600000	1.109	1.228	1.166	0.858	0.929	0.71	0.713	0.0155222
A0A140G1Q8	Photosystem II CP43 reaction center protein	psbC	31.7	50.344	170.89	65	11	11	13	10	13	10	7	12	10	10	10	9	10	10	10	10	10	9	10	10	12294000000	11556000000	12077000000	6953900000	6406700000	6969400000	1.311	1.232	1.288	0.742	0.683	0.743	0.566	6.473e-05
A0A140G1R2	Photosystem I P700 chlorophyll a apoprotein A2	psaB	26.6	82.408	70.508	97	13	13	19	16	20	12	14	16	12	11	13	9	9	10	12	11	13	9	9	10	6427500000	6224100000	5909800000	5761800000	4723800000	5731900000	1.109	1.074	1.02	0.994	0.815	0.989	0.874	0.117537
A0A140G1R3	Photosystem I P700 chlorophyll a apoprotein A1	psaA	14.5	83.03	36.877	44	10	10	9	7	9	5	6	8	8	8	8	7	7	7	8	8	8	7	7	7	2497900000	2982300000	2573000000	3600000000	3600700000	2854500000	0.828	0.988	0.853	1.193	1.193	0.946	1.248	0.081658
A0A140G1R4	Photosystem I assembly protein Ycf3	ycf3	33.9	19.553	10.356	6	4	4	0	2	2	0	1	1	3	4	4	1	2	2	3	4	4	1	2	2	0	464330000	541790000	0	0	0		0.923	1.077
A0A140G1R6	ribosomal protein S4	rps4	15.4	23.42	3.8101	6	3	3	2	1	2	0	1	0	3	3	3	1	2	1	3	3	3	1	2	1	365090000	379280000	364210000	0	0	0	0.988	1.026	0.986
A0A140G1R8	NADH-quinone oxidoreductase subunit C	ndhJ	21.5	18.595	6.0477	4	3	3	1	2	1	0	0	0	3	3	2	2	2	2	3	3	2	2	2	2	233570000	284850000	0	0	0	0	0.901	1.099
A0A140G1R9	NADH-quinone oxidoreductase subunit B	ndhK	7.3	27.961	3.9113	7	1	1	1	2	1	1	0	2	1	1	1	1	1	1	1	1	1	1	1	1	0	288000000	193320000	0	177560000	0		1.311	0.88		0.808		0.738
A0A140G1S1	ATP synthase CF1 epsilon subunit	atpE	62.4	14.607	130.18	55	7	4	10	10	15	9	5	6	7	7	7	6	6	5	4	4	4	4	4	4	5858800000	7245100000	6321400000	6178300000	5434300000	5022200000	0.975	1.206	1.052	1.028	0.904	0.836	0.856	0.147942
A0A140G1S2	ATP synthase subunit beta	atpB	85.3	53.539	323.31	856	29	27	184	212	186	89	94	91	29	29	29	28	28	28	27	27	27	26	26	26	82061000000	92511000000	82760000000	63394000000	65986000000	61549000000	1.098	1.238	1.108	0.849	0.883	0.824	0.742	0.0023986
A0A140G1S3	Ribulose bisphosphate carboxylase large chain	rbcL	65.6	52.898	323.31	2608	37	37	474	499	511	414	353	357	36	35	37	33	32	33	36	35	37	33	32	33	598610000000	635280000000	600630000000	540180000000	511050000000	462220000000	1.073	1.139	1.076	0.968	0.916	0.828	0.825	0.0174033
A0A140G1S4	Acetyl-coenzyme A carboxylase carboxyl transferase subunit beta	accD	3.3	58.472	3.087	6	2	2	1	1	2	1	1	0	1	1	2	1	1	1	1	1	2	1	1	1	0	0	0	0	0	20547000						1
A0A140G1S6	Photosystem I assembly protein Ycf4	ycf4	4.9	21.382	1.9126	2	1	1	1	0	1	0	0	0	1	0	1	0	0	0	1	0	1	0	0	0	0	0	60926000	0	0	0			1
A0A140G1S8	Cytochrome f	petA	66.2	35.245	221.13	211	17	17	43	36	41	32	25	34	15	14	14	14	13	14	15	14	14	14	13	14	27619000000	26847000000	24422000000	21842000000	19251000000	21310000000	1.173	1.14	1.037	0.928	0.818	0.905	0.791	0.0119975
A0A140G1T1	Photosystem II reaction center protein L	psbL	36.8	4.4971	37.631	6	1	1	1	1	1	1	1	1	1	1	1	1	1	1	1	1	1	1	1	1	0	0	0	0	0	40084000						1
A0A140G1T2	Cytochrome b559 subunit beta	psbF	87.2	4.4843	39.686	42	2	2	8	6	5	9	9	5	2	2	2	2	2	2	2	2	2	2	2	2	5388500000	4215600000	4322200000	7742600000	5425400000	4204000000	1.033	0.808	0.829	1.484	1.04	0.806	1.247	0.36926
A0A140G1T3	Cytochrome b559 subunit alpha	psbE	48.2	9.3965	27.072	31	4	4	5	7	8	3	4	4	4	4	4	3	3	4	4	4	4	3	3	4	5832100000	7039800000	6344600000	3311700000	2725000000	3089700000	1.235	1.49	1.343	0.701	0.577	0.654	0.475	0.0006974
A0A140G1T9	ribosomal protein S18	rps18	21.8	12.052	3.6399	6	2	2	1	1	1	0	1	2	1	1	1	1	1	2	1	1	1	1	1	2	0	0	0	0	0	94797000						1
A0A140G1U2	ATP-dependent Clp protease proteolytic subunit	clpP	21.4	22.082	173.26	11	2	2	2	2	2	0	2	3	2	2	2	2	2	2	2	2	2	2	2	2	183990000	103390000	197250000	275600000	255260000	215360000	0.897	0.504	0.962	1.343	1.244	1.05	1.539	0.099203
A0A140G1U3	Photosystem II CP47 reaction center protein	psbB	27.4	56.014	166.82	72	10	10	13	11	12	13	11	12	9	9	9	8	7	9	9	9	9	8	7	9	5467400000	4719500000	4999900000	3438600000	3685800000	3878600000	1.253	1.081	1.145	0.788	0.844	0.889	0.725	0.0043802
A0A140G1U8	Cytochrome b6-f complex subunit 4	petD	10.6	17.459	3.0854	11	2	2	2	4	3	1	0	1	2	2	1	1	1	1	2	2	1	1	1	1	1084200000	1409400000	1284000000	129520000	138850000	133050000	1.557	2.024	1.843	0.186	0.199	0.191	0.106	4.6795e-06
A0A140G1U9	DNA-directed RNA polymerase subunit alpha	rpoA	4.5	38.612	-2	0	1	1	0	0	0	0	0	0	0	0	0	1	0	1	0	0	0	1	0	1	0	0	0	0	0	0
A0A140G1V0	ribosomal protein S11	rps11	43.5	14.883	11.603	17	5	5	2	3	3	4	1	4	3	4	5	4	3	4	3	4	5	4	3	4	478770000	1068600000	971370000	784900000	741240000	771040000	0.596	1.331	1.21	0.978	0.923	0.961	0.912	0.90652
A0A140G1V2	ribosomal protein S8	rps8	21.6	15.79	16.291	11	3	3	3	2	3	1	1	1	3	3	3	2	2	2	3	3	3	2	2	2	143490000	102750000	143450000	0	65559000	85503000	1.327	0.95	1.326		0.606	0.791	0.582	0.053879
A0A140G1V3	ribosomal protein L14	rpl14	59	13.578	61.603	76	7	7	13	13	13	15	11	11	6	6	6	7	6	6	6	6	6	7	6	6	6031600000	6290100000	6709500000	4483900000	5626300000	4655100000	1.071	1.117	1.191	0.796	0.999	0.826	0.776	0.028336
A0A140G1V4	ribosomal protein L16	rpl16	21.6	15.214	6.911	5	2	2	1	3	1	0	0	0	2	2	1	1	1	1	2	2	1	1	1	1	235750000	0	0	0	0	0	1
A0A1S3XJT2	xanthoxin dehydrogenase-like	LOC107765752	21.6	25.085	11.425	15	5	5	2	4	2	3	1	3	4	4	4	3	3	3	4	4	4	3	3	3	424040000	572650000	503830000	165480000	119190000	155310000	1.311	1.771	1.558	0.512	0.369	0.48	0.293	0.00075896
A0A140G1V6	ribosomal protein L22	rpl22	9.7	17.769	8.3635	4	1	1	1	1	1	0	1	0	1	1	1	1	1	0	1	1	1	1	1	0	0	0	0	0	52109000	0					1
A0A140G1X0	Photosystem I iron-sulfur center	psaC	64.2	9.0384	130.4	95	5	5	19	17	18	14	14	13	5	5	5	5	4	4	5	5	5	5	4	4	41397000000	38068000000	46197000000	24908000000	21666000000	23241000000	1.271	1.168	1.418	0.765	0.665	0.713	0.556	0.0010621
A0A140G1X6	30S ribosomal protein S15	rps15	24.1	10.445	3.3528	2	2	2	1	0	1	0	0	0	2	1	2	0	1	1	2	1	2	0	1	1	147090000	0	102650000	0	0	0	1.178		0.822
A0A140G1Y4	ribosomal protein L2	rpl2	21.5	30.01	18.425	9	4	4	2	3	4	0	0	0	3	3	4	2	1	2	3	3	4	2	1	2	554220000	700620000	572810000	401120000	0	365040000	1.068	1.351	1.104	0.773		0.704	0.629	0.01992
A0A193PE99	Mitogen-activated protein kinase	NtMPK4L-1	8.6	42.97	12.621	4	2	2	1	2	1	0	0	0	1	2	2	0	1	0	1	2	2	0	1	0	0	50989000	0	0	0	0		1
A0A1S3WX25	Glucose-6-phosphate 1-dehydrogenase	LOC107758909	20	58.415	28.795	14	7	7	2	1	2	3	4	2	4	5	3	6	5	5	4	5	3	6	5	5	392370000	430210000	417200000	426590000	317650000	335570000	1.015	1.113	1.079	1.103	0.822	0.868	0.871	0.196836
A0A1S3WXA0	uncharacterized protein LOC107758913	LOC107758913	9.1	46.818	8.3618	9	3	3	3	2	2	0	2	0	3	3	3	3	3	2	3	3	3	3	3	2	103620000	110400000	97751000	141490000	110780000	147420000	0.874	0.931	0.824	1.193	0.934	1.243	1.282	0.065297
A0A1S3WXJ7	Peptidyl-prolyl cis-trans isomerase	LOC107759056	8.3	15.106	1.8155	1	1	1	0	0	0	1	0	0	0	0	0	1	0	0	0	0	0	1	0	0	0	0	0	10968000	0	0				1
A0A1S3WXK3	rhodanese-like domain-containing protein 10 isoform X2	LOC107759045	13	21.33	3.4142	3	2	2	1	0	1	0	1	0	2	2	1	0	1	2	2	2	1	0	1	2	0	0	0	0	0	88934000						1
A0A1S3WXP6	probable methyltransferase PMT3	LOC107759039	3.9	70.254	2.7569	2	2	2	0	0	2	0	0	0	2	1	2	2	2	1	2	1	2	2	2	1	41805000	0	45073000	109820000	89525000	0	0.584		0.63	1.535	1.251		2.295	0.0169962
A0A1S3WXY4	beta-glucosidase BoGH3B-like	LOC107759116	3.7	65.839	2.021	3	2	1	0	0	1	1	0	1	2	2	2	2	1	2	1	1	1	1	0	1	0	0	0	0	0	127740000						1
A0A1S3WYF0	pentatricopeptide repeat-containing protein At1g62350-like	LOC107759284	3.3	27.98	-2	0	1	1	0	0	0	0	0	0	0	1	0	0	0	0	0	1	0	0	0	0	0	0	0	0	0	0
A0A1S3WYG1	60S ribosomal protein L22-3-like	LOC107759189	48.8	14.047	26.66	20	6	3	3	5	3	3	3	3	2	4	3	4	5	5	1	2	2	1	2	2	2005700000	2080600000	1967900000	1650900000	1667800000	1573200000	1.099	1.14	1.079	0.905	0.914	0.862	0.808	0.00092269
A0A1S3WYI2	protease Do-like 8, chloroplastic	LOC107759360	9.4	49.986	9.3746	9	3	3	2	2	2	1	1	1	2	3	3	3	3	3	2	3	3	3	3	3	577750000	663540000	609510000	301990000	302470000	293140000	1.261	1.449	1.331	0.659	0.66	0.64	0.485	6.2461e-05
A0A1S3WYR5	extensin-like isoform X2	LOC107759431	32.9	36.868	22.693	19	8	8	1	2	2	4	4	6	6	6	6	7	7	7	6	6	6	7	7	7	1086100000	1050100000	1037900000	1925900000	1732700000	1825800000	0.753	0.728	0.719	1.335	1.201	1.265	1.728	8.1505e-05
A0A1S3WYR8	Fructose-bisphosphate aldolase	LOC107759369	58.4	42.833	18.753	21	16	3	3	5	6	2	2	3	12	14	15	16	15	16	3	3	3	3	3	3	1545100000	1861000000	1693100000	997950000	835180000	825620000	1.195	1.439	1.309	0.772	0.646	0.639	0.522	0.00132173
A0A1S3WYS6	uncharacterized protein At2g27730, mitochondrial-like	LOC107759442	25.9	12.344	21.646	12	2	1	1	1	0	6	2	2	1	1	1	2	2	2	1	1	1	1	1	1	385940000	370090000	0	1374400000	311090000	0	0.632	0.606		2.252	0.51		2.231	0.59478
A0A1S3WYT6	transcription factor IIIB 60 kDa subunit-like	LOC107759451	2	66.233	-2	0	1	1	0	0	0	0	0	0	1	1	0	0	1	1	1	1	0	0	1	1	0	0	0	0	0	0
A0A1S3WYW8	intracellular ribonuclease LX-like	LOC107759406	15.8	26.756	4.9151	10	3	3	1	1	1	2	2	3	3	2	2	3	3	3	3	2	2	3	3	3	149440000	156640000	159840000	557900000	575880000	569950000	0.413	0.433	0.442	1.543	1.593	1.576	3.658	2.5521e-07
A0A1S3WZ09	60S ribosomal protein L30-like	LOC107759448	35.4	12.398	6.3799	4	3	2	1	1	2	0	0	0	3	3	3	2	2	2	2	2	2	1	1	1	240420000	243080000	258060000	0	0	0	0.973	0.983	1.044
A0A1S3WZF8	membrane-associated 30 kDa protein, chloroplastic-like	LOC107759493	29.9	43.579	151.16	21	8	8	4	3	3	3	4	4	7	7	7	5	8	7	7	7	7	5	8	7	1343300000	1442200000	1143900000	808620000	1003800000	898940000	1.214	1.303	1.034	0.731	0.907	0.812	0.69	0.0160789
A0A1S3WZJ6	Starch synthase, chloroplastic/amyloplastic	LOC107759522	36.6	67.256	98.083	93	20	3	14	13	10	19	18	19	17	17	16	15	17	16	2	2	2	2	3	2	4869700000	4892000000	4540600000	10960000000	10905000000	9813900000	0.635	0.638	0.592	1.43	1.423	1.281	2.217	5.5808e-05
A0A1S3WZX1	elongation factor 1-beta-like	LOC107759618	43.8	24.501	4.0081	8	8	1	2	1	2	1	1	1	7	7	7	7	8	8	1	1	1	1	1	1	0	0	0	0	0	586400000						1
A0A1S3WZZ3	alpha-glucosidase-like	LOC107759721	13	102.07	24.878	20	9	4	3	2	3	4	4	4	6	6	7	7	6	7	2	1	3	3	2	3	662910000	727980000	822120000	1066800000	1949400000	1730200000	0.572	0.628	0.709	0.92	1.681	1.492	2.144	0.0194818
A0A1S3X073	phosphoglycolate phosphatase 1B, chloroplastic-like	LOC107759700	55.3	37.211	177.03	136	17	16	21	28	26	23	18	20	15	14	15	16	16	15	14	13	14	15	15	14	15001000000	15800000000	14712000000	11114000000	11329000000	10880000000	1.142	1.202	1.12	0.846	0.862	0.828	0.732	0.00020274
A0A1S3X092	beta-carotene isomerase D27, chloroplastic-like	LOC107759732	8.5	31.768	8.0211	5	2	2	1	1	1	0	1	1	1	1	1	0	1	2	1	1	1	0	1	2	0	0	0	0	0	98033000						1
A0A1S3X0C4	serine/threonine-protein phosphatase 2A 65 kDa regulatory subunit A beta isoform-like	LOC107759848	11.4	64.789	4.5507	7	4	2	3	1	2	0	0	1	3	4	3	3	2	2	2	2	2	1	1	1	98132000	85629000	103290000	0	0	0	1.026	0.895	1.079
A0A1S3X0E5	UBP1-associated protein 2C-like	LOC107759935	12.5	29.883	29.327	11	3	2	2	2	2	2	1	2	3	3	3	3	3	3	2	2	2	2	2	2	322380000	231960000	173880000	245770000	0	194210000	1.38	0.993	0.744	1.052		0.831	0.906	0.78464
A0A1S3X0E7	deSI-like protein At4g17486 isoform X4	LOC107759936	5.5	24.481	-2	1	1	1	0	0	0	0	0	1	0	0	0	1	1	1	0	0	0	1	1	1	0	0	0	0	0	183930000						1
A0A1S3X0M4	Purple acid phosphatase	LOC107760026	16.2	73.822	28.974	15	7	7	2	0	1	4	4	4	2	1	2	5	5	7	2	1	2	5	5	7	263860000	0	394800000	378160000	347400000	307550000	0.78		1.167	1.118	1.027	0.909	1.046	0.74096
A0A1S3X0T3	glycine-rich RNA-binding protein-like isoform X1	LOC107760024	43.9	18.404	9.5885	7	6	4	2	1	1	1	2	0	4	4	4	5	6	4	2	2	2	3	4	2	273620000	263420000	195480000	261390000	257280000	0	1.093	1.053	0.781	1.045	1.028		1.062	0.63956
A0A1S3X0W6	3-isopropylmalate dehydrogenase	LOC107760060	27.9	43.334	33.563	56	9	1	11	8	9	10	10	8	7	7	8	8	8	7	1	1	1	0	0	0	2793300000	2500100000	2534500000	1505100000	1934600000	2285500000	1.237	1.107	1.122	0.666	0.856	1.012	0.731	0.061282
A0A1S3X0Y5	Ferredoxin--NADP reductase, chloroplastic	LOC107760150	56.1	40.306	245.82	206	18	11	42	34	40	32	30	28	17	17	17	17	15	15	10	10	10	10	9	9	29135000000	30569000000	27685000000	27479000000	27299000000	28985000000	1.021	1.072	0.971	0.963	0.957	1.016	0.958	0.2858
A0A1S3X119	5'-3' exoribonuclease 2-like	LOC107760109	4.6	31.533	3.0422	2	1	1	1	0	1	0	0	0	1	1	1	0	0	0	1	1	1	0	0	0	0	0	26617000	0	0	0			1
A0A1S3X130	stress protein DDR48-like	LOC107760194	34.9	27.414	84.087	33	8	2	6	2	4	7	7	7	6	6	6	7	7	7	1	1	1	2	2	2	1090800000	1118100000	941740000	975880000	965180000	1071500000	1.062	1.088	0.917	0.95	0.94	1.043	0.956	0.53148
A0A1S3X1A6	myosin-9-like	LOC107759966	21.5	147.98	86.554	45	22	5	7	7	6	8	10	7	14	15	16	19	20	18	5	5	5	5	5	5	1740400000	1491300000	1556800000	1609600000	1701400000	1477700000	1.09	0.934	0.975	1.008	1.066	0.926	1	0.99018
A0A1S3X1A8	NAD(P)H-quinone oxidoreductase subunit N, chloroplastic-like	LOC107760205	22.8	27.744	6.921	7	4	4	2	2	2	0	0	1	3	2	2	1	1	2	3	2	2	1	1	2	150550000	119800000	129930000	0	0	0	1.128	0.898	0.974
A0A1S3X1D8	acid phosphatase 1-like	LOC107759996	12	29.521	5.4983	0	2	1	0	0	0	0	0	0	1	1	1	2	2	2	1	1	1	1	1	1	0	0	0	0	0	0
A0A1S3X1G1	glycine-rich RNA-binding protein GRP1A-like isoform X2	LOC107760024	43.2	12.125	33.067	16	5	2	2	3	2	3	3	3	5	5	5	5	5	5	2	2	2	2	2	2	1657000000	1679600000	1854000000	2882000000	2776700000	2459900000	0.747	0.757	0.836	1.299	1.252	1.109	1.564	0.00169611
A0A1S3X1I5	50S ribosomal protein L6, chloroplastic-like	LOC107760041	53.3	25.303	40.222	51	12	12	10	7	8	9	8	9	11	8	10	10	9	11	11	8	10	10	9	11	3979000000	3731300000	4256700000	3183000000	3517700000	3284200000	1.088	1.02	1.163	0.87	0.961	0.898	0.834	0.0196186
A0A1S3X1W2	FKBP12-interacting protein of 37 kDa-like	LOC107760369	9.2	21.107	4.7458	1	1	1	0	0	1	0	0	0	0	0	1	0	0	0	0	0	1	0	0	0	0	0	0	0	0	0
A0A1S3X211	cysteine proteinase 15A-like	LOC107760226	20.3	40.259	40.369	21	5	5	2	4	4	5	2	4	4	4	5	5	5	4	4	4	5	5	5	4	1309900000	1025400000	1095500000	1779500000	2344500000	2184800000	0.807	0.632	0.675	1.096	1.444	1.346	1.838	0.0053044
A0A1S3X219	Starch synthase, chloroplastic/amyloplastic	LOC107760348	4.6	70.317	3.2766	2	2	2	0	0	0	1	0	1	2	1	2	2	2	2	2	1	2	2	2	2	0	0	0	0	0	94173000						1
A0A1S3X264	uncharacterized protein LOC107760452	LOC107760452	2.4	33.21	2.2837	5	1	1	0	1	1	1	1	1	0	1	1	1	1	1	0	1	1	1	1	1	0	0	0	0	0	162390000						1
A0A1S3X298	Lipoxygenase	LOC107760301	7.1	97.202	4.5356	6	4	3	1	1	3	1	0	0	3	2	3	3	4	3	3	2	3	2	3	2	155140000	139920000	189250000	0	82859000	0	1.094	0.987	1.335		0.584		0.513
A0A1S3X2B9	2-oxoglutarate dehydrogenase, mitochondrial-like	LOC107760583	16.4	115.58	11.11	12	11	4	2	2	2	3	1	2	7	8	7	9	6	9	3	3	2	3	1	3	159740000	136440000	0	160500000	0	168280000	1.022	0.873		1.027		1.077	1.11	0.3217
A0A1S3X2C4	DEAD-box ATP-dependent RNA helicase 31-like	LOC107760327	1.8	96.416	3.0203	1	1	1	0	0	1	0	0	0	1	1	1	1	0	1	1	1	1	1	0	1	0	0	0	0	0	30234000						1
A0A1S3X2H3	Pyruvate kinase	LOC107760370	33.1	26.907	4.2825	5	6	1	2	1	1	1	0	0	4	5	4	4	4	5	1	1	1	1	1	1	95266000	0	99737000	87183000	85081000	126350000	0.965		1.01	0.883	0.862	1.28	1.021	0.98164
A0A1S3X2I2	probable aminopyrimidine aminohydrolase, mitochondrial	LOC107760555	1.6	62.356	2.1701	1	1	1	0	1	0	0	0	0	0	1	0	0	0	0	0	1	0	0	0	0	0	0	0	0	0	0
A0A1S3X2R4	actin-1-like	LOC107760619	6.4	15.637	1.7585	4	1	1	0	0	1	1	1	1	1	1	1	1	1	1	1	1	1	1	1	1	0	0	0	0	0	161560000						1
A0A1S3X2T9	60S ribosomal protein L30-like	LOC107760678	52.7	12.434	13.398	13	4	2	3	3	2	3	1	1	4	4	4	4	4	4	2	2	2	2	2	2	800840000	844990000	859460000	544680000	366740000	328400000	1.283	1.354	1.377	0.873	0.588	0.526	0.495	0.042656
A0A1S3X2Y6	uncharacterized protein LOC107760618 isoform X2	LOC107760618	16.9	8.5856	6.2942	4	1	1	1	2	1	0	0	0	1	1	1	1	1	1	1	1	1	1	1	1	68872000	63991000	0	109320000	0	95188000	0.817	0.759		1.296		1.129	1.539	0.031617
A0A1S3X2Z0	triosephosphate isomerase, chloroplastic-like	LOC107760622	61.8	34.762	173.81	103	16	10	22	26	18	11	13	13	15	15	15	13	13	14	9	9	9	8	7	8	16581000000	17248000000	16871000000	9491300000	8787500000	9114100000	1.274	1.325	1.296	0.729	0.675	0.7	0.54	1.79919e-05
A0A1S3X314	Eukaryotic translation initiation factor 3 subunit C	LOC107760783	8.5	102.41	13.111	16	6	6	4	1	2	3	2	4	4	5	5	5	4	5	4	5	5	5	4	5	145930000	186180000	127720000	125370000	119330000	88303000	1.104	1.409	0.967	0.949	0.903	0.668	0.724	0.107156
A0A1S3X369	actin-depolymerizing factor 2	LOC107760585	18.2	16.478	9.6155	7	2	1	1	2	1	1	1	1	1	1	1	1	2	1	0	0	0	1	1	1	0	0	0	0	209730000	0					1
A0A1S3X395	probable plastid-lipid-associated protein 13, chloroplastic	LOC107760813	18.1	32.815	24.197	24	5	5	4	4	5	4	5	2	4	4	4	5	5	5	4	4	4	5	5	5	679910000	788090000	593510000	572620000	703320000	750820000	0.998	1.157	0.871	0.84	1.032	1.102	0.983	0.88944
A0A1S3X3A0	uncharacterized protein LOC107760716	LOC107760716	27.1	16.141	14.749	28	4	4	5	4	5	4	6	4	3	3	4	4	4	4	3	3	4	4	4	4	784320000	885640000	699040000	1063500000	994390000	1231100000	0.832	0.939	0.741	1.128	1.054	1.306	1.389	0.024216
A0A1S3X3C5	Thioredoxin reductase	LOC107760805	21.8	35.168	1.9011	2	4	1	0	0	0	0	1	1	4	3	3	3	3	3	1	1	0	1	1	1	0	0	0	0	0	57882000						1
A0A1S3X3I0	10 kDa chaperonin-like	LOC107760854	63.9	10.46	16.463	29	6	6	4	4	5	5	5	6	4	4	4	6	6	6	4	4	4	6	6	6	4947500000	5048600000	6240300000	6080900000	6316800000	6360500000	0.848	0.866	1.07	1.043	1.083	1.091	1.156	0.118065
A0A1S3X3K4	ubiquitin domain-containing protein DSK2b-like	LOC107760703	18.3	59.628	77.236	35	8	3	7	9	5	4	6	4	7	8	7	7	7	7	3	3	3	2	2	2	1283700000	1508600000	1186100000	914320000	1006400000	1070800000	1.105	1.299	1.021	0.787	0.866	0.922	0.752	0.028824
A0A1S3X3Q5	uncharacterized protein LOC107760858	LOC107760858	45.1	35.806	45.242	33	12	12	5	3	6	5	8	6	9	6	8	9	11	10	9	6	8	9	11	10	1040100000	893920000	1020200000	1120900000	1159800000	993040000	1.002	0.861	0.983	1.08	1.117	0.957	1.108	0.199164
A0A1S3X3T3	nucleosome assembly protein 12 isoform X2	LOC107760768	12.4	42.57	4.1874	3	4	1	0	1	0	1	0	1	1	3	1	3	2	3	0	1	0	0	0	0	0	0	0	0	0	371710000						1
A0A1S3X3V1	Clathrin light chain	LOC107760966	17.1	35.526	47.249	38	6	6	8	7	7	7	4	5	5	5	5	6	6	6	5	5	5	6	6	6	2047300000	1911300000	2236400000	2077700000	1212900000	1561100000	1.112	1.038	1.215	1.128	0.659	0.848	0.783	0.174823
A0A1S3X3V9	heterogeneous nuclear ribonucleoprotein 1-like	LOC107760899	32.1	47.504	81.737	54	8	8	10	7	10	7	10	10	6	6	7	7	6	7	6	6	7	7	6	7	2089400000	2222000000	2048700000	3411100000	3136700000	2328900000	0.823	0.875	0.807	1.343	1.235	0.917	1.395	0.053498
A0A1S3X434	50S ribosomal protein L5, chloroplastic	LOC107761040	37.5	29.42	171.76	74	9	6	16	12	12	11	9	14	8	8	7	9	9	9	5	5	4	6	6	6	6608100000	5307700000	5773000000	3004500000	3571700000	3361900000	1.435	1.153	1.254	0.653	0.776	0.73	0.562	0.0021171
A0A1S3X4J0	probable small nuclear ribonucleoprotein F isoform X2	LOC107761142	19.1	7.7637	2.4019	2	1	1	1	0	1	0	0	0	1	0	1	0	0	0	1	0	1	0	0	0	0	0	0	0	0	0
A0A1S3X4L3	probable protein phosphatase 2C 55	LOC107761190	15.9	40.224	20.331	9	3	3	2	2	2	1	1	1	3	3	2	1	1	1	3	3	2	1	1	1	0	250120000	285060000	0	0	0		0.935	1.065
A0A1S3X559	Adenosylhomocysteinase	LOC107761175	63.1	53.143	202.42	114	22	3	17	15	18	21	20	23	16	17	20	21	19	19	2	3	3	3	3	2	8527700000	8730300000	8592500000	13156000000	12602000000	13332000000	0.788	0.807	0.794	1.216	1.164	1.232	1.512	2.2029e-05
A0A1S3X593	phosphoenolpyruvate carboxykinase [ATP]-like	LOC107761446	7.7	73.432	5.9914	3	3	3	0	1	2	0	0	0	2	2	3	2	2	1	2	2	3	2	2	1	0	266870000	196860000	0	0	0		1.151	0.849
A0A1S3X5D0	probable NAD(P)H dehydrogenase (Quinone) FQR1-like 1	LOC107761412	53.7	21.619	115.22	57	9	3	8	6	7	10	14	12	9	8	9	9	9	8	3	3	3	3	3	3	4948700000	4699900000	4688500000	4618700000	5544000000	5366600000	0.994	0.944	0.942	0.928	1.114	1.078	1.083	0.25994
A0A1S3X5I0	Carbonic anhydrase	LOC107761423	43.9	29.49	15.06	22	8	5	5	2	4	4	4	3	7	6	7	7	7	6	4	3	4	4	4	3	1003400000	1185100000	1014000000	1123800000	1249000000	1055800000	0.908	1.072	0.917	1.017	1.13	0.955	1.071	0.39766
A0A1S3X5L8	40S ribosomal protein S17-like	LOC107761505	44.7	13.681	4.3268	2	4	1	0	0	0	0	1	1	3	3	3	3	4	4	0	0	0	0	1	1	0	0	0	0	0	40748000						1
A0A1S3X5W6	trigger factor-like protein TIG, Chloroplastic	LOC107761526	41.3	61.388	81.775	64	19	3	14	11	17	7	8	7	16	15	15	11	10	11	2	3	2	1	1	2	2924900000	3298400000	2938700000	1795000000	1857100000	1896800000	1.193	1.345	1.199	0.732	0.757	0.774	0.606	0.00029748
A0A1S3X5X7	uncharacterized protein LOC107761659	LOC107761659	6.9	25.144	2.1411	1	1	1	0	0	0	0	0	1	0	0	0	0	0	1	0	0	0	0	0	1	0	0	0	0	0	0
A0A1S3X5Z4	2-methylene-furan-3-one reductase	LOC107761424	44.3	41.22	131.8	148	15	6	22	30	35	16	23	22	14	14	14	13	13	12	6	6	6	5	6	5	18066000000	18302000000	18053000000	13952000000	13436000000	14039000000	1.131	1.146	1.13	0.873	0.841	0.879	0.761	4.3151e-05
A0A1S3X5Z8	uncharacterized protein LOC107761618	LOC107761618	23.8	27.549	40.811	32	6	6	6	7	9	5	3	2	5	5	6	6	6	6	5	5	6	6	6	6	2118700000	1981700000	1868000000	1304700000	1112300000	1269300000	1.317	1.232	1.161	0.811	0.691	0.789	0.618	0.00140495
A0A1S3X642	acyl-CoA-binding domain-containing protein 4-like	LOC107761658	3.6	73.27	3.7975	8	2	2	0	1	2	1	2	2	1	1	1	2	2	2	1	1	1	2	2	2	0	97187000	140410000	94458000	103210000	97989000		0.911	1.317	0.886	0.968	0.919	0.83	0.31424
A0A1S3X644	DEAD-box ATP-dependent RNA helicase 40-like	LOC107761593	3.1	124.72	1.6931	1	3	2	0	1	0	0	0	0	2	2	1	2	1	0	1	1	0	1	0	0	0	71143000	0	0	0	0		1
A0A1S3X674	30S ribosomal protein S1-like	LOC107761621	9.4	28.891	4.1464	2	2	2	1	0	0	0	0	1	1	1	0	0	0	2	1	1	0	0	0	2	0	0	0	0	0	98355000						1
A0A1S3X6B4	uncharacterized protein LOC107761715	LOC107761715	4.7	77.496	2.5592	2	2	2	0	0	1	0	0	1	0	0	1	0	1	1	0	0	1	0	1	1	0	0	20534000	0	0	0			1
A0A1S3X6G9	calreticulin-like isoform X1	LOC107761714	38.9	48.788	220.12	126	16	3	21	20	21	24	20	20	15	16	14	16	16	16	3	3	3	3	3	3	8534100000	7799000000	7898900000	12190000000	13432000000	13675000000	0.806	0.737	0.746	1.151	1.269	1.292	1.622	0.00044387
A0A1S3X6L9	Pyridoxal phosphate homeostasis protein	LOC107761802	7.6	30.213	4.4009	6	1	1	1	1	1	1	1	1	1	1	1	1	1	1	1	1	1	1	1	1	0	0	0	0	0	120220000						1
A0A1S3X6Q8	probable receptor-like protein kinase At3g55450	LOC107761785	2.2	60.75	-2	0	1	1	0	0	0	0	0	0	1	1	1	0	0	0	1	1	1	0	0	0	0	0	0	0	0	0
A0A1S3X6V0	Xylose isomerase	LOC107761872	22	53.47	22.067	15	7	7	2	2	2	2	3	4	5	4	4	3	4	5	5	4	4	3	4	5	361040000	193050000	293440000	343740000	327860000	281070000	1.203	0.643	0.978	1.146	1.093	0.937	1.125	0.49256
A0A1S3X6W9	Pyrophosphate--fructose 6-phosphate 1-phosphotransferase subunit alpha	LOC107761890	5.7	67.412	-2	1	3	1	0	1	0	0	0	0	2	3	2	3	3	3	0	1	0	1	1	1	0	0	0	0	0	85626000						1
A0A1S3X706	phosphoglucomutase, chloroplastic	LOC107761864	34.4	68.641	51.024	49	14	14	7	11	8	9	5	9	9	11	11	11	7	10	9	11	11	11	7	10	2210900000	1876200000	2288300000	1977900000	1717600000	1997000000	1.099	0.933	1.138	0.983	0.854	0.993	0.893	0.22506
A0A1S3X711	Phosphoribulokinase	LOC107761746	56.7	45.123	323.31	336	19	0	65	75	66	59	36	35	19	18	19	17	18	18	0	0	0	0	0	0	60513000000	60178000000	62676000000	40073000000	43268000000	43512000000	1.17	1.164	1.212	0.775	0.837	0.842	0.692	0.00023901
A0A1S3X7F3	rhodanese-like domain-containing protein 9, chloroplastic	LOC107761899	6.7	16.749	2.8787	5	1	1	1	1	0	1	1	1	1	1	1	1	1	1	1	1	1	1	1	1	0	0	0	0	0	117410000						1
A0A1S3X7G4	chlorophyll(Ide) b reductase NOL, chloroplastic-like isoform X1	LOC107762138	6.3	38.177	5.5326	3	1	1	1	1	0	0	0	1	1	1	1	0	0	1	1	1	1	0	0	1	0	0	0	0	0	11961000						1
A0A1S3X7K3	Methionine aminopeptidase	LOC107762171	5.3	39.519	11.717	5	1	1	1	0	1	1	1	1	1	1	1	1	1	1	1	1	1	1	1	1	0	0	195780000	0	0	0			1
A0A1S3X837	cystathionine gamma-synthase 1, chloroplastic-like	LOC107762350	8.7	56.79	1.9311	1	4	1	0	0	1	0	0	0	3	3	4	2	2	2	0	0	1	1	0	0	0	0	0	17200000	0	0				1
A0A1S3X8B8	chaperone protein dnaJ 10-like	LOC107762300	4.6	37.829	2.537	2	1	1	0	0	0	1	0	1	0	0	0	1	0	1	0	0	0	1	0	1	0	0	0	0	0	13292000						1
A0A1S3X8J3	Carboxypeptidase	LOC107762483	12.8	56.146	12.114	21	5	5	5	5	3	2	3	3	4	4	3	3	4	4	4	4	3	3	4	4	229620000	254320000	257410000	248870000	241400000	224930000	0.946	1.048	1.06	1.025	0.994	0.927	0.965	0.4896
A0A1S3X8M8	protein transport protein Sec24-like At4g32640	LOC107762318	5.1	95.506	6.0194	5	3	3	1	0	2	1	1	0	1	0	1	3	2	2	1	0	1	3	2	2	0	0	0	0	0	43257000						1
A0A1S3X8Q5	50S ribosomal protein L10, chloroplastic-like	LOC107762422	37.9	25.455	71.33	49	8	3	7	6	7	9	8	12	7	7	7	8	7	8	3	3	3	3	2	3	3596200000	3350400000	3771900000	2688500000	2704100000	2289200000	1.173	1.093	1.23	0.877	0.882	0.746	0.717	0.006621
A0A1S3X916	basic 7S globulin-like	LOC107762538	10.5	46.84	7.8011	9	3	3	1	2	1	0	2	3	2	2	2	1	3	3	2	2	2	1	3	3	254290000	265960000	245130000	0	166840000	184950000	1.138	1.19	1.097		0.747	0.828	0.69	0.0047191
A0A1S3X946	abscisic acid receptor PYR1-like	LOC107762606	25.2	24.628	12.847	12	5	5	3	2	3	1	3	0	5	5	5	3	5	3	5	5	5	3	5	3	826050000	803870000	777220000	702390000	663070000	0	1.095	1.065	1.03	0.931	0.879		0.851	0.0141765
A0A1S3X9D6	Nucleoside diphosphate kinase	LOC107762688	34.5	16.638	13.889	16	5	1	3	2	3	3	2	3	4	5	4	3	4	4	1	1	1	1	1	1	5848000000	6597600000	6798100000	5577500000	6058500000	5135500000	0.974	1.099	1.133	0.929	1.009	0.856	0.871	0.1061
A0A1S3X9E1	malonyl CoA-acyl carrier protein transacylase-like	LOC107762659	34.4	43.239	31.424	32	10	10	8	7	6	5	4	2	8	7	6	8	6	5	8	7	6	8	6	5	1667200000	1955600000	1919800000	1061600000	1171500000	1100300000	1.127	1.322	1.298	0.718	0.792	0.744	0.602	0.00094345
A0A1S3X9F6	Adenylosuccinate synthetase, chloroplastic	LOC107762705	31.3	54.845	2.1746	4	14	1	1	1	1	0	0	1	10	9	11	11	13	10	1	1	1	1	1	1	0	0	0	0	0	77448000						1
A0A1S3X9G6	Glucose-1-phosphate adenylyltransferase	LOC107762694	25.4	58.484	6.6179	2	10	3	1	0	1	0	0	0	6	8	7	6	4	6	2	2	2	2	2	2	0	0	0	0	0	93020000						1
A0A1S3X9U6	ATP-dependent zinc metalloprotease FTSH 2, chloroplastic	LOC107762804	48.1	74.381	179.51	129	25	24	28	21	24	17	17	22	22	22	21	22	21	23	21	21	20	21	20	22	9958700000	10267000000	9598800000	6908400000	7316300000	7369000000	1.162	1.198	1.12	0.806	0.854	0.86	0.724	0.00033855
A0A1S3X9U8	actin-104	LOC107762828	58.1	41.753	7.0471	5	16	1	0	0	0	1	2	2	13	11	12	15	15	14	1	1	1	1	1	1	0	0	0	264700000	195630000	205770000				1.192	0.881	0.927
A0A1S3X9W8	sm-like protein LSM2	LOC107762847	19.4	7.849	2.7617	1	1	1	0	0	0	0	1	0	1	0	0	0	1	0	1	0	0	0	1	0	0	0	0	0	48559000	0					1
A0A1S3X9X9	lamin-like protein	LOC107762834	22.2	19.666	6.2856	3	4	4	0	1	0	0	1	1	3	2	3	4	3	4	3	2	3	4	3	4	0	0	0	0	0	193530000						1
A0A1S3XA26	cysteine desulfurase, mitochondrial-like	LOC107762876	16.5	50.358	16.92	16	6	6	2	2	2	3	3	4	5	4	4	4	5	4	5	4	4	4	5	4	664850000	709280000	722440000	401660000	622530000	576530000	1.079	1.151	1.172	0.652	1.01	0.936	0.764	0.10532
A0A1S3XA50	microtubule-associated protein 70-2-like	LOC107762809	2.2	49.666	-2	0	1	1	0	0	0	0	0	0	0	0	0	0	0	1	0	0	0	0	0	1	0	0	0	0	0	0
A0A1S3XA80	uncharacterized protein LOC107762835 isoform X2	LOC107762835	7.8	34.769	2.4383	4	2	2	1	1	2	0	0	0	2	1	2	0	0	0	2	1	2	0	0	0	105730000	0	140370000	0	0	0	0.859		1.141
A0A1S3XA93	endo-1,31,4-beta-D-glucanase-like	LOC107762850	39.7	25.909	103.79	59	7	7	12	9	7	11	10	10	7	7	7	7	7	7	7	7	7	7	7	7	2800800000	3075900000	2663600000	3386700000	3609900000	3508100000	0.882	0.969	0.839	1.067	1.137	1.105	1.23	0.0105839
A0A1S3XAA8	uncharacterized protein LOC107762863	LOC107762863	24.3	12.157	2.2635	0	2	1	0	0	0	0	0	0	2	2	2	2	2	2	1	1	1	1	1	1	0	0	0	0	0	0
A0A1S3XAB9	Glutamate dehydrogenase	LOC107762966	41.8	44.459	8.7221	13	13	3	3	1	4	1	2	2	12	11	11	10	11	11	3	3	3	1	3	3	337060000	412920000	395430000	0	540540000	572540000	0.746	0.914	0.875		1.197	1.268	1.459	0.0191596
A0A1S3XAE2	endo-1,31,4-beta-D-glucanase-like isoform X3	LOC107762848	5.4	23.76	2.3366	3	1	1	1	1	1	0	0	0	1	1	1	1	1	1	1	1	1	1	1	1	0	0	0	0	0	67291000						1
A0A1S3XAI9	ADP,ATP carrier protein, mitochondrial	LOC107763030	28.8	41.865	40.916	93	11	5	12	13	14	17	18	19	8	9	9	11	11	10	3	4	4	5	5	4	5734200000	5332000000	4843400000	6065200000	5853300000	5655600000	1.028	0.955	0.868	1.087	1.049	1.013	1.105	0.128483
A0A1S3XAK0	putative esterase YitV	LOC107763041	12.1	42.863	9.4527	10	4	4	2	1	1	2	2	2	3	3	2	4	4	3	3	3	2	4	4	3	177790000	175170000	169450000	200310000	158540000	206200000	0.981	0.966	0.935	1.105	0.875	1.138	1.082	0.44022
A0A1S3XAK7	trithorax group protein osa-like	LOC107762919	1.2	149.81	3.5534	2	1	1	1	1	0	0	0	0	1	1	1	0	0	1	1	1	1	0	0	1	0	0	0	0	0	24307000						1
A0A1S3XAN0	uncharacterized protein LOC107763083	LOC107763083	15.9	14.506	3.307	2	1	1	0	0	0	1	1	0	1	1	1	1	1	1	1	1	1	1	1	1	0	0	0	0	0	108570000						1
A0A1S3XAN1	40S ribosomal protein S14-2	LOC107763058	62.7	16.345	28.941	42	7	7	10	10	7	4	5	6	6	6	6	7	5	7	6	6	6	7	5	7	3417900000	3508700000	3262900000	5084300000	4326000000	4542600000	0.849	0.872	0.811	1.264	1.075	1.129	1.37	0.0039631
A0A1S3XAR3	protein DJ-1 homolog B-like	LOC107763100	20.5	47.064	2.168	5	7	1	1	1	1	1	1	0	5	7	4	6	4	6	1	1	1	1	1	1	0	0	0	0	0	389440000						1
A0A1S3XB15	eukaryotic translation initiation factor 4B2-like	LOC107763159	8.1	69.995	7.7123	9	4	4	3	3	3	0	0	0	3	3	3	1	2	3	3	3	3	1	2	3	198770000	186180000	138960000	0	141080000	67486000	1.357	1.271	0.949		0.963	0.461	0.597	0.162184
A0A1S3XB16	spermidine synthase isoform X2	LOC107763093	10.5	34.441	5.1658	11	3	3	1	1	1	3	2	3	2	3	3	3	3	3	2	3	3	3	3	3	458740000	426570000	432690000	760550000	623590000	634510000	0.825	0.767	0.778	1.368	1.121	1.141	1.532	0.0033022
A0A1S3XB34	probable proteasome inhibitor	LOC107763060	18.4	14.986	4.8446	8	2	1	2	1	2	2	1	0	1	2	2	1	1	1	0	1	1	0	0	0	0	0	363650000	0	0	0			1
A0A1S3XB52	cyprosin-like	LOC107763186	20.8	55.177	30.442	29	7	6	5	2	6	6	7	3	5	5	5	6	5	3	4	4	5	5	4	3	1182800000	1077700000	1285100000	2943300000	2370000000	2229400000	0.64	0.583	0.695	1.593	1.282	1.206	2.128	0.00159796
A0A1S3XBA2	patellin-4-like	LOC107763223	1.8	56.281	-2	0	1	1	0	0	0	0	0	0	1	0	0	1	1	1	1	0	0	1	1	1	0	0	0	0	0	0
A0A1S3XBA9	thylakoid lumenal 19 kDa protein, chloroplastic-like	LOC107763119	32.5	26.946	196.88	31	5	5	8	6	7	4	2	4	5	5	5	5	5	5	5	5	5	5	5	5	6230600000	6303400000	7308200000	3596100000	3785300000	3054100000	1.235	1.249	1.448	0.713	0.75	0.605	0.526	0.00146198
A0A1S3XBF4	protein plastid transcriptionally active 16, chloroplastic-like isoform X2	LOC107763187	37.2	54.45	146.77	76	17	4	9	10	13	15	15	14	15	14	15	17	17	16	3	3	3	4	4	3	10909000000	10098000000	10937000000	8910000000	9249400000	8592400000	1.115	1.032	1.118	0.911	0.945	0.878	0.837	0.0062957
A0A1S3XBH0	Glutamyl-tRNA reductase	LOC107763283	2.6	59.357	3.0891	3	1	1	1	1	1	0	0	0	1	1	1	0	0	1	1	1	1	0	0	1	0	0	0	0	0	31870000						1
A0A1S3XBJ1	probable hydroxyacylglutathione hydrolase 2, chloroplastic	LOC107763231	9.1	17.106	2.4528	1	1	1	1	0	0	0	0	0	1	1	1	0	1	0	1	1	1	0	1	0	0	0	0	0	32678000	0					1
A0A1S3XBV6	glycine-rich RNA-binding protein 2, mitochondrial-like	LOC107763441	20.7	27.388	46.459	19	3	3	2	3	2	4	4	4	2	3	2	3	3	3	2	3	2	3	3	3	978090000	951460000	823690000	1009400000	1061500000	1158700000	0.981	0.954	0.826	1.012	1.065	1.162	1.173	0.073862
A0A1S3XBY8	alpha-glucosidase-like	LOC107763450	9.7	101.52	3.4364	2	7	2	1	0	0	0	1	0	6	7	4	6	6	6	2	2	0	2	2	2	253640000	0	0	0	223890000	0	1.062				0.938		0.883
A0A1S3XC15	Pectate lyase	LOC107763389	5.4	44.513	2.5073	2	2	2	0	0	0	1	0	1	0	0	0	2	1	2	0	0	0	2	1	2	0	0	0	0	0	28615000						1
A0A1S3XC54	S-adenosylmethionine synthase	LOC107763541	58	43.011	195	302	15	4	43	40	45	54	62	58	14	10	12	14	14	14	3	2	2	3	3	3	14867000000	15190000000	15045000000	15790000000	19647000000	18957000000	0.897	0.916	0.907	0.952	1.185	1.143	1.206	0.115156
A0A1S3XC61	aspartyl protease family protein At5g10770-like	LOC107763440	19.3	53.605	81.246	38	6	6	7	8	7	5	6	5	6	5	5	5	5	5	6	5	5	5	5	5	3497400000	3660800000	3351700000	3980200000	3992700000	4166400000	0.926	0.97	0.888	1.054	1.058	1.104	1.155	0.008039
A0A1S3XC82	Annexin	LOC107763461	38.3	35.969	36.728	31	9	9	2	2	3	8	8	8	3	4	5	8	8	8	3	4	5	8	8	8	720330000	569770000	523490000	555370000	885100000	920020000	1.035	0.819	0.752	0.798	1.272	1.322	1.302	0.25786
A0A1S3XCF4	protein IN2-1 homolog B-like isoform X2	LOC107763456	3.8	33.33	1.6792	2	1	1	0	0	0	1	1	0	0	0	0	1	1	1	0	0	0	1	1	1	0	0	0	0	0	38809000						1
A0A1S3XCM3	universal stress protein MT2085-like	LOC107763703	20.2	26.294	6.2407	3	3	2	0	1	0	0	1	1	1	2	2	1	3	2	1	1	1	0	2	1	0	0	0	0	0	60950000						1
A0A1S3XCV4	V-type proton ATPase subunit E-like	LOC107763771	32.5	26.471	19.294	19	7	0	2	3	2	4	4	4	6	6	5	6	6	6	0	0	0	0	0	0	1407500000	1757500000	1175900000	1342100000	1221100000	1783900000	0.972	1.214	0.812	0.927	0.843	1.232	1.001	0.99266
A0A1S3XCV6	5-methyltetrahydropteroyltriglutamate-- homocysteine methyltransferase-like	LOC107763602	53.3	84.477	287.13	195	31	2	37	29	30	33	29	37	27	27	27	26	27	28	2	2	2	2	2	2	17472000000	18507000000	17497000000	18421000000	20043000000	19365000000	0.942	0.998	0.943	0.993	1.08	1.044	1.081	0.065861
A0A1S3XCV7	calmodulin-like	LOC107763754	79.2	16.906	26.753	2	9	0	0	0	0	1	1	0	5	5	4	8	8	8	0	0	0	0	0	0	0	0	0	0	0	35469000						1
A0A1S3XCY5	3-oxoacyl-[acyl-carrier-protein] synthase I, chloroplastic	LOC107763810	26.4	49.943	53.375	41	7	4	9	7	8	4	6	7	6	5	6	7	7	7	3	3	3	4	4	4	3697600000	2817200000	3147300000	2328500000	2632100000	2503300000	1.295	0.987	1.103	0.816	0.922	0.877	0.773	0.042899
A0A1S3XCZ9	protein CURVATURE THYLAKOID 1B, chloroplastic-like	LOC107763650	31.9	12.45	4.2124	2	3	2	0	0	0	1	0	1	1	1	1	2	3	2	1	1	1	2	2	1	0	0	0	0	700220000	0					1
A0A1S3XD71	uncharacterized protein ycf23-like	LOC107763809	17.3	31.71	16.928	4	3	3	0	2	0	1	1	0	1	2	2	2	2	1	1	2	2	2	2	1	0	119880000	165270000	0	0	0		0.841	1.159
A0A1S3XDC3	uncharacterized protein LOC107763852	LOC107763852	49.2	32.766	184.56	61	10	4	11	9	10	10	11	10	9	8	8	9	9	9	4	3	3	3	3	3	3319400000	3375700000	3437600000	3047000000	3060100000	3549600000	1.006	1.023	1.042	0.924	0.928	1.076	0.953	0.38198
A0A1S3XDG5	glutamyl-tRNA(Gln) amidotransferase subunit A, chloroplastic/mitochondrial-like	LOC107763882	26.2	29.81	19.281	8	5	4	3	0	1	0	3	1	4	3	3	3	5	4	3	2	2	2	4	3	305520000	266620000	258430000	239570000	235710000	270480000	1.163	1.015	0.984	0.912	0.897	1.03	0.898	0.187238
A0A1S3XDH6	protein TIC 40, chloroplastic-like	LOC107763892	19.1	42.367	7.2289	8	7	2	2	1	2	1	1	1	7	7	7	6	5	5	2	2	2	1	1	1	404530000	360100000	388030000	0	0	0	1.053	0.937	1.01
A0A1S3XDM4	calumenin-like	LOC107763880	11.2	44.212	3.4212	8	3	3	2	0	1	1	2	2	1	1	1	2	2	3	1	1	1	2	2	3	0	0	0	33209000	39818000	36226000				0.912	1.093	0.995
A0A1S3XDN8	protein TIC 100	LOC107763893	12.4	95.293	36.564	20	7	7	4	5	6	3	1	1	7	5	6	4	4	4	7	5	6	4	4	4	624080000	697480000	576720000	663700000	457180000	420530000	1.089	1.217	1.006	1.158	0.797	0.734	0.812	0.20874
A0A1S3XDV8	uncharacterized oxidoreductase At1g06690, chloroplastic-like	LOC107764022	30.9	41.727	26.652	22	8	8	3	5	4	4	3	3	5	5	6	6	4	6	5	5	6	6	4	6	1579200000	1295800000	1404000000	588690000	999050000	614990000	1.462	1.199	1.3	0.545	0.925	0.569	0.515	0.018198
A0A1S3XE16	60S ribosomal protein L5-like	LOC107764090	7.6	34.565	2.1735	5	2	2	1	1	1	0	1	1	2	2	2	2	2	2	2	2	2	2	2	2	200570000	195320000	209810000	0	291620000	254410000	0.871	0.848	0.911		1.266	1.104	1.352	0.0139046
A0A1S3XE60	Aldehyde dehydrogenase	LOC107764230	5	43.817	2.6452	0	2	2	0	0	0	0	0	0	1	1	1	1	1	1	1	1	1	1	1	1	0	0	45657000	0	0	0			1
A0A1S3XE96	phosphoribosylformylglycinamidine cyclo-ligase, chloroplastic-like	LOC107764177	21	42.764	28.692	17	4	4	3	2	4	2	3	3	4	3	4	4	4	4	4	3	4	4	4	4	819940000	611490000	673910000	470790000	474810000	603190000	1.346	1.004	1.107	0.773	0.78	0.99	0.736	0.060736
A0A1S3XED7	Cysteine proteinase inhibitor	LOC107764160	43.1	13.4	19.127	17	5	5	2	3	4	2	3	3	4	4	4	5	5	4	4	4	4	5	5	4	1801400000	2293200000	1741600000	654000000	965670000	1029500000	1.274	1.622	1.231	0.462	0.683	0.728	0.454	0.0085644
A0A1S3XEH1	uncharacterized protein LOC107764196	LOC107764196	6.9	57.887	2.2156	2	2	2	1	0	0	0	1	0	1	2	1	1	1	0	1	2	1	1	1	0	0	39222000	0	0	0	0		1
A0A1S3XEK9	photosynthetic NDH subunit of lumenal location 1, chloroplastic-like	LOC107764259	24.7	25.914	-2	7	5	1	2	1	1	1	1	1	5	5	5	5	5	5	1	1	1	1	1	1	0	0	0	0	0	349330000						1
A0A1S3XEN4	homogentisate 1,2-dioxygenase-like isoform X2	LOC107764203	4.8	34.671	2.537	1	1	1	1	0	0	0	0	0	1	0	0	1	1	0	1	0	0	1	1	0	0	0	0	0	18520000	0					1
A0A1S3XEQ3	thylakoid lumenal 15 kDa protein 1, chloroplastic-like	LOC107764296	40.1	23.291	117.82	29	6	6	3	1	4	9	5	7	5	5	5	5	6	6	5	5	5	5	6	6	2421300000	2557200000	2711800000	2422600000	2107200000	2314200000	1	1.056	1.119	1	0.87	0.955	0.89	0.087999
A0A1S3XER8	S-formylglutathione hydrolase	LOC107764314	28.2	31.936	15.396	35	5	5	7	7	5	5	5	6	4	4	4	3	5	5	4	4	4	3	5	5	1278400000	1363300000	927030000	1250300000	926660000	1062000000	1.127	1.202	0.817	1.102	0.817	0.936	0.908	0.57114
A0A1S3XES7	60S ribosomal protein L12-like	LOC107764287	57.8	17.805	45.996	48	7	7	7	6	9	8	11	7	5	6	5	5	5	7	5	6	5	5	5	7	10444000000	11445000000	11456000000	7621100000	7246800000	6293600000	1.15	1.26	1.261	0.839	0.798	0.693	0.635	0.0021424
A0A1S3XET2	acetylajmalan esterase-like	LOC107764291	16.5	42.615	11.059	28	4	4	4	5	6	4	5	4	2	3	2	3	3	3	2	3	2	3	3	3	481020000	511560000	552190000	357160000	349530000	368680000	1.102	1.171	1.264	0.818	0.8	0.844	0.696	0.00106209
A0A1S3XEX0	peptide methionine sulfoxide reductase B5-like isoform X2	LOC107764271	40.6	10.515	5.0146	3	3	1	1	1	1	0	0	0	3	3	3	2	2	2	1	1	1	0	0	0	0	0	56487000	0	0	0			1
A0A1S3XEX8	uncharacterized protein LOC107764385	LOC107764385	21.1	21.066	26.559	11	3	1	3	2	3	2	0	1	2	2	3	2	0	1	1	1	1	1	0	1	788840000	824580000	628100000	0	0	0	1.056	1.104	0.841
A0A1S3XEZ0	glycolipid transfer protein 1-like	LOC107764384	5	22.319	1.6839	4	1	1	0	1	1	1	0	1	1	1	1	1	1	1	1	1	1	1	1	1	0	0	0	0	0	22680000						1
A0A1S3XF06	WW domain-containing protein C11B10.08-like	LOC107764510	26.3	32.965	9.6435	7	3	3	1	2	2	2	0	0	1	2	2	2	0	0	1	2	2	2	0	0	0	129130000	143050000	0	0	0		0.949	1.051
A0A1S3XF08	copper-transporting ATPase PAA1, chloroplastic-like	LOC107764306	5.1	24.061	2.5185	3	1	1	0	1	2	0	0	0	1	1	1	1	1	1	1	1	1	1	1	1	0	104720000	134110000	0	73098000	0		1.007	1.29		0.703		0.612
A0A1S3XF65	Lactoylglutathione lyase	LOC107764558	49.4	26.529	85.741	38	9	9	7	8	6	5	4	8	8	8	7	7	4	7	8	8	7	7	4	7	3006100000	2778900000	3269900000	3044800000	2793200000	3048600000	1.005	0.929	1.094	1.018	0.934	1.02	0.982	0.77088
A0A1S3XFC3	Nascent polypeptide-associated complex subunit beta	LOC107764413	50.7	15.966	77.839	46	7	7	8	6	5	8	9	10	6	4	5	7	7	7	6	4	5	7	7	7	2150400000	2341500000	1683800000	1817800000	2090400000	2052600000	1.063	1.158	0.832	0.899	1.033	1.015	0.965	0.81096
A0A1S3XFE2	enhancer of mRNA-decapping protein 4-like	LOC107764513	5.5	32.04	2.0271	1	1	1	1	0	0	0	0	0	1	0	1	0	0	0	1	0	1	0	0	0	0	0	9678700	0	0	0			1
A0A1S3XFF8	3-oxoacyl-[acyl-carrier-protein] reductase 4-like	LOC107764635	22.9	33.878	60.346	27	5	4	3	3	4	6	7	4	3	3	3	5	5	5	3	3	3	4	4	4	2605900000	2309900000	2328500000	2082000000	1684100000	1913800000	1.21	1.072	1.081	0.967	0.782	0.888	0.784	0.028264
A0A1S3XFG9	ferredoxin--nitrite reductase, chloroplastic-like	LOC107764462	16.7	37.046	1.7795	1	6	1	0	0	0	1	0	0	4	4	4	5	5	5	0	0	0	1	1	1	0	0	0	0	0	19929000						1
A0A1S3XFL7	S-adenosylmethionine synthase	LOC107764500	43.6	42.57	7.2297	9	14	0	2	2	1	1	2	1	14	11	14	14	14	13	0	0	0	0	0	0	288020000	334670000	369330000	462120000	484450000	0	0.743	0.863	0.953	1.192	1.249		1.431	0.031521
A0A1S3XFP4	LYR motif-containing protein 4	LOC107764517	19.5	9.9113	4.9711	9	2	2	3	1	2	1	1	1	2	2	2	2	2	1	2	2	2	2	2	1	313860000	202190000	341750000	235640000	161420000	0	1.251	0.806	1.362	0.939	0.643		0.694	0.25186
A0A1S3XFR3	macrophage migration inhibitory factor homolog	LOC107764538	60	12.143	31.402	39	5	5	12	8	10	3	3	3	5	4	5	3	4	3	5	4	5	3	4	3	715030000	925410000	582450000	849890000	597530000	824190000	0.955	1.235	0.778	1.135	0.798	1.1	1.022	0.88288
A0A1S3XFT6	Glyceraldehyde-3-phosphate dehydrogenase	LOC107764636	64.7	36.651	200.8	118	19	1	19	17	22	22	19	19	18	18	18	19	18	18	1	1	1	1	1	1	5472700000	6053200000	6630300000	8971900000	8105200000	8300200000	0.754	0.834	0.914	1.237	1.117	1.144	1.398	0.0060595
A0A1S3XFX2	ATP sulfurylase 2-like	LOC107764687	27.1	54.642	24.943	8	12	1	2	2	2	1	0	1	7	10	9	7	8	8	1	1	1	1	1	1	399570000	384040000	297620000	0	0	0	1.109	1.066	0.826
A0A1S3XFY3	uncharacterized protein At5g01610-like	LOC107764662	6.2	17.755	2.0189	3	1	1	0	0	0	1	1	1	1	1	0	1	1	1	1	1	0	1	1	1	0	0	0	0	0	261190000						1
A0A1S3XFZ4	Dihydrolipoamide acetyltransferase component of pyruvate dehydrogenase complex	LOC107764742	24.9	48.738	28.971	25	9	7	6	4	4	1	6	4	7	8	7	5	6	4	6	6	5	4	5	4	1056600000	1488000000	1291700000	896320000	954210000	865770000	0.967	1.363	1.183	0.821	0.874	0.793	0.708	0.031556
A0A1S3XG12	serine/arginine-rich splicing factor RS2Z33-like isoform X2	LOC107764629	5.1	30.953	58.976	3	1	1	1	1	1	0	0	0	1	1	1	0	0	0	1	1	1	0	0	0	0	0	20145000	0	0	0			1
A0A1S3XG19	adenine phosphoribosyltransferase 1-like	LOC107764701	13.1	30.173	5.7081	10	2	2	2	2	3	1	0	2	2	2	2	1	0	1	2	2	2	1	0	1	183850000	161460000	165930000	0	0	0	1.079	0.947	0.974
A0A1S3XG50	uncharacterized protein LOC107764684 isoform X3	LOC107764684	4.8	68.932	138.47	11	2	2	2	2	2	2	1	2	2	2	2	2	2	2	2	2	2	2	2	2	189510000	202140000	227010000	124210000	143980000	117640000	1.132	1.207	1.356	0.742	0.86	0.703	0.624	0.0041351
A0A1S3XGD0	short-chain dehydrogenase TIC 32, chloroplastic-like	LOC107764923	25.6	34.385	29.568	30	6	6	3	4	5	7	6	5	6	5	6	6	6	6	6	5	6	6	6	6	901410000	767660000	1047400000	1309900000	1113100000	1205800000	0.852	0.726	0.99	1.239	1.053	1.14	1.336	0.043016
A0A1S3XGF8	uncharacterized protein LOC107764936 isoform X2	LOC107764936	10.1	96.216	10.107	12	6	6	2	2	2	2	2	2	3	3	3	6	4	4	3	3	3	6	4	4	289600000	214000000	178570000	164880000	233710000	224120000	1.332	0.984	0.821	0.758	1.075	1.031	0.913	0.66886
A0A1S3XGH0	uncharacterized protein LOC107764953	LOC107764953	29	23.624	14.451	21	5	5	5	3	2	4	3	4	3	4	3	5	5	5	3	4	3	5	5	5	494360000	660940000	611830000	348490000	432730000	501640000	0.973	1.3	1.204	0.686	0.851	0.987	0.726	0.076704
A0A1S3XGU4	hsp70-Hsp90 organizing protein 2-like	LOC107764856	39.8	32.536	4.2839	4	9	2	0	0	1	2	1	0	6	6	7	9	9	8	1	1	1	2	2	1	0	0	0	359670000	492060000	0				0.845	1.155
A0A1S3XGZ0	miraculin-like	LOC107765134	23.1	22.882	9.4583	8	4	4	0	0	0	2	2	4	0	0	1	4	4	4	0	0	1	4	4	4	0	0	0	1044500000	1238500000	1293200000				0.876	1.039	1.085
A0A1S3XH45	costars family protein-like	LOC107765076	23.7	10.288	3.6989	3	2	2	0	0	0	0	2	1	1	1	0	1	2	2	1	1	0	1	2	2	0	0	0	0	0	45728000						1
A0A1S3XHA6	GDSL esterase/lipase At1g29670-like	LOC107765206	7.2	39.782	8.5278	24	2	2	3	4	5	4	4	4	2	2	2	2	2	2	2	2	2	2	2	2	1507400000	1803000000	1577500000	1987700000	1879600000	1796100000	0.857	1.025	0.897	1.13	1.069	1.021	1.159	0.071157
A0A1S3XHC6	cinnamoyl-CoA reductase 2-like	LOC107765220	10	35.815	10.967	6	3	1	1	1	1	1	1	1	3	3	3	3	3	2	1	1	1	1	1	1	0	0	0	0	0	83070000						1
A0A1S3XHL0	40S ribosomal protein S20-2	LOC107765328	44.3	13.628	9.0527	23	6	1	5	5	4	2	3	4	5	5	5	6	6	5	1	1	1	1	1	1	2270000000	2461700000	2471800000	2324300000	2099100000	1844600000	1.011	1.096	1.101	1.035	0.935	0.822	0.87	0.119555
A0A1S3XHQ5	21 kDa seed protein-like	LOC107765126	5	21.742	2.1886	3	1	1	0	0	0	1	1	1	0	0	0	1	1	1	0	0	0	1	1	1	0	0	0	0	0	283370000						1
A0A1S3XHV4	Expansin	LOC107765424	10.4	27.964	-2	0	2	1	0	0	0	0	0	0	1	1	1	1	1	2	0	0	0	0	0	1	0	0	0	0	0	0
A0A1S3XHV6	2-oxoisovalerate dehydrogenase subunit beta 2, mitochondrial-like isoform X2	LOC107765383	17.4	33.496	10.089	13	3	3	2	2	2	2	2	3	2	2	3	3	3	3	2	2	3	3	3	3	302450000	246170000	304780000	269930000	241410000	269720000	1.11	0.904	1.119	0.991	0.886	0.99	0.915	0.34134
A0A1S3XHX0	sm-like protein LSM7	LOC107765381	14.1	10.764	2.4349	4	1	1	1	1	1	0	0	1	1	1	1	1	0	1	1	1	1	1	0	1	0	0	0	0	0	23233000						1
A0A1S3XI75	4-hydroxy-3-methylbut-2-enyl diphosphate reductase, chloroplastic-like	LOC107765472	27.5	51.827	95.008	42	9	9	7	7	5	10	5	8	8	8	7	9	8	9	8	8	7	9	8	9	2516400000	2036400000	1999700000	1246500000	1317900000	1695600000	1.396	1.13	1.11	0.692	0.731	0.941	0.65	0.02234
A0A1S3XIL2	serine/arginine-rich splicing factor SR45a-like	LOC107765388	9.5	22.882	3.2468	5	2	2	1	1	1	1	1	0	1	1	2	2	1	0	1	1	2	2	1	0	0	0	204320000	220160000	0	0			0.963	1.037			1.077
A0A1S3XIQ8	epidermis-specific secreted glycoprotein EP1-like	LOC107765691	23.5	33.836	11.333	8	6	2	0	2	1	1	2	2	2	5	4	4	5	5	1	2	1	1	1	1	0	172340000	0	0	0	0		1
A0A1S3XIR7	ferredoxin--nitrite reductase, chloroplastic-like	LOC107765655	10.3	65.458	2.0381	1	6	1	0	0	0	1	0	0	4	4	5	3	2	2	0	1	1	1	0	0	0	0	0	373440000	0	0				1
A0A1S3XJ89	miraculin-like	LOC107765744	19.6	23.159	3.3843	2	3	1	0	1	1	0	0	0	1	3	2	0	2	2	0	1	1	0	1	0	0	0	0	0	0	26949000						1
A0A1S3XJ91	ribulose bisphosphate carboxylase/oxygenase activase 1, chloroplastic-like	LOC107765793	42.5	48.696	7.1241	2	18	0	1	0	1	0	0	0	15	15	14	12	12	12	0	0	0	0	0	0	0	0	61267000	0	0	0			1
A0A1S3XJF2	glycerate dehydrogenase	LOC107765918	66.1	42.324	134.61	118	20	20	19	23	23	19	19	15	17	18	19	19	18	16	17	18	19	19	18	16	8462100000	9341400000	8425400000	7692300000	6638100000	6327500000	1.083	1.195	1.078	0.984	0.849	0.81	0.788	0.023384
A0A1S3XJF5	probable phosphoribosylformylglycinamidine synthase, chloroplastic/mitochondrial	LOC107765791	9.5	154.2	64.304	25	9	9	8	4	6	2	2	3	7	5	6	5	4	4	7	5	6	5	4	4	412610000	420360000	466620000	339640000	298510000	369150000	1.073	1.093	1.214	0.883	0.776	0.96	0.775	0.024178
A0A1S3XJK0	40S ribosomal protein S27	LOC107765692	34.9	9.599	2.4804	9	2	1	1	1	2	1	2	2	2	2	2	1	2	2	1	1	1	1	1	1	0	0	0	0	0	89320000						1
A0A1S3XJL7	homeobox-DDT domain protein RLT2-like	LOC107765707	0.4	197.8	-2	0	1	1	0	0	0	0	0	0	1	0	0	0	0	0	1	0	0	0	0	0	0	0	0	0	0	0
A0A1S3XJN0	eukaryotic translation initiation factor 2 subunit alpha-like	LOC107765718	13	37.997	4.0537	1	3	3	0	0	1	0	0	0	3	2	3	2	2	2	3	2	3	2	2	2	0	0	258980000	0	0	0			1
A0A1S3XJQ4	probable prolyl 4-hydroxylase 4	LOC107766012	13.2	32.851	11.175	8	3	2	1	1	1	2	1	2	1	1	1	2	1	2	0	0	0	2	1	2	0	0	0	0	0	45418000						1
A0A1S3XJX0	Eukaryotic translation initiation factor 3 subunit F	LOC107765783	14	31.334	14.08	5	2	1	2	2	0	0	0	1	1	2	1	1	1	1	0	1	0	0	0	0	0	0	0	0	0	10787000						1
A0A1S3XJZ2	protein BOLA2-like	LOC107766051	30.1	10.205	5.9301	4	2	2	0	1	1	0	1	1	1	1	1	2	2	2	1	1	1	2	2	2	0	0	0	0	0	275270000						1
A0A1S3XK17	NADH dehydrogenase [ubiquinone] 1 beta subcomplex subunit 7-like	LOC107766065	22.1	11.193	2.546	4	2	2	0	0	0	1	1	2	0	0	0	2	2	2	0	0	0	2	2	2	0	0	0	119940000	79832000	110410000				1.16	0.772	1.068
A0A1S3XK53	probable sucrose-phosphate synthase	LOC107766133	1	118.74	1.9783	2	1	1	0	0	0	1	0	1	1	0	1	1	0	1	1	0	1	1	0	1	0	0	0	0	0	94063000						1
A0A1S3XKI0	dynamin-related protein 5A	LOC107766191	15.1	68.172	13.287	19	8	3	2	2	5	2	3	5	3	4	6	5	5	6	1	2	3	2	3	3	226470000	164340000	147840000	181150000	207750000	158710000	1.251	0.908	0.817	1.001	1.148	0.877	1.017	0.86338
A0A1S3XKM0	Glutamine synthetase	LOC107766022	75	47.526	323.31	437	21	20	98	91	79	52	55	62	20	20	19	19	19	20	19	19	18	18	18	19	41066000000	42582000000	42935000000	26849000000	35830000000	36803000000	1.09	1.13	1.14	0.713	0.951	0.977	0.786	0.132939
A0A1S3XKP8	Adenylosuccinate synthetase, chloroplastic	LOC107766315	18.7	55.016	7.601	3	7	2	1	0	1	0	0	1	7	6	6	5	6	5	2	1	1	1	2	1	0	0	0	110000000	0	0				1
A0A1S3XKR0	protein SHI RELATED SEQUENCE 1-like	LOC107766265	2.8	54.045	1.8865	0	1	1	0	0	0	0	0	0	1	1	1	1	1	1	1	1	1	1	1	1	0	0	0	0	0	0
A0A1S3XL08	protein SMG7-like	LOC107766276	1.3	107.86	-2	1	1	1	0	0	1	0	0	0	0	0	1	1	1	0	0	0	1	1	1	0	0	0	0	0	51645000	0					1
A0A1S3XL56	maf-like protein DDB_G0281937 isoform X5	LOC107766389	7.9	19.406	2.01	0	1	1	0	0	0	0	0	0	1	1	1	1	1	0	1	1	1	1	1	0	0	0	0	0	4640400	0					1
A0A1S3XL99	heat shock 70 kDa protein 15-like	LOC107766483	21.3	93.262	16.385	23	13	6	3	6	4	2	3	5	9	10	9	10	10	11	3	5	3	4	4	5	716940000	580660000	357060000	357670000	398490000	342620000	1.562	1.265	0.778	0.779	0.868	0.747	0.664	0.153758
A0A1S3XLH4	inositol-3-phosphate synthase	LOC107766502	73.1	56.427	323.31	144	26	11	22	21	26	26	21	28	23	20	23	23	22	24	9	9	10	10	9	10	12858000000	12849000000	12463000000	15723000000	13639000000	15490000000	0.929	0.929	0.901	1.136	0.986	1.119	1.175	0.025918
A0A1S3XLI2	Lysine--tRNA ligase	LOC107766274	7.5	69.346	8.3616	15	4	4	3	4	2	2	2	2	4	4	3	2	3	3	4	4	3	2	3	3	436900000	417480000	486800000	244910000	260700000	317890000	1.211	1.157	1.349	0.679	0.723	0.881	0.614	0.0056202
A0A1S3XLX4	fruit protein pKIWI502-like	LOC107766402	44.6	33.331	35.609	54	12	12	8	10	11	5	9	11	6	9	10	10	9	10	6	9	10	10	9	10	4495500000	4684700000	4076600000	2506700000	2691000000	3202400000	1.245	1.298	1.129	0.694	0.746	0.887	0.634	0.005357
A0A1S3XLY1	polyadenylate-binding protein 2-like	LOC107766555	8.3	24.845	2.6141	1	1	1	0	0	0	0	0	1	0	0	0	1	1	1	0	0	0	1	1	1	0	0	0	0	0	29969000						1
A0A1S3XM65	uncharacterized protein LOC107766628	LOC107766628	1.7	100.47	1.8471	0	1	1	0	0	0	0	0	0	0	1	0	1	1	1	0	1	0	1	1	1	0	0	0	0	0	0
A0A1S3XMA7	60S acidic ribosomal protein P2-2-like	LOC107766732	18.9	11.251	28.852	17	3	3	3	5	3	2	2	2	3	3	2	2	3	2	3	3	2	2	3	2	1559300000	1542800000	1554400000	1818000000	1623200000	1813200000	0.944	0.934	0.941	1.101	0.983	1.098	1.129	0.08554
A0A1S3XMD5	ATP-citrate synthase beta chain protein 2-like	LOC107766682	35.9	66.021	50.612	59	16	2	10	7	14	9	9	10	12	10	14	12	12	11	2	1	2	1	1	1	1375000000	1471500000	1282300000	1382100000	1357200000	1479200000	0.988	1.058	0.922	0.993	0.976	1.063	1.022	0.66424
A0A1S3XMH8	LOW QUALITY PROTEIN: DExH-box ATP-dependent RNA helicase DExH9-like	LOC107766793	1.3	107.84	-2	0	1	1	0	0	0	0	0	0	0	0	0	1	0	0	0	0	0	1	0	0	0	0	0	0	0	0
A0A1S3XMM0	ATP-dependent Clp protease proteolytic subunit	LOC107766615	14	42.485	10.558	17	4	4	2	1	3	4	4	3	4	3	4	4	4	4	4	3	4	4	4	4	1084300000	1077200000	1146800000	713030000	812850000	827490000	1.149	1.142	1.215	0.756	0.861	0.877	0.711	0.0025152
A0A1S3XMU6	secoisolariciresinol dehydrogenase-like	LOC107766677	18	30.007	5.8502	6	4	2	1	1	1	1	1	1	2	2	2	3	3	3	1	1	1	1	1	1	0	0	313980000	0	0	0			1
A0A1S3XMY7	GDSL esterase/lipase 2-like	LOC107766907	5.8	40.673	2.1169	5	2	2	1	1	0	1	1	1	1	1	1	2	2	2	1	1	1	2	2	2	0	0	0	0	0	542630000						1
A0A1S3XN72	probable aldo-keto reductase 2 isoform X2	LOC107767026	3.6	30.999	2.0033	4	1	1	0	0	1	1	1	1	1	0	1	1	1	1	1	0	1	1	1	1	0	0	0	0	0	79985000						1
A0A1S3XNA5	elongation factor 1-gamma 2-like isoform X2	LOC107766924	30.2	47.542	1.8547	0	10	1	0	0	0	0	0	0	7	7	9	10	10	10	1	0	1	1	1	1	0	0	0	0	0	0
A0A1S3XNA9	uncharacterized protein LOC107767031	LOC107767031	6.1	73.275	3.3253	2	3	1	1	0	1	0	0	0	2	2	2	3	3	2	1	1	1	1	1	1	0	0	0	0	0	105470000						1
A0A1S3XNJ1	protein HOTHEAD-like	LOC107767080	4.3	65.493	3.026	5	3	3	1	1	1	1	0	1	2	2	2	3	3	3	2	2	2	3	3	3	235850000	229990000	236150000	146350000	0	159050000	1.171	1.142	1.172	0.726		0.789	0.652	0.00097906
A0A1S3XP56	Ferredoxin	LOC107767245	13.3	16.143	27.611	7	1	1	1	1	2	0	1	2	1	1	1	0	1	1	1	1	1	0	1	1	0	0	0	0	0	71023000						1
A0A1S3XP71	Glyceraldehyde-3-phosphate dehydrogenase	LOC107767301	43.9	47.922	120.2	88	18	1	17	15	15	14	13	14	17	18	17	18	18	18	1	1	1	1	1	1	13276000000	13616000000	13570000000	7721200000	8947800000	6955900000	1.243	1.275	1.27	0.723	0.838	0.651	0.584	0.0178968
A0A1S3XPG2	Superoxide dismutase	LOC107767307	46.9	21.844	72.357	98	8	5	16	15	18	14	16	19	8	8	8	8	8	8	5	5	5	5	5	5	12652000000	11678000000	10985000000	14314000000	11272000000	13059000000	1.026	0.947	0.891	1.161	0.914	1.059	1.094	0.34218
A0A1S3XPU0	bifunctional 3-dehydroquinate dehydratase/shikimate dehydrogenase, chloroplastic-like isoform X6	LOC107767464	8	45.792	16.146	6	3	3	1	1	1	1	1	1	1	1	1	2	1	1	1	1	1	2	1	1	0	0	0	87270000	0	0				1
A0A1S3XPZ5	putative late blight resistance protein homolog R1A-3 isoform X2	LOC107767442	0.9	137.84	-2	0	1	1	0	0	0	0	0	0	0	0	0	0	1	0	0	0	0	0	1	0	0	0	0	0	0	0
A0A1S3XQ62	Fructose-bisphosphate aldolase	LOC107767559	68.9	42.692	29.425	34	19	1	6	11	2	9	3	3	18	17	18	19	19	19	1	1	1	1	1	1	540600000	491710000	502440000	583790000	402140000	260580000	1.166	1.061	1.084	1.259	0.868	0.562	0.812	0.38306
A0A1S3XQ86	beta-xylosidase/alpha-L-arabinofuranosidase 2-like	LOC107767521	9.9	85.132	15.712	20	7	6	2	3	3	4	4	4	4	6	5	6	6	6	4	6	5	5	5	5	853960000	654640000	656520000	304600000	253370000	309960000	1.689	1.295	1.299	0.603	0.501	0.613	0.401	0.00113694
A0A1S3XQ99	CBS domain-containing protein CBSX3, mitochondrial-like	LOC107767529	53.2	22.545	-2	5	8	1	1	0	1	1	1	1	8	8	7	8	8	8	1	1	1	1	1	1	0	0	0	0	0	353160000						1
A0A1S3XQA4	Coatomer subunit delta	LOC107767589	20.2	58.056	32.453	28	7	3	3	3	2	6	8	6	6	6	6	6	7	7	2	2	2	2	3	3	630360000	474600000	473260000	743090000	941320000	856640000	0.918	0.691	0.689	1.082	1.371	1.248	1.611	0.0148841
A0A1S3XQB9	tropinone reductase homolog At5g06060-like	LOC107767554	30.5	28.875	36.974	21	6	6	4	5	3	3	3	3	6	6	6	5	5	6	6	6	6	5	5	6	1538200000	1531200000	1392100000	1244400000	1089400000	1129800000	1.165	1.159	1.054	0.942	0.825	0.855	0.776	0.0077569
A0A1S3XQG2	60S acidic ribosomal protein P1-like	LOC107767644	36	11.508	3.1586	1	2	1	0	0	0	1	0	0	1	1	1	2	1	2	0	0	0	1	0	1	0	0	0	0	0	30869000						1
A0A1S3XQG9	uncharacterized protein LOC107767592	LOC107767592	23.1	20.664	3.1168	5	3	1	1	1	1	1	0	1	2	2	3	2	1	1	1	1	1	1	1	1	0	0	0	0	0	179530000						1
A0A1S3XQK9	zinc finger CCCH domain-containing protein 14-like	LOC107767677	6.2	29.015	3.1729	1	1	1	0	0	1	0	0	0	1	0	1	0	0	0	1	0	1	0	0	0	0	0	66311000	0	0	0			1
A0A1S3XQR5	Fructose-bisphosphate aldolase	LOC107767727	59.2	38.563	241.3	120	17	12	24	21	20	18	17	20	17	17	17	17	16	17	12	12	12	12	11	12	11046000000	11106000000	10287000000	14161000000	14352000000	14551000000	0.878	0.883	0.817	1.125	1.141	1.156	1.327	0.00041632
A0A1S3XQS2	uncharacterized protein LOC107767653	LOC107767653	26.7	29.279	9.8134	3	3	3	0	1	2	0	0	0	1	2	3	0	1	0	1	2	3	0	1	0	0	0	320900000	0	0	0			1
A0A1S3XQS5	nuclear pore complex protein NUP98A-like	LOC107767733	3.7	89.598	4.8155	5	3	3	1	1	0	1	2	0	1	1	0	3	3	3	1	1	0	3	3	3	0	0	0	0	162420000	139070000					1.077	0.923
A0A1S3XR26	ATP synthase subunit delta', mitochondrial-like	LOC107767598	26.4	21.536	2.1582	2	5	1	0	0	0	0	1	1	5	3	4	5	4	5	1	0	0	1	1	1	0	0	0	0	0	108280000						1
A0A1S3XRF7	succinate dehydrogenase assembly factor 4, mitochondrial-like	LOC107767940	19.8	12.129	5.5083	9	1	1	2	1	3	1	1	1	1	1	1	1	1	1	1	1	1	1	1	1	0	0	36534000	0	0	51063000			0.834			1.166	1.398
A0A1S3XRI1	NADP-dependent D-sorbitol-6-phosphate dehydrogenase-like	LOC107767965	36.6	34.646	47.859	37	9	2	6	6	6	6	6	7	6	8	7	6	7	8	2	2	2	1	2	2	2494900000	2627300000	2589300000	2306800000	2270300000	2599000000	1.005	1.059	1.044	0.93	0.915	1.047	0.931	0.179115
A0A1S3XRI8	L-ascorbate oxidase homolog	LOC107767898	3	60.138	9.2676	4	1	1	0	1	0	1	1	1	0	1	1	1	1	1	0	1	1	1	1	1	0	0	0	0	0	23181000						1
A0A1S3XRM3	oxygen-evolving enhancer protein 3-2, chloroplastic-like	LOC107767928	28.1	24.188	40.58	55	7	7	10	10	7	9	12	7	7	7	7	7	7	7	7	7	7	7	7	7	1583200000	4003200000	1888100000	28244000000	30324000000	32225000000	0.097	0.244	0.115	1.725	1.852	1.968	12.16	0.0120437
A0A1S3XRN0	Photosystem II reaction center Psb28 protein	LOC107768014	47.2	20.024	17.48	2	5	5	0	0	0	2	0	0	4	4	3	5	4	4	4	4	3	5	4	4	0	0	0	14410000	0	0				1
A0A1S3XS26	Lactoylglutathione lyase	LOC107767887	33.1	32.858	119.02	46	8	8	8	6	9	9	7	7	7	7	8	8	7	8	7	7	8	8	7	8	3749600000	3933200000	3936100000	4341500000	4274400000	4346200000	0.915	0.96	0.961	1.06	1.043	1.061	1.116	0.0030404
A0A1S3XS79	2-hydroxyisoflavanone dehydratase-like	LOC107768141	13.1	35.738	8.4105	1	2	2	0	0	0	0	1	0	2	2	2	2	2	1	2	2	2	2	2	1	0	0	0	0	129850000	0					1
A0A1S3XS80	Acetyltransferase component of pyruvate dehydrogenase complex	LOC107768212	23	58.855	7.0341	6	12	0	3	2	1	0	0	0	9	11	12	10	11	10	0	0	0	0	0	0	296670000	295830000	392600000	0	386540000	0	0.865	0.863	1.145		1.127		1.177
A0A1S3XSC6	porphobilinogen deaminase, chloroplastic-like	LOC107767993	52.6	39.247	207.93	78	15	5	18	18	19	5	6	12	14	15	14	14	15	13	5	5	5	4	5	4	9889000000	9743200000	10227000000	5446200000	4839600000	4940700000	1.316	1.297	1.361	0.725	0.644	0.658	0.51	6.3265e-05
A0A1S3XSW1	UDP-sulfoquinovose synthase, chloroplastic-like	LOC107768419	29.9	53.498	3.012	4	11	1	1	2	1	0	0	0	8	11	9	10	10	9	1	1	1	1	1	1	0	0	0	0	0	321620000						1
A0A1S3XT86	NPL4-like protein 1	LOC107768545	9.9	46.244	6.4431	6	3	3	2	1	2	0	0	1	3	2	3	1	2	3	3	2	3	1	2	3	246060000	266020000	252900000	0	0	0	0.965	1.043	0.992
A0A1S3XTA8	Proteasome subunit alpha type	LOC107768309	50.8	27.167	31.606	17	8	4	2	2	5	5	1	2	4	6	7	6	6	4	3	3	4	3	3	3	0	318580000	496990000	1012500000	714240000	603460000		0.506	0.79	1.609	1.135	0.959	1.905	0.087197
A0A1S3XTB8	heat shock cognate 70 kDa protein 2-like	LOC107768506	55.1	70.966	67.145	15	27	2	3	4	2	2	2	2	23	23	22	23	24	24	1	1	1	1	2	2	846080000	1322400000	1121600000	782640000	793430000	697630000	0.912	1.426	1.21	0.844	0.856	0.752	0.691	0.060639
A0A1S3XTC0	low-temperature-induced cysteine proteinase-like	LOC107768587	14.6	51.686	3.4296	0	6	1	0	0	0	0	0	0	6	6	6	5	6	6	1	1	1	1	1	1	0	0	0	0	0	0
A0A1S3XTD4	protein MODIFIER OF SNC1 11-like	LOC107768338	7.1	21.374	3.2801	2	1	1	0	0	0	1	0	1	0	0	0	1	1	1	0	0	0	1	1	1	0	0	0	0	0	57627000						1
A0A1S3XTF3	40S ribosomal protein S7	LOC107768552	46.1	22.049	6.5797	2	7	1	0	0	1	1	0	0	5	6	7	6	7	4	0	0	1	1	1	0	0	0	0	0	39851000	0					1
A0A1S3XTG6	leucine aminopeptidase 2, chloroplastic	LOC107768570	33.2	60.727	2.5107	3	13	1	0	0	0	1	1	1	12	11	13	13	13	13	1	0	1	1	1	1	0	0	0	0	0	1117300000						1
A0A1S3XTH4	basic form of pathogenesis-related protein 1-like	LOC107768378	13.4	20.134	33.073	18	3	2	2	1	3	5	3	4	2	3	3	3	3	3	1	2	2	2	2	2	1383500000	1563000000	1680400000	4365600000	4581900000	4852400000	0.45	0.509	0.547	1.421	1.492	1.58	2.983	7.5712e-05
A0A1S3XTM9	tankyrase-like	LOC107768617	6.3	27.322	2.9291	1	1	1	0	0	0	0	0	1	0	0	0	0	0	1	0	0	0	0	0	1	0	0	0	0	0	0
A0A1S3XTR7	uncharacterized protein LOC107768657 isoform X1	LOC107768657	39.4	28.301	40.326	22	6	6	5	4	5	2	3	3	6	6	6	4	4	4	6	6	6	4	4	4	923070000	1203400000	1074200000	776910000	766740000	821540000	0.995	1.297	1.158	0.838	0.827	0.886	0.739	0.02042
A0A1S3XTY1	protease Do-like 1, chloroplastic	LOC107768772	38.1	45.626	208.12	68	14	3	12	14	12	10	9	11	13	13	12	11	12	13	3	3	3	2	2	3	8585200000	6779600000	8303200000	6151600000	5849200000	5912200000	1.239	0.978	1.198	0.888	0.844	0.853	0.757	0.022335
A0A1S3XU22	plastoglobulin-1, chloroplastic-like isoform X2	LOC107768802	10.3	37.248	1.9126	6	3	1	1	1	1	1	1	1	2	3	1	3	3	3	1	1	1	1	1	1	0	0	0	0	0	332150000						1
A0A1S3XU28	uncharacterized protein LOC107768592 isoform X2	LOC107768592	14.5	12.568	2.3381	5	1	1	1	0	2	1	1	0	1	1	1	1	1	1	1	1	1	1	1	1	187270000	0	176300000	128000000	0	0	1.143		1.076	0.781			0.704
A0A1S3XU33	Glycerol-3-phosphate acyltransferase, chloroplastic	LOC107768804	9.2	51.505	25.669	9	3	1	2	3	4	0	0	0	3	2	3	2	1	2	1	1	1	1	0	1	330220000	350470000	331240000	199680000	0	166310000	1.198	1.272	1.202	0.725		0.603	0.542	0.0035188
A0A1S3XU44	Carbonic anhydrase	LOC107768773	55.9	35.899	307.99	333	17	2	67	68	69	40	43	46	15	14	15	13	13	14	2	2	2	2	2	2	74569000000	77285000000	73393000000	59510000000	56907000000	51042000000	1.139	1.181	1.121	0.909	0.869	0.78	0.743	0.0034004
A0A1S3XU47	Glutamate dehydrogenase	LOC107768764	23.1	44.794	9.0172	13	8	3	1	2	1	3	1	5	5	5	6	7	5	6	1	1	2	3	1	2	164290000	185270000	268030000	586540000	281720000	493740000	0.498	0.562	0.812	1.778	0.854	1.496	2.205	0.044658
A0A1S3XU48	2-C-methyl-D-erythritol 4-phosphate cytidylyltransferase, chloroplastic-like isoform X2	LOC107768615	51.8	34.287	116.89	62	12	12	11	11	11	7	12	10	12	12	11	8	9	9	12	12	11	8	9	9	4420600000	4654500000	4665100000	3672100000	3821100000	4104100000	1.047	1.102	1.105	0.87	0.905	0.972	0.844	0.0099367
A0A1S3XU77	heat shock cognate protein 80-like	LOC107768797	42.6	80.268	248.6	122	26	1	20	17	19	22	21	23	21	21	19	24	22	20	0	0	0	1	0	0	7022400000	7226000000	6871600000	8797400000	9868100000	9824800000	0.849	0.874	0.831	1.064	1.193	1.188	1.349	0.00176384
A0A1S3XUD0	33 kDa ribonucleoprotein, chloroplastic-like	LOC107768838	17.2	34.799	15.411	12	4	4	4	4	3	0	1	0	4	4	4	1	2	1	4	4	4	1	2	1	1083000000	1061600000	1207200000	0	296790000	0	1.187	1.164	1.323		0.325		0.265
A0A1S3XUH8	uncharacterized protein LOC107768941 isoform X1	LOC107768941	16.6	41.311	13.699	9	4	4	3	2	4	0	0	0	3	3	4	0	0	2	3	3	4	0	0	2	130080000	138550000	164540000	0	0	74400000	1.025	1.092	1.297			0.586	0.515
A0A1S3XUJ1	PLASMODESMATA CALLOSE-BINDING PROTEIN 3-like	LOC107768893	6.7	19.592	46.944	6	1	1	1	1	1	1	1	1	1	1	1	1	1	1	1	1	1	1	1	1	0	0	0	0	0	282380000						1
A0A1S3XUK2	protein C2-DOMAIN ABA-RELATED 4-like	LOC107768743	5.5	18.68	1.7728	2	1	1	0	0	1	0	0	1	0	1	1	0	1	1	0	1	1	0	1	1	0	0	0	0	0	5245100						1
A0A1S3XUQ0	protein C2-DOMAIN ABA-RELATED 7-like	LOC107769012	4.8	19.035	2.5312	7	1	1	2	1	1	1	1	1	1	1	1	1	1	1	1	1	1	1	1	1	183700000	0	0	0	0	0	1
A0A1S3XUT4	cullin-3A-like	LOC107768960	1.6	85.174	-2	0	1	1	0	0	0	0	0	0	0	0	0	0	0	1	0	0	0	0	0	1	0	0	0	0	0	0
A0A1S3XUT6	30S ribosomal protein S1 homolog A-like	LOC107768976	4.8	59.146	2.2114	2	2	2	1	1	0	0	0	0	1	2	2	0	0	0	1	2	2	0	0	0	0	0	68690000	0	0	0			1
A0A1S3XUY7	glutathione S-transferase U17-like	LOC107769085	6.1	25.419	2.7492	3	1	1	0	0	0	1	1	1	0	0	0	1	1	1	0	0	0	1	1	1	0	0	0	0	0	202110000						1
A0A1S3XV30	Translation initiation factor IF-3	LOC107769135	10	34.64	19.325	8	3	3	1	3	3	0	0	1	3	3	3	2	1	2	3	3	3	2	1	2	715960000	749010000	892050000	0	0	0	0.911	0.953	1.135
A0A1S3XVB0	3-ketoacyl-CoA thiolase 2, peroxisomal-like	LOC107769197	10.9	51.694	3.8987	2	4	3	1	0	0	0	1	0	4	1	3	2	2	3	3	0	2	1	1	2	164650000	0	0	0	0	0	1
A0A1S3XVE8	anthranilate phosphoribosyltransferase-like	LOC107769231	3	36.573	3.6366	4	1	1	1	1	1	0	1	0	1	1	1	0	1	0	1	1	1	0	1	0	0	0	28058000	0	0	0			1
A0A1S3XVH1	staphylococcal nuclease domain-containing protein 1-like	LOC107769187	20.3	107.78	4.0789	4	15	2	0	1	0	0	0	3	8	9	8	12	11	10	1	1	0	1	0	2	0	0	0	0	0	40548000						1
A0A1S3XVM3	20 kDa chaperonin, chloroplastic-like	LOC107769079	63.5	26.398	247.12	130	16	15	22	23	24	21	19	21	15	15	15	16	16	16	14	14	14	15	15	15	16714000000	17409000000	17676000000	19159000000	18415000000	18555000000	0.929	0.968	0.983	1.065	1.024	1.032	1.084	0.0177021
A0A1S3XVQ6	cytochrome c6, chloroplastic-like isoform X2	LOC107769124	7.1	17.286	4.6331	1	1	1	0	1	0	0	0	0	0	1	0	0	0	0	0	1	0	0	0	0	0	0	0	0	0	0
A0A1S3XVT6	cytochrome b6	LOC107769160	26.7	32.95	45.456	24	7	7	3	3	4	5	4	5	6	5	5	6	5	6	6	5	5	6	5	6	1610800000	1179500000	1699200000	1401200000	1585900000	1536600000	1.072	0.785	1.131	0.933	1.056	1.023	1.008	0.88096
A0A1S3XW41	T-complex protein 1 subunit eta	LOC107769239	24.2	60.299	4.0039	1	10	1	1	0	0	0	0	0	9	8	7	5	7	6	1	0	0	0	0	0	0	0	0	0	0	0
A0A1S3XW44	GDSL esterase/lipase APG-like	LOC107769403	39	38.247	101.51	64	9	9	12	10	11	9	13	9	6	6	6	8	9	9	6	6	6	8	9	9	1786900000	1501400000	1553400000	1150000000	1001100000	915660000	1.356	1.139	1.179	0.872	0.76	0.695	0.633	0.0056835
A0A1S3XW67	uncharacterized protein LOC107769424 isoform X2	LOC107769424	14.9	61.918	21.824	20	6	4	3	5	6	1	2	3	4	5	5	3	3	4	2	3	3	1	1	2	540670000	537410000	767270000	472530000	510250000	633580000	0.937	0.931	1.33	0.819	0.884	1.098	0.876	0.43944
A0A1S3XWA6	Peptidyl-prolyl cis-trans isomerase	LOC107769297	22	13.167	15.916	3	2	2	1	1	0	0	0	1	1	1	1	1	1	2	1	1	1	1	1	2	0	0	0	0	0	63853000						1
A0A1S3XWB1	LOW QUALITY PROTEIN: tryptophan--tRNA ligase, cytoplasmic	LOC107769302	12.9	45.737	8.2081	7	4	4	3	1	0	1	1	1	3	2	1	2	3	2	3	2	1	2	3	2	0	0	0	0	115650000	0					1
A0A1S3XWD3	2,3-bisphosphoglycerate-independent phosphoglycerate mutase	LOC107769473	51.7	61.093	294.15	135	22	4	22	23	25	19	24	22	18	18	19	18	19	19	2	3	3	2	2	2	13535000000	11912000000	12737000000	11973000000	11807000000	12036000000	1.097	0.966	1.033	0.971	0.957	0.976	0.938	0.167104
A0A1S3XWP9	uncharacterized isomerase BH0283-like	LOC107769584	7.6	31.453	2.4124	3	2	1	0	0	1	0	1	1	2	2	2	1	2	1	1	1	1	0	1	1	0	0	0	0	0	45981000						1
A0A1S3XWR8	uncharacterized protein LOC107769601	LOC107769601	5.9	33.77	4.339	4	1	1	1	0	1	1	1	0	1	1	1	1	1	0	1	1	1	1	1	0	0	0	0	0	63872000	0					1
A0A1S3XWS8	F-box/FBD/LRR-repeat protein At1g13570-like	LOC107769609	3.8	20.976	2.4472	21	1	1	2	4	5	3	3	4	1	1	1	1	1	1	1	1	1	1	1	1	0	0	0	0	0	2984300000						1
A0A1S3XWU4	uncharacterized protein LOC107769471	LOC107769471	36.2	41.167	46.036	141	11	11	14	15	15	33	31	33	8	8	8	10	11	9	8	8	8	10	11	9	10614000000	11499000000	10950000000	15513000000	17832000000	18454000000	0.75	0.813	0.774	1.097	1.261	1.305	1.567	0.00152376
A0A1S3XWU9	oxygen-evolving enhancer protein 2-1, chloroplastic-like	LOC107769475	53.4	28.579	323.31	405	12	12	81	91	90	43	51	49	12	12	12	10	11	11	12	12	12	10	11	11	11233000000	13515000000	12692000000	18821000000	17384000000	14329000000	0.766	0.922	0.866	1.284	1.186	0.977	1.35	0.038697
A0A1S3XWY6	photosystem I reaction center subunit XI, chloroplastic-like	LOC107769513	42.3	23.254	113.5	97	7	2	23	20	24	12	7	11	6	6	6	6	7	6	2	2	2	1	2	1	13951000000	13352000000	14486000000	8260800000	9996000000	8135100000	1.228	1.175	1.275	0.727	0.88	0.716	0.632	0.0027603
A0A1S3XX03	31 kDa ribonucleoprotein, chloroplastic	LOC107769683	31.7	35.049	81.188	58	7	2	9	8	10	12	8	11	4	5	6	7	7	7	1	2	2	2	2	2	4891600000	5617500000	5147100000	7116200000	6264300000	8266100000	0.787	0.904	0.828	1.145	1.008	1.33	1.383	0.023657
A0A1S3XXA7	pyridoxal 5'-phosphate synthase-like subunit PDX1.2	LOC107769831	7.8	32.762	2.1916	3	2	1	0	1	0	0	1	1	2	2	1	1	2	2	1	1	0	0	1	1	0	48876000	0	0	0	0		1
A0A1S3XXF1	probable glutamyl endopeptidase, chloroplastic isoform X2	LOC107769805	25.2	107.37	129.24	91	15	15	17	15	17	17	13	12	15	14	15	14	12	11	15	14	15	14	12	11	3889500000	3725100000	3580500000	2019800000	2341900000	1774500000	1.347	1.29	1.24	0.699	0.811	0.614	0.548	0.0019231
A0A1S3XXM2	pathogenesis-related protein R minor form	LOC107769943	30.1	24.545	166.02	18	4	1	0	2	0	5	6	5	2	3	3	4	4	4	1	1	1	1	1	1	0	0	0	1348900000	1224700000	1324800000				1.038	0.942	1.019
A0A1S3XXN7	glutamate-1-semialdehyde 2,1-aminomutase, chloroplastic-like	LOC107769957	57.4	35.521	94.597	39	11	5	6	9	7	5	4	8	10	10	9	9	10	10	5	5	4	4	4	4	2406100000	2332400000	2210900000	1281700000	1219500000	1263700000	1.347	1.306	1.238	0.718	0.683	0.708	0.542	2.4476e-05
A0A1S3XXQ5	60S ribosomal protein L8-like	LOC107769978	20	28.16	-2	1	3	1	0	0	0	0	1	0	2	2	2	1	3	0	1	1	1	0	1	0	0	0	0	0	79444000	0					1
A0A1S3XXU9	uncharacterized protein LOC107770033	LOC107770033	6.7	17.673	-2	0	1	1	0	0	0	0	0	0	1	1	1	1	1	1	1	1	1	1	1	1	0	0	0	0	0	0
A0A1S3XXV7	WW domain-binding protein 2-like	LOC107769958	23.6	22.211	7.039	9	3	3	2	1	1	2	2	1	3	3	3	3	2	1	3	3	3	3	2	1	73212000	74459000	56866000	112810000	123400000	0	0.831	0.845	0.645	1.28	1.4		1.732	0.0179784
A0A1S3XXX1	uncharacterized protein At4g06744-like	LOC107770038	4.8	50.898	3.4383	7	2	2	0	0	0	2	3	2	0	0	0	2	2	2	0	0	0	2	2	2	0	0	0	116090000	146780000	152580000				0.838	1.06	1.102
A0A1S3XY51	chaperonin CPN60-2, mitochondrial	LOC107770118	57.7	61.305	73.935	39	22	11	7	5	8	8	3	8	17	15	17	17	16	16	6	7	7	7	7	7	1362800000	1161500000	1449700000	1210100000	1233900000	1289900000	1.061	0.904	1.128	0.942	0.96	1.004	0.94	0.4426
A0A1S3XYB6	26S protease regulatory subunit 6B homolog	LOC107770176	23.2	46.521	3.4688	1	7	1	0	1	0	0	0	0	5	6	5	6	6	6	0	1	0	0	0	0	0	0	0	0	0	0
A0A1S3XYH8	60S ribosomal protein L30	LOC107770030	35.7	12.375	2.8835	0	3	1	0	0	0	0	0	0	3	3	3	3	2	2	1	1	1	1	0	0	0	0	0	0	0	0
A0A1S3XYP1	serine/arginine-rich splicing factor RS41-like isoform X2	LOC107770246	11.2	35.854	22.51	8	3	3	1	0	1	2	3	1	1	0	1	3	3	3	1	0	1	3	3	3	0	0	0	377970000	364870000	331320000				1.056	1.019	0.925
A0A1S3XYY2	26S proteasome non-ATPase regulatory subunit 4 homolog	LOC107770355	27.2	42.361	36.111	29	7	1	6	5	4	4	5	5	4	6	4	5	5	6	0	0	0	0	1	1	1062700000	1050100000	626770000	736230000	872570000	729060000	1.256	1.241	0.741	0.87	1.031	0.862	0.853	0.50618
A0A1S3XZ03	4-hydroxy-4-methyl-2-oxoglutarate aldolase	LOC107770371	27.1	17.621	5.9288	10	4	2	1	1	1	2	2	3	4	4	4	4	4	4	2	2	2	2	2	2	689580000	811050000	652170000	665910000	538380000	479910000	1.078	1.268	1.02	1.041	0.842	0.75	0.782	0.097064
A0A1S3XZ08	putative quinone-oxidoreductase homolog, chloroplastic	LOC107770378	49.5	34.606	73.913	33	11	11	6	3	5	7	6	6	8	7	8	10	10	10	8	7	8	10	10	10	1667500000	1274900000	1219200000	1183900000	1039500000	1017400000	1.352	1.033	0.988	0.96	0.843	0.825	0.779	0.090218
A0A1S3XZ38	clavaminate synthase-like protein At3g21360	LOC107770380	25.7	36.201	18.582	15	5	5	2	4	1	3	3	2	4	4	4	3	4	3	4	4	4	3	4	3	312420000	348960000	355140000	190860000	196160000	220410000	1.154	1.289	1.312	0.705	0.725	0.814	0.598	0.00098159
A0A1S3XZB0	Pyruvate dehydrogenase E1 component subunit alpha	LOC107770390	15.4	47.835	26.575	16	5	5	3	3	3	3	2	2	3	4	3	4	3	4	3	4	3	4	3	4	518690000	579790000	570130000	362950000	352710000	378130000	1.127	1.259	1.238	0.788	0.766	0.821	0.655	0.00045668
A0A1S3XZF4	heterodimeric geranylgeranyl pyrophosphate synthase small subunit, chloroplastic-like	LOC107770520	17.8	36.331	11.252	6	3	3	2	2	1	0	1	0	3	3	2	1	3	3	3	3	2	1	3	3	448820000	346510000	399160000	0	242060000	307240000	1.287	0.994	1.145		0.694	0.881	0.69	0.065343
A0A1S3XZH5	pathogenesis-related protein STH-2-like	LOC107770326	5.7	17.49	2.0174	7	1	1	1	1	2	1	1	1	1	1	1	1	1	1	1	1	1	1	1	1	0	0	0	0	0	2689600000						1
A0A1S3XZK5	uncharacterized protein LOC107770348	LOC107770348	3	57.915	13.723	6	1	1	2	2	1	1	0	0	1	1	1	1	1	1	1	1	1	1	1	1	23761000	31735000	0	37197000	0	0	0.769	1.027		1.204			1.341
A0A1S3XZQ6	uncharacterized protein LOC107770626	LOC107770626	5.1	37.428	1.8373	1	1	1	0	1	0	0	0	0	0	1	0	1	1	0	0	1	0	1	1	0	0	0	0	0	176680000	0					1
A0A1S3Y035	ribulose bisphosphate carboxylase/oxygenase activase, chloroplastic-like	LOC107770767	7	48.384	2.3706	0	2	1	0	0	0	0	0	0	2	2	1	2	1	1	1	1	0	1	0	0	0	0	0	24995000	0	0				1
A0A1S3Y081	soluble starch synthase 3, chloroplastic/amyloplastic-like	LOC107770809	1.8	141.64	3.6638	3	2	2	0	1	1	0	0	1	1	1	1	1	1	2	1	1	1	1	1	2	0	0	0	0	0	159550000						1
A0A1S3Y083	probable NEDD8-conjugating enzyme Ubc12-like	LOC107770700	8.7	20.712	-2	0	1	1	0	0	0	0	0	0	1	1	1	0	0	0	1	1	1	0	0	0	0	0	0	0	0	0
A0A1S3Y0E5	adenylate kinase 5, chloroplastic-like	LOC107770764	10.3	68.389	2.2136	4	6	1	1	0	0	1	1	1	5	5	4	6	5	6	1	1	0	1	1	1	0	0	0	0	0	200240000						1
A0A1S3Y0E6	DEAD-box ATP-dependent RNA helicase 56-like	LOC107770853	23.4	48.443	29.939	22	8	1	4	3	5	3	2	5	5	4	5	7	6	7	0	0	0	1	0	1	1194800000	613150000	1313400000	1171500000	1041200000	793810000	1.17	0.6	1.286	1.147	1.019	0.777	0.963	0.99442
A0A1S3Y0G0	early nodulin-like protein 1	LOC107770784	11.7	19.572	4.3284	7	2	2	2	1	1	1	1	1	2	2	2	2	2	2	2	2	2	2	2	2	253650000	267700000	236430000	160100000	153270000	177020000	1.219	1.287	1.137	0.77	0.737	0.851	0.647	0.00143989
A0A1S3Y0G9	ureidoglycolate hydrolase-like	LOC107770650	2.8	51.208	2.1766	3	1	1	0	0	0	1	1	1	1	1	1	1	1	1	1	1	1	1	1	1	0	0	0	0	0	49566000						1
A0A1S3Y0T4	elongation factor 2	LOC107770769	41.9	94.016	323.31	225	32	32	43	36	42	37	34	33	26	27	26	27	26	27	26	27	26	27	26	27	19422000000	19541000000	19096000000	12748000000	12731000000	12677000000	1.211	1.219	1.191	0.795	0.794	0.791	0.657	2.4257e-07
A0A1S3Y0U0	protein EMBRYO SAC DEVELOPMENT ARREST 3, chloroplastic	LOC107770914	8.1	19.91	3.0327	2	1	1	1	0	1	0	0	0	1	1	1	0	0	0	1	1	1	0	0	0	0	0	70164000	0	0	0			1
A0A1S3Y0V4	ATP-dependent Clp protease proteolytic subunit	LOC107770894	13.5	26.446	6.1738	6	3	3	1	0	0	1	2	2	1	1	1	3	2	3	1	1	1	3	2	3	0	0	0	92957000	95865000	0				0.985	1.015
A0A1S3Y0Y1	60S acidic ribosomal protein P2A-like	LOC107771057	48.2	11.457	54.419	20	4	4	5	4	4	2	3	2	2	2	3	3	4	4	2	2	3	3	4	4	610510000	473990000	463010000	716960000	580430000	624550000	1.056	0.82	0.801	1.24	1.004	1.08	1.242	0.110538
A0A1S3Y100	Chlorophyll a-b binding protein, chloroplastic	LOC107770844	70.4	28.353	323.31	370	14	0	66	73	83	57	40	51	13	13	13	12	13	13	0	0	0	0	0	0	155590000000	137580000000	127550000000	63215000000	75442000000	47049000000	1.539	1.361	1.262	0.625	0.746	0.466	0.441	0.0050166
A0A1S3Y124	60S acidic ribosomal protein P2-1-like	LOC107770879	19.5	11.344	5.5567	8	1	1	1	2	2	1	1	1	1	1	1	1	1	1	1	1	1	1	1	1	0	0	0	0	0	59056000						1
A0A1S3Y159	D-3-phosphoglycerate dehydrogenase	LOC107771022	38.7	67.078	59.809	45	16	11	8	9	4	6	9	9	10	12	9	12	14	13	5	7	4	8	9	8	2170300000	1894300000	1940000000	1681100000	2178700000	2017100000	1.096	0.957	0.98	0.849	1.1	1.019	0.979	0.78358
A0A1S3Y166	kirola-like	LOC107770929	10.9	16.74	2.8415	8	2	2	1	2	1	2	2	0	2	2	2	2	2	2	2	2	2	2	2	2	0	0	0	2103600000	2107100000	4163600000				0.754	0.755	1.492
A0A1S3Y1D2	subtilisin-like protease SBT1.7	LOC107770994	7.6	81.774	35.804	15	4	3	1	2	3	2	4	3	4	4	4	3	4	4	3	3	3	2	3	3	294140000	306440000	305590000	333380000	347940000	359020000	0.907	0.945	0.942	1.028	1.073	1.107	1.148	0.0054189
A0A1S3Y1L1	Reticulon-like protein	LOC107771076	3.8	27.443	-2	0	1	1	0	0	0	0	0	0	0	0	1	1	0	0	0	0	1	1	0	0	0	0	0	0	0	0
A0A1S3Y1S2	ran-binding protein 1 homolog c-like	LOC107771336	26.3	24.871	107.33	19	4	4	3	3	3	2	4	4	3	3	3	3	4	4	3	3	3	3	4	4	595430000	645890000	512260000	632210000	452310000	511750000	1.066	1.157	0.918	1.132	0.81	0.917	0.91	0.451
A0A1S3Y1T8	2-isopropylmalate synthase B-like	LOC107771263	14.4	36.439	11.185	13	3	3	3	3	2	2	1	2	3	3	3	3	3	3	3	3	3	3	3	3	631880000	545590000	685300000	687600000	518780000	558340000	1.045	0.902	1.134	1.137	0.858	0.924	0.947	0.62554
A0A1S3Y1V1	50S ribosomal protein L18, chloroplastic	LOC107771278	25.9	17.984	19.62	17	4	4	2	3	3	4	2	3	4	4	4	4	4	4	4	4	4	4	4	4	732600000	689140000	686420000	1165500000	1687100000	1256600000	0.707	0.665	0.662	1.125	1.628	1.213	1.95	0.0046557
A0A1S3Y257	uncharacterized protein LOC107771378	LOC107771378	2.6	51.733	1.8433	1	1	1	0	0	1	0	0	0	0	0	1	0	0	0	0	0	1	0	0	0	0	0	0	0	0	0
A0A1S3Y296	outer envelope pore protein 24B, chloroplastic-like	LOC107771415	16.9	23.747	27.136	5	3	1	2	0	0	0	1	2	3	3	3	3	2	3	1	1	1	1	0	1	251590000	348000000	254570000	267940000	211300000	218130000	0.973	1.346	0.984	1.036	0.817	0.844	0.817	0.20418
A0A1S3Y2B4	nuclear pore complex protein NUP50A-like	LOC107771430	12.1	47.59	81.886	13	4	4	1	2	2	3	3	2	2	2	3	4	4	3	2	2	3	4	4	3	152650000	177340000	167960000	166110000	171640000	164360000	0.916	1.064	1.008	0.997	1.03	0.986	1.008	0.83652
A0A1S3Y2M1	mitochondrial import receptor subunit TOM40-1-like	LOC107771512	17.3	34.511	3.5804	4	3	1	1	1	1	1	0	0	3	3	3	3	3	2	1	1	1	1	1	0	0	0	0	0	40108000	0					1
A0A1S3Y2R6	Protein disulfide-isomerase	LOC107771549	25.1	63.569	57.894	34	13	4	6	4	8	3	5	8	12	10	12	11	11	13	3	2	3	3	3	4	2269300000	2283500000	2246100000	2423400000	1504500000	1820400000	1.085	1.092	1.074	1.159	0.719	0.871	0.846	0.30996
A0A1S3Y2X0	Serine hydroxymethyltransferase	LOC107771579	38.2	57.856	13.143	18	17	3	5	3	2	3	2	3	16	16	17	15	15	16	2	3	3	3	2	3	2311400000	1738800000	1490900000	714850000	903470000	766850000	1.75	1.316	1.129	0.541	0.684	0.58	0.43	0.0047004
A0A1S3Y346	T-complex protein 1 subunit alpha	LOC107771644	15	59.099	10.52	8	5	5	1	1	0	2	1	3	2	2	2	3	4	4	2	2	2	3	4	4	0	0	0	133620000	129870000	154590000				0.959	0.932	1.109
A0A1S3Y354	uncharacterized protein LOC107771709	LOC107771709	48.2	39.476	42.325	28	10	10	5	3	5	6	4	5	8	7	7	8	7	9	8	7	7	8	7	9	813850000	745250000	778900000	1118400000	852610000	810860000	0.954	0.873	0.913	1.311	0.999	0.95	1.19	0.187143
A0A1S3Y381	stress protein DDR48-like	LOC107771681	27.3	31.013	3.3195	4	8	2	0	0	0	1	2	1	5	5	5	7	7	7	0	0	0	2	2	2	0	0	0	140470000	140580000	147830000				0.983	0.983	1.034
A0A1S3Y388	Nucleoside diphosphate kinase	LOC107771678	70.3	16.253	83.662	66	10	6	11	9	12	13	13	8	7	7	7	8	9	8	4	3	4	6	6	5	9297300000	9930000000	7505000000	6369400000	5959300000	5846400000	1.242	1.327	1.003	0.851	0.796	0.781	0.68	0.0126788
A0A1S3Y3C4	5'-methylthioadenosine/S-adenosylhomocysteine nucleosidase 2-like	LOC107771706	54.3	28.022	19.571	30	9	9	6	6	5	4	4	5	7	7	6	6	6	6	7	7	6	6	6	6	1151700000	1203900000	1215900000	909110000	772990000	850910000	1.132	1.183	1.195	0.894	0.76	0.836	0.709	0.0023001
A0A1S3Y3H4	uncharacterized protein LOC107771755	LOC107771755	6.9	35.888	5.3785	8	2	2	2	2	2	1	0	1	2	2	2	1	2	1	2	2	2	1	2	1	376350000	430060000	419000000	0	165690000	0	1.082	1.237	1.205		0.476		0.405
A0A1S3Y3U0	Histone H2A	LOC107771868	35.7	14.696	2.5172	1	3	2	0	0	1	0	0	0	2	1	3	2	2	2	1	0	2	1	1	1	0	0	9493300	0	0	0			1
A0A1S3Y3V8	uncharacterized protein At2g39795, mitochondrial-like	LOC107771895	5.5	28.94	2.5594	2	1	1	1	0	0	0	0	1	1	0	0	1	0	1	1	0	0	1	0	1	0	0	0	0	0	37043000						1
A0A1S3Y3W0	thylakoid lumenal 16.5 kDa protein, chloroplastic-like	LOC107771896	32.4	24.04	85.79	64	7	3	17	12	17	7	5	6	7	7	7	6	6	6	3	3	3	3	3	3	4786300000	4536600000	4839200000	5653800000	5776200000	5495600000	0.924	0.876	0.934	1.091	1.115	1.061	1.195	0.00188443
A0A1S3Y3W2	mannose-1-phosphate guanylyltransferase 1	LOC107771893	8	39.581	7.6872	14	3	3	2	2	4	2	2	2	3	3	3	3	2	2	3	3	3	3	2	2	259580000	271690000	283970000	237010000	205450000	227640000	1.049	1.097	1.147	0.957	0.83	0.92	0.822	0.0165594
A0A1S3Y3W7	methyl-CpG-binding domain-containing protein 11-like	LOC107771897	12.6	34.765	18.397	2	2	2	1	1	0	0	0	0	2	2	1	1	0	0	2	2	1	1	0	0	0	19447000	0	0	0	0		1
A0A1S3Y3Y2	proteinase inhibitor I-B-like	LOC107771920	19.5	14.406	4.5163	8	3	2	0	0	0	3	2	3	0	2	1	3	2	3	0	1	1	2	2	2	0	514360000	0	1076300000	0	1446800000		0.508		1.063		1.429	2.453
A0A1S3Y3Y4	uncharacterized protein LOC107771985	LOC107771985	26.2	6.8191	2.3936	2	1	1	1	1	0	0	0	0	1	1	1	0	1	0	1	1	1	0	1	0	0	0	0	0	97287000	0					1
A0A1S3Y3Y8	protein TIC 55, chloroplastic-like	LOC107771918	8.8	63.57	2.5554	3	3	3	1	0	0	1	1	0	1	1	1	2	3	1	1	1	1	2	3	1	0	0	0	0	165440000	0					1
A0A1S3Y462	2-oxoglutarate dehydrogenase, mitochondrial-like	LOC107772051	16.9	115.64	30.955	31	12	5	4	3	3	7	8	6	6	6	6	10	9	10	2	1	1	4	4	4	601240000	613150000	509370000	786510000	950620000	1006200000	0.808	0.824	0.684	1.056	1.277	1.351	1.591	0.008281
A0A1S3Y4L8	Thioredoxin reductase	LOC107772125	42.5	39.062	128.16	44	9	3	6	6	5	10	8	9	8	6	7	8	8	8	2	2	1	3	3	3	2109600000	1461600000	1953200000	2240200000	2263600000	1838800000	1.067	0.739	0.988	1.133	1.144	0.93	1.148	0.32774
A0A1S3Y4V1	guanine nucleotide-binding protein subunit beta-like protein	LOC107772203	46.9	35.827	68.626	25	10	3	3	4	6	3	6	3	7	7	7	6	7	9	2	2	2	0	1	2	2219500000	2878300000	2615000000	2042700000	1663900000	1871400000	1.002	1.299	1.181	0.922	0.751	0.845	0.723	0.028781
A0A1S3Y4V4	lipoxygenase homology domain-containing protein 1-like	LOC107772207	29.2	19.042	8.6465	11	5	5	1	2	2	1	3	2	4	4	4	4	5	3	4	4	4	4	5	3	1362200000	1798500000	1803400000	1385800000	902670000	1056300000	0.984	1.299	1.302	1.001	0.652	0.763	0.674	0.061397
A0A1S3Y4Y6	calnexin homolog 1-like	LOC107772248	13.7	60.999	16.327	16	5	3	3	3	2	2	3	3	4	3	4	4	3	3	3	2	2	2	1	1	214430000	267000000	183250000	461050000	489110000	558560000	0.592	0.737	0.506	1.273	1.35	1.542	2.27	0.0025228
A0A1S3Y542	Acetyltransferase component of pyruvate dehydrogenase complex	LOC107772318	23.6	58.923	45.927	35	13	1	4	3	7	6	8	7	8	10	11	12	11	10	1	1	1	1	1	1	3378500000	3205800000	3368100000	2233400000	2725000000	2437400000	1.168	1.109	1.165	0.772	0.942	0.843	0.743	0.0074637
A0A1S3Y546	probable glutathione S-transferase isoform X2	LOC107772392	25.6	25.433	10.788	7	5	1	0	0	0	3	1	3	5	4	5	5	5	5	1	1	1	1	1	1	0	0	0	0	0	28715000						1
A0A1S3Y577	Imidazole glycerol phosphate synthase hisHF	LOC107772419	20.7	65.291	14.203	17	9	9	4	4	3	1	1	4	6	6	5	6	7	7	6	6	5	6	7	7	463390000	452860000	491060000	204400000	200400000	304560000	1.314	1.284	1.392	0.579	0.568	0.863	0.504	0.0070407
A0A1S3Y582	uncharacterized protein LOC107772422 isoform X1	LOC107772422	15	21.425	5.139	2	2	2	0	0	0	0	1	1	1	1	1	2	2	2	1	1	1	2	2	2	0	0	0	0	155400000	349220000					0.616	1.384
A0A1S3Y5P1	RNA-binding protein 39-like	LOC107772496	11.1	15.681	3.1882	3	1	1	0	0	0	1	1	1	1	1	0	1	1	1	1	1	0	1	1	1	0	0	0	0	0	76732000						1
A0A1S3Y5P8	serpin-ZX-like	LOC107772383	16.4	42.699	14.13	24	6	6	2	3	3	6	4	6	2	3	3	6	5	6	2	3	3	6	5	6	454740000	501690000	448440000	654720000	592120000	754530000	0.801	0.884	0.79	1.153	1.043	1.329	1.424	0.0112806
A0A1S3Y5Z3	caffeoyl-CoA O-methyltransferase 6-like	LOC107772621	12	18.563	5.7666	3	1	1	0	0	0	1	1	1	0	0	0	1	1	1	0	0	0	1	1	1	0	0	0	0	0	56292000						1
A0A1S3Y6C2	chaperone protein DnaJ-like	LOC107772764	7.9	54.276	9.327	8	3	3	1	3	2	1	1	0	3	3	3	2	2	2	3	3	3	2	2	2	268500000	345430000	284630000	239860000	201590000	223150000	1.031	1.326	1.093	0.921	0.774	0.857	0.74	0.030864
A0A1S3Y6I9	defensin J1-2-like	LOC107772553	23.4	8.5891	3.7399	0	1	1	0	0	0	0	0	0	1	0	1	1	0	0	1	0	1	1	0	0	0	0	0	0	0	0
A0A1S3Y6U9	glutamyl-tRNA(Gln) amidotransferase subunit C, chloroplastic/mitochondrial-like	LOC107773008	13.9	11.2	2.9048	5	1	1	1	1	1	1	0	1	1	1	1	1	0	1	1	1	1	1	0	1	0	0	0	0	0	53200000						1
A0A1S3Y716	NADH dehydrogenase [ubiquinone] 1 alpha subcomplex subunit 6-like	LOC107773085	22	15.135	2.4193	7	2	2	1	1	1	1	1	2	2	1	1	2	1	2	2	1	1	2	1	2	148930000	0	0	152880000	0	167900000	0.951			0.976		1.072	1.077
A0A1S3Y729	Malic enzyme	LOC107772805	16.5	70.457	49.373	21	7	5	3	4	3	4	5	2	6	6	5	7	6	3	5	5	4	5	4	1	399980000	363550000	415170000	324380000	335440000	352420000	1.095	0.996	1.137	0.888	0.919	0.965	0.859	0.030602
A0A1S3Y7B0	GDSL esterase/lipase At1g29670-like	LOC107773215	16.5	28.772	4.0541	5	3	2	0	1	1	1	1	1	3	3	3	3	3	3	2	2	2	2	2	2	0	0	0	0	0	1252500000						1
A0A1S3Y7E0	transcription initiation factor IIF subunit alpha-like	LOC107772970	8.5	19.604	1.7193	1	1	1	0	1	0	0	0	0	0	1	0	0	0	0	0	1	0	0	0	0	0	0	0	0	0	0
A0A1S3Y7F1	3-isopropylmalate dehydratase large subunit-like	LOC107773264	12.1	21.786	5.2946	4	2	1	0	0	0	1	2	1	2	2	2	1	1	2	1	1	1	1	1	1	0	0	0	0	0	390720000						1
A0A1S3Y7I8	Phosphoribulokinase	LOC107773234	56.8	45.299	81.482	22	18	1	4	3	4	4	3	4	18	18	18	17	18	18	1	1	1	1	1	1	6194800000	6974400000	6819900000	3322100000	3266400000	3663700000	1.229	1.384	1.353	0.659	0.648	0.727	0.513	0.000199073
A0A1S3Y7L4	probable mannitol dehydrogenase	LOC107773242	13.3	38.817	10.328	13	5	5	0	0	0	5	3	5	0	0	0	5	5	5	0	0	0	5	5	5	0	0	0	873020000	873390000	888980000				0.994	0.994	1.012
A0A1S3Y7M8	serine/arginine-rich SC35-like splicing factor SCL33	LOC107773072	5.6	22.942	1.7438	2	1	1	0	0	0	1	0	1	1	1	1	1	0	1	1	1	1	1	0	1	0	0	0	0	0	59729000						1
A0A1S3Y7Q1	protein SPIRAL1-like 1	LOC107773311	19.6	11.353	3.041	5	1	1	1	1	0	0	2	1	1	1	0	0	1	1	1	1	0	0	1	1	0	0	0	0	0	53941000						1
A0A1S3Y7T8	sorbitol dehydrogenase	LOC107773322	15.3	38.581	10.806	11	4	4	2	1	2	3	2	1	3	3	4	4	2	3	3	3	4	4	2	3	297760000	326790000	326610000	286630000	240420000	349790000	0.977	1.073	1.072	0.941	0.789	1.148	0.922	0.45938
A0A1S3Y7X2	succinate dehydrogenase subunit 5, mitochondrial-like	LOC107773166	45.6	26.529	138.31	40	9	9	8	7	8	5	6	6	8	8	9	9	7	6	8	8	9	9	7	6	1736900000	1547700000	1669100000	1522700000	1615400000	1688000000	1.066	0.95	1.024	0.934	0.991	1.036	0.974	0.59446
A0A1S3Y838	2-methyl-6-phytyl-1,4-hydroquinone methyltransferase, chloroplastic-like	LOC107773365	29.3	38.037	19.811	8	7	6	1	1	1	2	2	1	5	3	3	2	3	2	4	3	2	2	3	2	0	0	239650000	0	0	0			1
A0A1S3Y892	Pyruvate kinase	LOC107773422	35.1	57.418	202.34	48	12	1	8	7	10	7	8	8	9	8	10	11	9	9	1	0	1	1	1	0	1264700000	1526900000	1264000000	2219600000	2045100000	2240200000	0.719	0.868	0.718	1.261	1.162	1.273	1.603	0.0023753
A0A1S3Y8D4	multiple organellar RNA editing factor 2, chloroplastic	LOC107773489	7.6	12.462	2.0999	3	1	1	0	0	0	1	1	1	0	0	0	1	1	1	0	0	0	1	1	1	0	0	0	0	0	91190000						1
A0A1S3Y8H3	Methionine S-methyltransferase	LOC107773392	1.6	121.17	2.0015	1	2	2	0	1	0	0	0	0	2	2	1	1	1	2	2	2	1	1	1	2	0	0	0	0	0	46218000						1
A0A1S3Y8Q2	Chlorophyll a-b binding protein, chloroplastic	LOC107773487	56	28.258	6.9806	3	10	1	0	2	0	0	0	1	9	10	9	8	8	9	0	1	0	0	0	1	0	0	0	0	0	3594300000						1
A0A1S3Y8Q8	Tubulin alpha chain	LOC107773558	27.6	49.74	70.957	20	10	3	3	5	5	2	1	4	8	7	9	9	8	9	2	2	3	2	2	2	560480000	508670000	394620000	437360000	268140000	582730000	1.222	1.109	0.86	0.954	0.585	1.27	0.88	0.54256
A0A1S3Y8V8	glutathione S-transferase DHAR3, chloroplastic	LOC107773610	35.9	33.959	25.64	49	10	10	5	9	9	11	6	9	7	9	8	9	9	9	7	9	8	9	9	9	1989200000	1824600000	1860800000	2716700000	3018700000	2362600000	0.867	0.795	0.811	1.184	1.315	1.029	1.427	0.0097756
A0A1S3Y918	nitrogen regulatory protein P-II homolog	LOC107773744	15.4	22.077	8.1047	14	3	3	2	3	2	2	2	3	2	2	2	3	3	3	2	2	2	3	3	3	377820000	447920000	371280000	337420000	340840000	367240000	1.011	1.198	0.993	0.903	0.912	0.983	0.874	0.114282
A0A1S3Y927	Malate dehydrogenase	LOC107773752	22.7	33.236	3.1888	2	6	1	0	0	0	1	0	1	5	5	5	6	6	6	0	0	0	1	1	1	0	0	0	0	0	62686000						1
A0A1S3Y949	40S ribosomal protein S19-3	LOC107773605	39.2	16.006	30.33	27	5	0	5	4	4	5	4	5	5	5	4	4	3	5	0	0	0	0	0	0	1209500000	1137200000	1393300000	2241900000	3056000000	1851700000	0.666	0.627	0.768	1.235	1.684	1.02	1.911	0.0163165
A0A1S3Y958	ribonuclease P protein subunit p25-like protein	LOC107773675	21	17.206	7.5931	3	1	1	0	0	0	1	2	0	0	0	0	1	1	0	0	0	0	1	1	0	0	0	0	0	42123000	0					1
A0A1S3Y974	Chlorophyll a-b binding protein, chloroplastic	LOC107773808	70.4	28.293	17.099	45	14	0	11	10	8	6	5	5	13	13	13	12	13	13	0	0	0	0	0	0	13850000000	19409000000	18282000000	2918800000	2635500000	3084900000	1.381	1.935	1.823	0.291	0.263	0.308	0.168	9.8992e-05
A0A1S3Y984	Peptidyl-prolyl cis-trans isomerase	LOC107773697	25	18.192	7.8961	4	3	3	2	1	1	0	0	0	3	2	2	2	2	1	3	2	2	2	2	1	247750000	250270000	219520000	0	0	0	1.036	1.046	0.918
A0A1S3Y9D0	signal recognition particle 54 kDa protein, chloroplastic	LOC107773874	32.1	61.716	118.43	46	15	15	10	7	10	5	6	8	14	13	14	10	10	13	14	13	14	10	10	13	2453800000	1929500000	2647200000	2025300000	1069600000	1605600000	1.255	0.987	1.354	1.036	0.547	0.821	0.669	0.110962
A0A1S3Y9E9	Aspartate aminotransferase	LOC107773771	24.6	49.115	6.0431	8	9	3	2	1	1	1	2	1	6	6	6	8	8	7	2	2	1	2	2	2	0	0	0	226150000	235610000	213380000				1.005	1.047	0.948
A0A1S3Y9I1	protein tas-like	LOC107773751	31.6	47.048	94.643	34	9	9	6	5	7	6	5	5	7	7	8	8	8	7	7	7	8	8	8	7	1049400000	937710000	912780000	850020000	873930000	855440000	1.149	1.027	1	0.931	0.957	0.937	0.889	0.056382
A0A1S3Y9J9	sorting nexin 1	LOC107774006	4.1	34.07	1.8824	1	1	1	0	0	0	0	0	1	0	0	0	0	0	1	0	0	0	0	0	1	0	0	0	0	0	26740000						1
A0A1S3Y9T1	uncharacterized protein At5g39570-like	LOC107774073	22.3	43.068	122.88	44	7	2	6	7	6	10	7	8	6	6	6	6	6	7	2	2	2	2	2	2	1769400000	1429400000	1517000000	1563600000	1828400000	1715000000	1.081	0.873	0.927	0.955	1.117	1.048	1.083	0.35504
A0A1S3Y9T9	TATA-binding protein-associated factor 2N-like	LOC107773937	5.9	22.151	2.2055	1	1	1	0	0	1	0	0	0	1	0	1	0	0	0	1	0	1	0	0	0	0	0	47598000	0	0	0			1
A0A1S3Y9V2	protein TOC75-3, chloroplastic-like	LOC107774050	21.9	89.088	72.626	36	11	11	10	5	6	6	7	2	9	8	8	9	10	8	9	8	8	9	10	8	1019300000	1134100000	935470000	515110000	506880000	551930000	1.312	1.459	1.204	0.663	0.652	0.71	0.509	0.00039751
A0A1S3Y9V3	UPF0061 protein azo1574-like	LOC107773845	13.3	69.99	4.7148	7	8	2	1	1	1	2	0	2	7	7	7	6	3	6	2	2	2	2	0	2	0	232110000	167770000	0	0	123340000		1.331	0.962			0.707	0.617
A0A1S3YA89	uncharacterized protein LOC107774005	LOC107774005	11.3	21.366	6.1616	8	2	2	0	1	0	2	2	3	0	1	1	2	2	2	0	1	1	2	2	2	0	0	0	390290000	389400000	428480000				0.969	0.967	1.064
A0A1S3YAB0	eukaryotic peptide chain release factor subunit 1-3	LOC107774018	5.7	48.927	2.0317	1	2	1	0	0	0	0	0	1	1	1	0	0	0	1	0	0	0	0	0	1	0	0	0	0	0	0
A0A1S3YAN6	COBW domain-containing protein 1-like	LOC107774293	21.7	50.66	17.113	14	7	7	4	3	2	1	1	3	6	5	6	5	4	5	6	5	6	5	4	5	411790000	390560000	386740000	395000000	364740000	379080000	1.061	1.007	0.997	1.018	0.94	0.977	0.958	0.2211
A0A1S3YAN9	Proteasome subunit beta type	LOC107774109	29.6	24.666	11.707	16	5	2	3	5	3	1	2	2	3	4	4	3	4	3	0	1	1	1	1	0	1097800000	1115300000	1147100000	1155800000	1161000000	1042400000	0.98	0.996	1.024	1.032	1.037	0.931	1	0.97882
A0A1S3YAT5	Glutathione peroxidase	LOC107774241	13.8	18.972	-2	0	2	1	0	0	0	0	0	0	0	0	0	2	1	0	0	0	0	1	1	0	0	0	0	0	0	0
A0A1S3YAU9	Chlorophyll a-b binding protein, chloroplastic	LOC107774251	67.6	31.052	258.67	161	16	16	35	35	32	26	13	20	14	14	13	14	14	13	14	14	13	14	14	13	20337000000	20914000000	19919000000	7551100000	7152300000	7270500000	1.468	1.509	1.437	0.545	0.516	0.525	0.359	5.7805e-07
A0A1S3YB08	early nodulin-like protein 2	LOC107774426	15	40.043	182.65	42	6	4	4	7	6	7	10	8	4	4	4	6	6	6	3	3	3	4	4	4	6151500000	8458600000	6685600000	10074000000	9712700000	10362000000	0.717	0.987	0.78	1.175	1.133	1.209	1.416	0.02158
A0A1S3YBA8	aminoacyl tRNA synthase complex-interacting multifunctional protein 1-like	LOC107774474	19.3	30.305	15.038	22	6	6	7	4	4	3	2	2	6	5	6	5	5	4	6	5	6	5	5	4	1492200000	1504900000	1295700000	741320000	771470000	727360000	1.37	1.382	1.19	0.681	0.709	0.668	0.522	0.00023528
A0A1S3YBC0	COP9 signalosome complex subunit 5b-like	LOC107774324	9.5	40.889	5.5322	11	3	3	2	2	2	2	3	0	3	3	3	2	3	2	3	3	3	2	3	2	124160000	106840000	140880000	138870000	179670000	135870000	0.902	0.776	1.023	1.008	1.305	0.987	1.222	0.174178
A0A1S3YBD8	U2 small nuclear ribonucleoprotein A'-like	LOC107774413	24.7	32.652	14.828	17	6	6	3	2	2	4	3	3	4	4	3	4	3	3	4	4	3	4	3	3	411920000	430180000	395930000	328820000	321090000	436640000	1.063	1.11	1.022	0.849	0.829	1.127	0.878	0.24084
A0A1S3YBE5	syntaxin-71-like	LOC107774535	7.9	11.417	1.9048	4	1	1	1	1	0	1	1	0	1	1	1	1	1	1	1	1	1	1	1	1	0	0	0	0	0	8509000						1
A0A1S3YBI5	epimerase family protein SDR39U1 homolog, chloroplastic-like	LOC107774381	32.2	34.857	29.903	14	7	7	3	1	3	3	2	2	6	5	5	5	5	5	6	5	5	5	5	5	653290000	550900000	578290000	412920000	343840000	464560000	1.305	1.1	1.155	0.825	0.687	0.928	0.685	0.0193962
A0A1S3YBI7	soluble inorganic pyrophosphatase 6, chloroplastic-like	LOC107774375	49.3	32.425	114.01	124	13	10	23	26	23	20	15	17	10	10	10	12	11	12	7	7	7	9	8	9	10940000000	12055000000	11664000000	7730100000	8497900000	8819400000	1.099	1.211	1.172	0.777	0.854	0.886	0.723	0.0025553
A0A1S3YBJ7	ubiquitin fusion degradation protein 1 homolog isoform X3	LOC107774380	13.8	31.412	58.015	12	3	3	4	4	4	0	0	0	3	3	3	0	1	1	3	3	3	0	1	1	152360000	140370000	193600000	0	0	0	0.94	0.866	1.194
A0A1S3YBJ9	U6 snRNA-associated Sm-like protein LSm8	LOC107774569	22.4	10.695	4.3363	2	1	1	0	1	0	0	0	1	1	1	0	1	0	1	1	1	0	1	0	1	0	0	0	10485000	0	0				1
A0A1S3YBM6	ACT domain-containing protein DS12, chloroplastic-like	LOC107774407	52.7	30.84	13.243	10	11	1	2	2	1	2	1	2	11	10	10	10	10	9	1	1	1	1	1	1	0	0	0	0	0	89090000						1
A0A1S3YBU2	NADH dehydrogenase [ubiquinone] iron-sulfur protein 7, mitochondrial-like	LOC107774457	32.1	23.651	7.5309	9	5	5	1	0	1	2	2	3	3	3	3	4	4	5	3	3	3	4	4	5	0	162200000	214960000	411180000	287910000	302240000		0.588	0.78	1.491	1.044	1.096	1.769	0.050017
A0A1S3YC03	serrate RNA effector molecule-like isoform X2	LOC107774571	2.3	83.298	12.69	3	1	1	1	1	1	0	0	0	1	1	1	1	0	0	1	1	1	1	0	0	0	0	0	2472900	0	0				1
A0A1S3YC63	aminoacylase-1-like	LOC107774716	11.2	50.54	8.7349	8	3	3	1	2	2	1	1	1	1	2	2	1	1	1	1	2	2	1	1	1	0	0	0	0	0	46926000						1
A0A1S3YCI5	heat shock 70 kDa protein, mitochondrial	LOC107774811	32.3	72.988	3.0698	3	18	2	0	0	0	1	1	1	10	14	14	15	17	16	0	2	1	1	2	1	0	0	0	0	575790000	0					1
A0A1S3YCI6	probable prefoldin subunit 2	LOC107774632	25	16.2	4.4363	5	3	3	0	0	0	2	2	1	1	1	1	3	3	3	1	1	1	3	3	3	0	0	0	247540000	176710000	244040000				1.111	0.793	1.096
A0A1S3YCM5	ras-related protein Rab7 isoform X2	LOC107774659	10.6	21.221	3.125	2	2	2	0	1	1	0	0	0	0	1	1	0	0	0	0	1	1	0	0	0	0	0	0	0	0	0
A0A1S3YCS2	alpha-1,4-glucan-protein synthase [UDP-forming] 2-like	LOC107774692	28.8	41.096	4.9443	3	8	1	2	1	0	0	0	0	7	8	7	5	6	6	1	1	0	0	0	0	46904000	0	0	0	0	0	1
A0A1S3YCX1	uncharacterized protein LOC107774908	LOC107774908	2	66.722	1.855	0	1	1	0	0	0	0	0	0	0	0	0	0	0	1	0	0	0	0	0	1	0	0	0	0	0	0
A0A1S3YD27	U2 small nuclear ribonucleoprotein B''-like	LOC107774892	9.5	26.131	2.2644	3	2	2	1	1	1	0	0	0	1	1	1	0	1	0	1	1	1	0	1	0	0	0	110850000	0	0	0			1
A0A1S3YD39	NADH dehydrogenase [ubiquinone] 1 beta subcomplex subunit 9-like	LOC107774984	47.1	13.837	9.559	18	5	1	3	2	2	4	3	4	5	5	4	5	5	5	1	1	1	1	1	1	653370000	615260000	553590000	966000000	1052100000	981540000	0.813	0.766	0.689	1.202	1.309	1.221	1.646	0.00081791
A0A1S3YD59	uncharacterized protein LOC107774797	LOC107774797	21.2	27.23	8.7672	3	4	4	0	0	2	1	0	0	3	4	3	1	0	0	3	4	3	1	0	0	261620000	202380000	288900000	0	0	0	1.042	0.806	1.151
A0A1S3YD74	Peptide-methionine (R)-S-oxide reductase	LOC107774813	37.4	21.94	17.433	37	6	4	9	4	7	5	6	6	6	6	6	4	4	4	4	4	4	2	2	2	2084500000	2365600000	2153200000	1478800000	1503900000	1257400000	1.153	1.309	1.191	0.818	0.832	0.696	0.642	0.0028987
A0A1S3YD75	Chlorophyll a-b binding protein, chloroplastic	LOC107774933	55	27.699	8.6573	42	8	1	10	12	10	2	6	2	7	8	8	6	8	8	1	1	1	1	1	1	348160000	483030000	360980000	0	0	199760000	1.001	1.388	1.037			0.574	0.503
A0A1S3YDB6	transcription initiation factor TFIID subunit 15b-like	LOC107775077	5.2	43.466	2.7917	2	2	2	1	1	0	0	0	0	2	2	2	0	0	0	2	2	2	0	0	0	0	0	133080000	0	0	0			1
A0A1S3YDT2	probable ADP-ribosylation factor GTPase-activating protein AGD5 isoform X3	LOC107775182	6.8	41.175	5.5309	4	2	1	1	1	1	0	0	1	1	1	2	1	2	1	1	0	1	0	1	0	0	0	0	0	36858000	0					1
A0A1S3YDT5	uncharacterized protein At2g39795, mitochondrial-like	LOC107775212	13.6	29.105	4.6109	8	3	3	3	2	2	1	0	0	2	3	3	2	2	2	2	3	3	2	2	2	378030000	254620000	263860000	0	0	0	1.265	0.852	0.883
A0A1S3YDV6	Ketol-acid reductoisomerase	LOC107775146	28.7	63.342	2.397	3	13	0	1	0	2	0	0	0	11	11	12	11	12	12	0	0	0	0	0	0	450970000	226850000	686790000	0	0	0	0.991	0.499	1.51
A0A1S3YE09	uncharacterized protein LOC107775187	LOC107775187	4.1	21.907	1.7062	1	1	1	1	0	0	0	0	0	1	1	1	0	0	0	1	1	1	0	0	0	0	0	82488000	0	0	0			1
A0A1S3YE52	deoxyuridine 5'-triphosphate nucleotidohydrolase-like	LOC107775275	20.3	18.261	4.4322	6	2	2	1	2	1	1	1	0	2	2	2	2	2	1	2	2	2	2	2	1	0	0	0	0	72126000	0					1
A0A1S3YE85	mitochondrial-processing peptidase subunit alpha-like	LOC107775304	53	54.648	206.81	86	19	15	12	12	12	17	17	16	13	13	12	15	16	15	11	11	10	11	12	11	5438000000	5757500000	5253600000	4978900000	5238100000	5390000000	1.018	1.078	0.983	0.932	0.98	1.009	0.949	0.21336
A0A1S3YEJ2	CBS domain-containing protein CBSCBSPB5-like	LOC107775348	3.8	59.357	2.3497	4	2	1	1	1	1	0	0	1	1	1	1	1	1	2	0	0	0	1	1	1	0	0	0	0	0	12890000						1
A0A1S3YER8	cysteine proteinase 3-like	LOC107775429	4.5	39.781	3.0307	5	1	1	1	0	1	1	1	1	1	0	1	1	1	1	1	0	1	1	1	1	0	0	0	0	0	124310000						1
A0A1S3YES5	Inosine-5'-monophosphate dehydrogenase	LOC107775294	7.2	53.255	6.0226	7	2	2	1	1	1	1	1	2	2	1	1	2	2	2	2	1	1	2	2	2	276970000	0	0	269590000	270340000	294250000	0.997			0.97	0.973	1.059	1.004
A0A1S3YEU4	non-symbiotic hemoglobin 2-like	LOC107775309	22.3	17.565	5.9202	11	3	1	2	2	2	1	2	2	2	3	2	3	3	3	1	1	1	1	1	1	337290000	207000000	262150000	686290000	445400000	344230000	0.887	0.544	0.689	1.804	1.171	0.905	1.83	0.076645
A0A1S3YEX0	sedoheptulose-1,7-bisphosphatase, chloroplastic-like	LOC107775549	38.2	42.508	25.359	73	14	6	17	18	17	7	7	7	14	14	14	13	13	14	6	6	6	5	5	6	24142000000	24107000000	24052000000	18646000000	13698000000	15301000000	1.208	1.206	1.203	0.933	0.685	0.765	0.659	0.042284
A0A1S3YF21	probable acyl-activating enzyme 17, peroxisomal isoform X3	LOC107775594	2.4	63.193	-2	0	1	1	0	0	0	0	0	0	0	0	0	0	0	1	0	0	0	0	0	1	0	0	0	0	0	0
A0A1S3YFA7	flagellar radial spoke protein 5-like isoform X2	LOC107775472	11.2	43.074	9.1781	15	4	4	3	3	4	1	2	2	2	4	4	3	3	3	2	4	4	3	3	3	975480000	646950000	1135500000	348170000	476800000	479030000	1.441	0.956	1.677	0.514	0.704	0.708	0.473	0.02094
A0A1S3YFD5	uncharacterized protein LOC107775510	LOC107775510	42.6	10.942	59.445	19	3	3	4	3	4	4	2	2	3	3	3	3	2	3	3	3	3	3	2	3	774730000	809620000	851240000	795870000	773970000	602590000	1.009	1.054	1.108	1.036	1.008	0.785	0.892	0.26032
A0A1S3YFH2	Glycosyltransferase	LOC107775747	1.6	54.37	1.9455	5	1	1	1	1	0	1	1	1	1	1	1	1	1	1	1	1	1	1	1	1	0	0	0	0	0	35073000						1
A0A1S3YFK1	protein TRIGALACTOSYLDIACYLGLYCEROL 4, chloroplastic-like	LOC107775640	2.8	51.762	2.4167	5	1	1	1	1	1	1	1	0	1	1	1	1	1	1	1	1	1	1	1	1	0	0	0	0	0	88767000						1
A0A1S3YFK2	alpha-glucan water dikinase, chloroplastic isoform X2	LOC107775774	6.6	163.42	22.079	25	7	7	4	3	3	7	4	4	5	5	4	6	5	5	5	5	4	6	5	5	157270000	161910000	159370000	163790000	108310000	123860000	1.079	1.111	1.093	1.124	0.743	0.85	0.828	0.23652
A0A1S3YFK6	NHL repeat-containing protein 2	LOC107775778	5.5	117.58	2.0148	4	5	1	1	1	1	1	0	0	4	4	4	4	3	4	1	1	1	1	0	1	0	0	0	0	0	308910000						1
A0A1S3YFQ6	UDP-glucose iridoid glucosyltransferase-like	LOC107775638	3.8	29.131	-2	0	1	1	0	0	0	0	0	0	0	1	1	1	1	1	0	1	1	1	1	1	0	0	0	0	0	0
A0A1S3YFR4	uncharacterized protein LOC107775715	LOC107775715	4.9	28.356	-2	1	1	1	0	0	1	0	0	0	0	0	1	0	0	0	0	0	1	0	0	0	0	0	73658000	0	0	0			1
A0A1S3YFU7	Peptide-methionine (R)-S-oxide reductase	LOC107775816	9.9	24.744	9.0876	5	2	1	1	1	1	1	0	1	2	2	2	1	1	1	1	1	1	1	1	1	0	0	0	0	0	60786000						1
A0A1S3YG21	10 kDa chaperonin-like isoform X2	LOC107775642	40.7	12.854	31.141	27	4	4	4	6	4	5	4	4	3	4	3	3	4	3	3	4	3	3	4	3	484850000	734120000	698050000	644240000	620070000	755090000	0.739	1.119	1.064	0.982	0.945	1.151	1.053	0.67676
A0A1S3YG65	probable ribose-5-phosphate isomerase 3, chloroplastic	LOC107775978	48.4	30.474	77.357	57	7	1	11	6	10	9	10	11	6	5	5	6	7	6	1	1	1	1	1	1	3466000000	2628700000	3081900000	3444600000	3528600000	5115700000	0.978	0.742	0.87	0.972	0.996	1.443	1.317	0.154055
A0A1S3YG99	miraculin-like	LOC107776011	5.7	23.376	2.4046	2	1	1	0	0	0	0	1	1	0	0	0	0	1	1	0	0	0	0	1	1	0	0	0	0	0	51412000						1
A0A1S3YGA9	glutamine synthetase nodule isozyme-like	LOC107775719	12.7	15.482	3.5751	4	1	1	0	0	1	2	1	0	0	0	1	1	1	0	0	0	1	1	1	0	0	0	0	0	459370000	0					1
A0A1S3YGB7	probable 6-phosphogluconolactonase 5, chloroplastic	LOC107775966	13.9	24.769	1.9844	7	3	1	2	1	1	1	1	1	1	3	2	3	3	3	1	1	1	1	1	1	0	0	0	0	0	87059000						1
A0A1S3YGD4	Malic enzyme	LOC107775826	15.3	46.865	2.6265	8	5	1	2	2	1	1	1	1	4	5	3	5	5	5	1	1	1	1	1	1	92453000	88384000	115740000	0	0	133000000	0.861	0.823	1.078			1.238	1.345
A0A1S3YGE8	acetylornithine deacetylase-like	LOC107775751	6.8	23.109	2.8179	1	1	1	0	0	0	1	0	0	0	0	0	1	0	0	0	0	0	1	0	0	0	0	0	0	0	0
A0A1S3YGM9	RAN GTPase-activating protein 2-like	LOC107776073	5.7	59.279	5.3238	4	2	2	0	1	1	0	1	1	2	1	2	1	1	1	2	1	2	1	1	1	0	0	295610000	0	0	0			1
A0A1S3YGN1	protein BOBBER 1-like	LOC107775992	24.4	33.727	13.245	16	5	5	4	2	4	3	2	1	5	4	4	5	5	3	5	4	4	5	5	3	559380000	497360000	494450000	335700000	404280000	226850000	1.333	1.185	1.178	0.8	0.963	0.541	0.623	0.046141
A0A1S3YGP6	asparagine--tRNA ligase, chloroplastic/mitochondrial-like	LOC107776004	5.1	64	2.235	1	3	2	0	0	1	0	0	0	2	2	2	2	2	2	2	2	2	1	1	1	0	0	171030000	0	0	0			1
A0A1S3YGR9	Malate dehydrogenase	LOC107775935	43.3	37.697	9.6809	15	9	2	3	4	2	1	2	3	6	8	6	6	5	6	2	2	1	0	0	0	347950000	394450000	403340000	220010000	400400000	269570000	1.026	1.163	1.189	0.648	1.18	0.795	0.776	0.195162
A0A1S3YGZ0	heat shock 70 kDa protein, mitochondrial	LOC107775921	46.8	73.131	132.14	86	24	8	11	11	11	16	16	21	15	16	18	20	21	22	5	4	5	6	6	7	4153000000	4358900000	3954600000	2943500000	3469900000	3728300000	1.102	1.157	1.05	0.781	0.921	0.989	0.813	0.048918
A0A1S3YHI6	GATA type zinc finger protein asd-4-like	LOC107776224	35.5	21.563	100.16	22	6	1	3	3	3	3	5	5	6	6	6	6	6	6	1	1	1	1	1	1	1456600000	1415200000	1376200000	1993200000	2492200000	2271900000	0.794	0.772	0.75	1.087	1.359	1.239	1.591	0.0023233
A0A1S3YHL0	pyruvate, phosphate dikinase, chloroplastic isoform X3	LOC107776231	19.3	93.556	47.57	34	12	12	4	5	8	5	7	5	8	11	9	7	9	8	8	11	9	7	9	8	1109900000	895190000	1061500000	759920000	736200000	902920000	1.218	0.983	1.165	0.834	0.808	0.991	0.782	0.054284
A0A1S3YHU8	UPF0051 protein ABCI8, chloroplastic-like	LOC107776429	11	61.245	26.518	6	4	4	1	0	1	2	1	1	2	1	2	3	2	1	2	1	2	3	2	1	118630000	0	141790000	0	0	0	0.911		1.089
A0A1S3YHX9	subtilisin-like protease SBT1.4	LOC107776198	14	82.298	4.9799	2	5	2	0	0	0	2	0	0	4	5	3	5	5	5	2	2	0	2	2	2	163390000	116980000	0	396840000	279810000	271390000	0.665	0.476		1.615	1.139	1.105	2.255	0.027181
A0A1S3YI48	leukotriene A-4 hydrolase homolog isoform X1	LOC107776257	8	68.554	6.8554	7	4	4	1	1	1	0	2	2	1	2	1	3	4	3	1	2	1	3	4	3	0	232140000	0	201830000	0	147690000		1.197		1.041		0.762	0.753
A0A1S3YI66	polyadenylate-binding protein RBP45-like	LOC107776430	8.5	45.652	-2	0	3	1	0	0	0	0	0	0	3	3	3	2	2	2	1	1	1	1	1	1	0	0	0	0	0	0
A0A1S3YI76	amidase 1-like	LOC107776547	21.3	45.441	30.027	15	5	1	2	2	2	1	2	6	4	3	4	5	4	4	1	1	1	1	1	1	445870000	589250000	475650000	204150000	330770000	434990000	1.078	1.425	1.15	0.494	0.8	1.052	0.642	0.111064
A0A1S3YIG1	enolase-like	LOC107776643	75	47.84	323.31	454	25	3	81	95	84	63	68	63	20	20	20	22	23	22	3	3	3	3	3	3	12853000000	13211000000	14688000000	19453000000	21554000000	22938000000	0.737	0.757	0.842	1.115	1.235	1.315	1.569	0.0020366
A0A1S3YIL4	protein SPIRAL1-like 1	LOC107776489	56.1	10.549	13.478	14	3	3	2	0	2	3	4	3	2	2	2	3	3	3	2	2	2	3	3	3	231640000	185740000	150800000	179070000	209120000	227560000	1.174	0.941	0.764	0.908	1.06	1.153	1.084	0.55658
A0A1S3YIN0	probable serine protease EDA2 isoform X2	LOC107776426	22.8	54.296	22.952	18	8	8	2	2	3	3	4	4	6	5	3	6	7	7	6	5	3	6	7	7	285360000	349430000	267520000	243430000	290880000	297000000	0.988	1.209	0.926	0.843	1.007	1.028	0.922	0.482
A0A1S3YIU8	proteasome subunit beta type-2-A	LOC107776568	25	22.604	10.736	11	5	5	3	3	3	1	1	0	5	4	5	4	4	4	5	4	5	4	4	4	1074800000	1126600000	1275700000	1120300000	1271000000	1274100000	0.903	0.946	1.072	0.941	1.068	1.07	1.054	0.46624
A0A1S3YIZ0	Aconitate hydratase	LOC107776610	32.5	107.7	14.372	27	24	2	6	4	3	4	6	4	18	16	18	20	23	22	2	2	2	2	2	2	1359800000	1410700000	1341900000	1021400000	1070600000	1093300000	1.118	1.16	1.103	0.84	0.88	0.899	0.775	0.00052073
A0A1S3YJ90	rubredoxin-like	LOC107776709	5.9	22.53	5.4867	1	1	1	1	0	0	0	0	0	1	1	1	1	0	0	1	1	1	1	0	0	0	0	0	40748000	0	0				1
A0A1S3YJC9	Coatomer subunit gamma	LOC107776662	2.5	88.224	2.2075	1	1	1	0	0	0	0	0	1	0	0	0	0	0	1	0	0	0	0	0	1	0	0	0	0	0	39513000						1
A0A1S3YJG0	psbP domain-containing protein 2, chloroplastic-like isoform X2	LOC107776818	10.7	26.68	3.943	3	2	2	0	0	0	1	1	1	1	1	1	2	2	2	1	1	1	2	2	2	0	0	0	0	0	334360000						1
A0A1S3YJG9	nucleolin 1-like isoform X3	LOC107776783	17.4	66.421	39.7	25	10	10	3	4	5	5	5	3	6	7	6	9	9	8	6	7	6	9	9	8	1593900000	2056400000	1782500000	1556600000	1382800000	1229900000	0.996	1.285	1.114	0.973	0.864	0.769	0.768	0.058183
A0A1S3YJI1	guanine deaminase-like	LOC107776708	13.4	20.353	4.1589	3	2	2	1	1	1	0	0	0	1	1	1	0	0	0	1	1	1	0	0	0	0	0	0	0	0	0
A0A1S3YJR9	Serine/threonine-protein phosphatase 2A 55 kDa regulatory subunit B	LOC107776791	3.1	50.53	2.2462	3	1	1	0	0	0	1	1	1	0	0	0	1	1	1	0	0	0	1	1	1	0	0	0	0	0	9373300						1
A0A1S3YJS1	uncharacterized protein LOC107776911	LOC107776911	3.1	36.411	-2	4	1	1	1	2	1	0	0	0	1	1	1	0	0	0	1	1	1	0	0	0	668960000	645790000	801680000	0	0	0	0.948	0.915	1.136
A0A1S3YJS7	uncharacterized protein LOC107777040	LOC107777040	7.7	17.838	6.4446	5	1	1	1	0	1	1	1	1	1	0	1	1	1	1	1	0	1	1	1	1	0	0	0	0	0	53577000						1
A0A1S3YJT0	V-type proton ATPase subunit E-like	LOC107777047	22.1	26.469	6.7807	4	5	2	1	1	0	1	0	1	4	4	4	5	4	5	2	2	2	2	2	2	0	0	0	0	68920000	0					1
A0A1S3YJY3	3-hydroxyisobutyryl-CoA hydrolase-like protein 5	LOC107776974	10.2	42.64	11.357	11	3	3	1	0	2	3	2	3	3	1	3	2	2	2	3	1	3	2	2	2	134220000	0	223940000	271640000	242180000	268280000	0.589		0.982	1.191	1.062	1.176	1.455	0.130225
A0A1S3YK07	Glutathione reductase	LOC107777100	34.3	53.927	58.86	51	12	12	8	6	6	7	10	14	9	9	8	11	12	12	9	9	8	11	12	12	1426800000	1435300000	1369100000	2103300000	2054600000	2104500000	0.816	0.821	0.783	1.203	1.175	1.203	1.48	2.0058e-05
A0A1S3YK10	L-ascorbate peroxidase 1, cytosolic-like	LOC107776943	75.6	27.466	67.714	36	15	8	6	6	5	6	5	8	13	11	14	14	14	15	6	5	7	7	7	8	2218500000	2501300000	1955500000	2060400000	1725300000	1859400000	1.08	1.218	0.952	1.003	0.84	0.906	0.846	0.133201
A0A1S3YK19	fumarate hydratase 1, mitochondrial	LOC107776946	24.9	50.415	38.213	33	9	5	6	3	8	5	5	6	8	6	9	9	9	9	5	4	5	5	5	5	1315800000	1366100000	1461800000	1278100000	1548800000	1305000000	0.954	0.99	1.06	0.927	1.123	0.946	0.997	0.93984
A0A1S3YK33	sister chromatid cohesion protein PDS5 homolog B-B-like	LOC107777129	6.9	31.666	3.9504	2	1	1	0	0	0	0	1	1	0	0	0	0	1	1	0	0	0	0	1	1	0	0	0	0	0	22157000						1
A0A1S3YK97	protease Do-like 5, chloroplastic	LOC107777187	19.5	32.619	13.324	16	4	4	4	3	2	2	2	3	4	4	4	4	4	4	4	4	4	4	4	4	387030000	405140000	403370000	165170000	245990000	238320000	1.259	1.318	1.312	0.537	0.8	0.775	0.543	0.039796
A0A1S3YKC7	beta-glucosidase 12-like	LOC107776963	2.6	44.019	-2	0	1	1	0	0	0	0	0	0	1	1	1	1	1	1	1	1	1	1	1	1	0	0	0	0	0	0
A0A1S3YKI8	Succinate dehydrogenase [ubiquinone] flavoprotein subunit, mitochondrial	LOC107777278	21.6	69.291	65.52	31	10	10	5	7	4	5	5	5	7	8	8	7	9	9	7	8	8	7	9	9	2374700000	2933800000	2348000000	2118400000	2032500000	1750300000	1.051	1.298	1.039	0.938	0.899	0.775	0.771	0.049538
A0A1S3YKL6	6-phosphogluconate dehydrogenase, decarboxylating	LOC107777046	46.7	54.256	118.05	72	16	12	18	13	16	10	5	10	16	13	16	11	9	11	12	9	12	7	5	8	2807300000	3292500000	3275800000	2933900000	3128600000	2394700000	0.945	1.108	1.102	0.987	1.053	0.806	0.902	0.32822
A0A1S3YKL9	non-lysosomal glucosylceramidase-like isoform X2	LOC107777104	1.4	70.433	-2	3	1	1	0	1	1	0	1	0	1	1	1	1	1	1	1	1	1	1	1	1	0	0	0	0	0	135100000						1
A0A1S3YKM2	BRASSINOSTEROID INSENSITIVE 1-associated receptor kinase 1-like	LOC107777120	10.6	23.608	4.366	4	2	2	1	0	0	1	1	1	1	0	0	1	1	1	1	0	0	1	1	1	0	0	0	0	0	52107000						1
A0A1S3YKN0	cell division protein FtsZ homolog 2-2, chloroplastic-like isoform X2	LOC107777306	39.5	47.562	214.61	73	11	5	15	14	14	11	7	12	11	11	11	11	11	10	5	5	5	5	5	4	3266000000	3571300000	3141800000	1963900000	2038100000	2207000000	1.211	1.324	1.164	0.728	0.755	0.818	0.622	0.00076116
A0A1S3YL10	uncharacterized protein LOC107777172	LOC107777172	38.2	10.721	14.579	28	3	3	5	5	4	5	4	5	2	2	2	2	2	3	2	2	2	2	2	3	1678500000	1880600000	1800200000	1289500000	750630000	1292400000	1.159	1.298	1.243	0.89	0.518	0.892	0.622	0.051536
A0A1S3YL66	3-hydroxy-3-methylglutaryl coenzyme A synthase	LOC107777352	6.7	51.189	2.4715	4	2	2	1	1	1	1	0	0	1	1	1	2	0	1	1	1	1	2	0	1	0	0	0	74738000	0	0				1
A0A1S3YL73	eukaryotic translation initiation factor-like isoform X1	LOC107777479	11.5	86.154	42.298	20	8	7	5	5	4	2	1	3	6	6	6	7	5	8	5	5	5	6	4	7	291580000	267670000	324620000	346680000	415530000	285470000	0.906	0.831	1.008	1.077	1.291	0.887	1.186	0.255
A0A1S3YL77	photosystem II 5 kDa protein, chloroplastic-like	LOC107777466	10.8	11.649	16.368	16	1	1	2	2	2	4	3	3	1	1	1	1	1	1	1	1	1	1	1	1	0	0	3295800000	4353800000	3784000000	3086200000			0.908	1.199	1.042	0.85	1.135
A0A1S3YL98	glutathione S-transferase DHAR2-like	LOC107777254	64.6	23.65	34.359	45	11	4	10	10	5	6	6	8	9	8	7	9	9	8	4	2	2	2	2	2	1285300000	1270400000	1414400000	1491300000	1543700000	1459600000	0.911	0.9	1.003	1.057	1.094	1.035	1.132	0.029901
A0A1S3YLB2	GDSL esterase/lipase LTL1-like	LOC107777269	13.6	39.641	105.82	15	3	3	3	2	2	3	3	2	3	3	2	3	3	2	3	3	2	3	3	2	411610000	424550000	404980000	208660000	156150000	215380000	1.356	1.399	1.334	0.687	0.514	0.71	0.467	0.0175847
A0A1S3YLC4	uncharacterized protein LOC107777504	LOC107777504	39	10.774	7.3712	6	2	2	0	1	1	1	2	1	1	1	2	2	2	2	1	1	2	2	2	2	0	0	142710000	0	193530000	0			0.849		1.151		1.356
A0A1S3YLJ1	glyoxylate/succinic semialdehyde reductase 1-like	LOC107777564	55.8	30.745	87.261	46	10	3	8	9	6	7	8	8	9	8	10	7	7	8	3	3	3	1	1	2	1994300000	1472500000	1905000000	1190400000	1162800000	1631500000	1.279	0.944	1.222	0.763	0.746	1.046	0.742	0.104221
A0A1S3YLL8	chaperone protein ClpB3, chloroplastic-like	LOC107777392	28.4	109.71	87.135	67	20	17	15	13	14	9	8	8	14	18	13	14	12	13	11	15	10	11	9	10	2171600000	2342800000	2297600000	1500400000	1533700000	1455700000	1.153	1.244	1.22	0.797	0.814	0.773	0.659	0.000103601
A0A1S3YLM2	UDP-glucose 6-dehydrogenase	LOC107777397	22.7	53.088	19.047	5	8	1	1	1	1	1	1	0	4	5	5	6	8	7	1	1	1	1	1	1	0	0	0	0	0	104970000						1
A0A1S3YLS8	S-(hydroxymethyl)glutathione dehydrogenase	LOC107777450	38.5	40.759	2.7369	6	10	1	1	1	1	1	1	1	7	8	6	10	10	10	1	1	1	1	1	1	0	0	0	0	0	423810000						1
A0A1S3YLV1	patellin-3-like	LOC107777688	29.6	69.739	10.495	13	15	4	3	3	3	0	2	2	11	10	11	14	14	14	3	3	3	4	3	4	518520000	509480000	436220000	584240000	698850000	1019000000	0.826	0.812	0.695	0.931	1.113	1.623	1.572	0.068556
A0A1S3YLX2	Pyruvate kinase	LOC107777547	5.6	62.978	3.1957	1	2	2	0	0	0	0	0	1	0	0	0	1	2	1	0	0	0	1	2	1	0	0	0	0	75634000	0					1
A0A1S3YM56	Cysteine synthase	LOC107777625	50.8	34.238	131.52	59	12	10	11	13	12	7	9	7	10	11	10	10	11	11	9	9	8	8	9	9	4791600000	4497300000	4604900000	3947300000	3617800000	3753800000	1.14	1.07	1.096	0.939	0.861	0.893	0.815	0.0027581
A0A1S3YM69	eukaryotic initiation factor 4A-9-like	LOC107777566	62	46.86	150.07	81	20	3	12	15	11	18	11	14	14	16	15	17	15	17	1	1	1	2	1	2	2760500000	3187800000	2971400000	3256200000	2709200000	2711700000	0.941	1.087	1.013	1.11	0.924	0.925	0.973	0.71086
A0A1S3YM90	Proline iminopeptidase	LOC107777517	7	36.152	1.7963	4	2	2	0	0	0	1	2	1	1	1	1	1	2	1	1	1	1	1	2	1	0	0	0	0	100270000	0					1
A0A1S3YM97	neutral ceramidase-like	LOC107777774	16.4	85.854	72.209	26	8	1	5	4	2	6	3	6	7	5	3	8	6	8	1	1	1	1	1	1	551010000	712020000	750600000	733430000	656230000	800660000	0.786	1.016	1.071	1.047	0.937	1.143	1.088	0.46364
A0A1S3YMA4	GDSL esterase/lipase At5g33370-like	LOC107777528	14	41.48	21.424	18	4	4	3	5	5	2	1	2	4	4	4	2	4	3	4	4	4	2	4	3	775110000	891920000	832600000	342400000	267720000	482400000	1.295	1.49	1.391	0.572	0.447	0.806	0.437	0.0082183
A0A1S3YME9	Aldehyde dehydrogenase	LOC107777569	11.9	52.503	8.3589	10	5	2	2	2	1	2	2	1	3	3	3	4	5	5	2	2	2	1	2	2	105840000	130760000	131240000	152690000	136140000	139130000	0.798	0.986	0.989	1.151	1.026	1.049	1.163	0.122262
A0A1S3YMF9	protein transport protein SEC13 homolog B	LOC107777830	13.9	32.533	7.9432	7	3	3	2	3	1	0	1	0	3	3	2	2	2	1	3	3	2	2	2	1	226970000	152080000	218120000	352420000	338720000	0	0.881	0.59	0.847	1.368	1.315		1.736	0.041577
A0A1S3YMG7	probable mediator of RNA polymerase II transcription subunit 36b	LOC107777811	7.1	33.317	3.1219	4	2	2	1	0	1	1	0	1	2	2	2	2	1	1	2	2	2	2	1	1	189220000	0	184950000	230510000	0	0	0.939		0.918	1.144			1.232
A0A1S3YMJ8	fumarylacetoacetase-like	LOC107777843	13.8	45.88	6.6092	3	4	2	1	0	1	0	1	0	3	3	3	3	2	1	1	1	1	1	1	0	0	0	0	0	48041000	0					1
A0A1S3YMK6	major latex allergen Hev b 5-like	LOC107777715	13.4	16.129	2.982	2	1	1	1	0	1	0	0	0	1	0	1	0	0	0	1	0	1	0	0	0	0	0	47798000	0	0	0			1
A0A1S3YMP2	uncharacterized protein LOC107777748	LOC107777748	45.6	7.1771	20.102	4	2	2	1	0	0	1	1	1	1	0	0	1	1	1	1	0	0	1	1	1	0	0	0	0	0	16705000						1
A0A1S3YMX1	ATP-dependent Clp protease proteolytic subunit	LOC107777950	9.7	36.501	12.087	9	3	3	1	1	2	1	2	2	3	3	3	2	2	2	3	3	3	2	2	2	0	0	0	487950000	386230000	367730000				1.179	0.933	0.888
A0A1S3YMX8	Acyl-[acyl-carrier-protein] desaturase	LOC107777747	7.6	45.157	1.7172	1	2	1	0	0	1	0	0	0	1	1	2	0	0	1	0	1	1	0	0	0	0	0	29162000	0	0	0			1
A0A1S3YMY0	ATPase family AAA domain-containing protein 3-like	LOC107777704	3	70.087	5.7878	3	2	2	0	0	0	2	1	0	0	0	1	2	2	1	0	0	1	2	2	1	0	0	0	0	0	11987000						1
A0A1S3YMZ4	ATP sulfurylase 2-like	LOC107777973	30.1	54.728	46.52	39	13	2	6	7	7	7	6	6	6	9	8	7	9	9	0	0	0	1	2	2	3803300000	3036300000	3118600000	1678300000	1747400000	1304200000	1.554	1.24	1.274	0.686	0.714	0.533	0.475	0.0029822
A0A1S3YN45	50S ribosomal protein L12, chloroplastic	LOC107777790	54.8	19.686	168.64	49	9	1	8	8	7	10	7	9	7	7	7	9	8	9	1	1	1	1	1	1	16467000000	17131000000	18890000000	16464000000	16482000000	13754000000	0.996	1.036	1.143	0.996	0.997	0.832	0.89	0.178238
A0A1S3YN49	single-stranded DNA-binding protein WHY1, chloroplastic-like	LOC107778020	12.3	29.945	2.8665	2	3	3	0	0	1	0	1	0	1	2	2	3	2	2	1	2	2	3	2	2	0	0	0	150470000	0	0				1
A0A1S3YN86	glycerophosphodiester phosphodiesterase GDPDL3-like	LOC107778062	18.9	82.116	51.574	34	11	3	6	3	3	8	8	6	8	6	8	8	10	9	2	2	3	3	3	3	1150100000	1369800000	1281500000	1860800000	1681900000	1782500000	0.756	0.901	0.842	1.223	1.106	1.172	1.401	0.0045004
A0A1S3YNC4	Glutamine synthetase	LOC107777858	40.2	38.888	105.73	126	10	3	13	19	15	30	19	30	10	9	9	10	10	9	3	3	3	3	3	3	3842400000	4013100000	4117900000	6275100000	5760900000	5672800000	0.777	0.811	0.832	1.268	1.165	1.147	1.479	0.00045684
A0A1S3YNF1	uncharacterized protein DDB_G0284459-like	LOC107778137	16.9	17.933	4.1899	10	3	2	1	1	2	2	2	2	2	2	2	3	3	3	2	2	2	2	2	2	551080000	546030000	649370000	570590000	526470000	479410000	0.995	0.986	1.173	1.03	0.951	0.866	0.903	0.24922
A0A1S3YNF7	glycine--tRNA ligase, mitochondrial 1-like	LOC107777878	18.7	81.251	19.293	15	12	2	2	2	2	2	4	3	9	9	10	8	8	9	2	1	2	0	1	1	562180000	448150000	520800000	0	318230000	497430000	1.198	0.955	1.11		0.678	1.06	0.799	0.28258
A0A1S3YNJ0	peptidyl-prolyl cis-trans isomerase CYP37, chloroplastic-like isoform X2	LOC107778011	39.7	43.94	80.321	64	12	3	14	12	10	9	9	10	11	11	11	9	8	11	3	3	3	3	2	3	4203800000	4529200000	4232500000	3083300000	2782800000	3160200000	1.147	1.236	1.155	0.841	0.759	0.862	0.696	0.00135515
A0A1S3YP25	protein BTR1-like isoform X3	LOC107778299	11	35.191	3.4413	4	3	3	2	0	1	1	0	0	2	0	2	3	3	2	2	0	2	3	3	2	113000000	0	135610000	122760000	127080000	141390000	0.883		1.06	0.959	0.993	1.105	1.049	0.60746
A0A1S3YP28	Proteasome subunit beta type	LOC107778088	27.1	25.327	1.7412	0	5	1	0	0	0	0	0	0	3	3	2	4	4	4	0	0	0	1	1	1	0	0	0	0	0	131950000						1
A0A1S3YP30	Proliferating cell nuclear antigen	LOC107778290	14	29.228	3.412	5	3	3	1	1	0	1	1	1	3	3	3	2	2	3	3	3	3	2	2	3	641230000	672440000	0	316540000	370080000	320100000	1.382	1.449		0.682	0.797	0.69	0.511	0.0020979
A0A1S3YP36	probable fructokinase-6, chloroplastic	LOC107778295	26.5	41.976	75.843	18	8	7	3	1	4	4	3	3	7	7	8	8	8	8	6	6	7	7	7	7	728500000	651900000	739430000	682340000	504400000	548570000	1.134	1.015	1.151	1.062	0.785	0.854	0.818	0.103217
A0A1S3YP79	RNA-binding protein 2-like isoform X3	LOC107778330	13.9	22.744	3.7796	5	2	2	0	1	1	1	1	1	2	2	2	1	2	2	2	2	2	1	2	2	0	0	64417000	0	168320000	169820000			0.48		1.254	1.266	2.625
A0A1S3YPD8	peroxiredoxin Q, chloroplastic-like	LOC107778186	36.2	23.193	40.281	36	6	5	7	7	5	5	6	6	4	5	4	5	6	6	4	5	4	4	5	5	1403600000	1513100000	1265200000	1281400000	1655500000	1552300000	0.971	1.047	0.875	0.887	1.146	1.074	1.074	0.50298
A0A1S3YPE9	Chlorophyll a-b binding protein, chloroplastic	LOC107778264	65.7	28.679	119.56	113	13	1	26	23	21	11	13	19	12	11	10	12	12	11	1	1	1	1	1	1	30819000000	33097000000	30244000000	11842000000	13939000000	13236000000	1.388	1.491	1.363	0.534	0.628	0.596	0.414	8.4384e-05
A0A1S3YPR6	Proteasome subunit beta type	LOC107778362	6.2	29.513	1.7327	1	2	1	0	0	0	0	0	1	2	2	2	1	1	1	1	1	1	1	1	1	0	0	0	0	0	238510000						1
A0A1S3YPY3	subtilisin-like protease SBT1.8	LOC107778373	19.3	62.274	14.585	14	7	4	1	3	1	4	3	2	3	3	3	7	6	5	2	1	2	4	4	4	368260000	507620000	410790000	537180000	437370000	469780000	0.809	1.115	0.903	1.18	0.961	1.032	1.122	0.34044
A0A1S3YPZ5	rhodanese-like domain-containing protein 14, chloroplastic	LOC107778332	14.5	25.509	3.918	5	3	3	0	0	0	1	2	2	3	1	2	2	3	2	3	1	2	2	3	2	174320000	0	223630000	231880000	259760000	283950000	0.743		0.953	0.988	1.107	1.21	1.299	0.112904
A0A1S3YQ11	haloalkane dehalogenase-like	LOC107778473	25.6	42.522	85.889	17	5	5	2	3	4	2	2	4	4	5	4	4	3	5	4	5	4	4	3	5	591990000	683250000	680810000	330340000	322270000	367090000	1.194	1.378	1.373	0.666	0.65	0.74	0.521	0.00045843
A0A1S3YQ25	Phosphatidate cytidylyltransferase	LOC107778349	1.9	49.074	-2	0	1	1	0	0	0	0	0	0	1	1	1	1	1	1	1	1	1	1	1	1	0	0	0	0	0	0
A0A1S3YQ56	heterogeneous nuclear ribonucleoprotein D-like	LOC107778564	7.4	40.504	4.4597	5	2	2	1	1	1	0	1	1	1	2	2	1	2	2	1	2	2	1	2	2	0	0	0	0	0	89641000						1
A0A1S3YQ87	photosystem II 22 kDa protein, chloroplastic	LOC107778533	34.3	28.974	102.14	91	9	9	15	15	16	15	14	16	7	7	7	8	8	9	7	7	7	8	8	9	5627900000	5504900000	4055200000	7107200000	5648200000	5243000000	1.018	0.995	0.733	1.285	1.021	0.948	1.185	0.28658
A0A1S3YQI2	Fructose-bisphosphate aldolase	LOC107778620	43.7	38.11	153.78	74	11	2	12	12	18	13	10	9	10	10	10	10	10	9	2	2	2	2	2	2	4928000000	6537400000	5552200000	4795600000	4527600000	4273300000	0.966	1.281	1.088	0.94	0.887	0.838	0.799	0.068441
A0A1S3YQS9	malate dehydrogenase [NADP], chloroplastic-like isoform X1	LOC107778629	40.5	48.429	302.44	94	13	1	16	14	19	18	13	14	10	11	11	12	12	11	1	1	1	1	1	1	8083700000	8557600000	6959200000	6610200000	5540800000	6278000000	1.154	1.222	0.993	0.944	0.791	0.896	0.781	0.038584
A0A1S3YQU6	adenylate kinase 5, chloroplastic-like	LOC107778794	11.1	68.104	25.804	25	6	1	4	5	6	3	3	4	5	5	5	6	5	6	1	1	1	1	1	1	311220000	469970000	310220000	348540000	349160000	298900000	0.894	1.35	0.891	1.002	1.003	0.859	0.914	0.64512
A0A1S3YR13	1,4-alpha-glucan-branching enzyme 1, chloroplastic/amyloplastic-like isoform X2	LOC107778845	5	83.315	8.5997	7	3	1	1	2	2	0	1	1	3	3	3	2	3	2	1	1	1	1	1	1	347210000	238870000	250550000	0	299500000	273130000	1.232	0.848	0.889		1.063	0.969	1.027	0.81618
A0A1S3YR78	Pyruvate kinase	LOC107778911	30.8	55.106	5.5869	5	11	2	1	1	1	0	1	1	7	6	6	10	9	11	1	1	1	2	2	2	0	0	0	0	0	284240000						1
A0A1S3YR80	uncharacterized protein LOC107778913	LOC107778913	2.1	58.635	2.4235	4	2	2	1	1	1	0	0	1	2	2	2	2	2	2	2	2	2	2	2	2	1520300000	1386100000	1580700000	0	0	1274800000	1.055	0.962	1.097			0.885	0.853
A0A1S3YRD6	endochitinase EP3-like	LOC107778881	6.4	25.798	2.9752	1	1	1	0	0	0	0	0	1	0	0	0	1	1	1	0	0	0	1	1	1	0	0	0	0	0	77505000						1
A0A1S3YRF4	Aconitate hydratase	LOC107778837	28	108.1	6.1314	5	22	2	0	1	0	2	1	1	15	13	14	18	21	19	1	1	0	2	2	1	0	0	0	143890000	143480000	0				1.001	0.999
A0A1S3YRR0	50S ribosomal protein L12, chloroplastic-like	LOC107779056	37.1	19.702	35.803	40	6	2	7	8	8	4	7	6	5	5	5	6	6	6	2	2	2	2	2	2	6965000000	7620200000	7069800000	4438600000	5047900000	8727500000	1.048	1.147	1.064	0.668	0.76	1.313	0.841	0.40782
A0A1S3YRR6	nascent polypeptide-associated complex subunit alpha-like protein 2	LOC107778929	43.5	22.613	75.764	24	6	6	6	6	4	4	1	3	6	6	5	6	5	5	6	6	5	6	5	5	1677200000	1494000000	1610100000	737030000	769640000	972670000	1.386	1.235	1.331	0.609	0.636	0.804	0.518	0.0020173
A0A1S3YRS6	Carboxypeptidase	LOC107779028	14.4	54.554	12.108	5	4	4	0	0	1	1	0	3	0	1	1	2	0	3	0	1	1	2	0	3	0	0	0	128640000	0	126810000				1.007		0.993
A0A1S3YRT4	Glycine cleavage system H protein	LOC107778948	32.7	17.399	101.09	95	5	5	13	11	13	18	20	20	5	5	4	4	5	5	5	5	4	4	5	5	9579800000	11242000000	18163000000	63836000000	49717000000	50264000000	0.283	0.333	0.537	1.889	1.471	1.487	4.204	0.0021605
A0A1S3YRT8	quinone oxidoreductase-like	LOC107779087	44.3	41.44	66.07	50	11	11	8	10	9	6	9	8	10	10	10	8	7	9	10	10	10	8	7	9	1292400000	1457000000	1284000000	1080400000	1231800000	1150700000	1.034	1.166	1.028	0.865	0.986	0.921	0.859	0.052778
A0A1S3YS15	1-deoxy-D-xylulose 5-phosphate reductoisomerase, chloroplastic-like	LOC107779016	25.4	51.304	21.456	21	8	8	4	4	4	4	2	3	5	3	6	6	5	7	5	3	6	6	5	7	594120000	569880000	628260000	607240000	427960000	815780000	0.978	0.939	1.035	1	0.705	1.343	1.033	0.99516
A0A1S3YSA1	NAD(P)H:quinone oxidoreductase-like	LOC107779006	9.9	14.302	2.0511	3	1	1	0	0	0	1	1	1	0	0	0	1	1	1	0	0	0	1	1	1	0	0	0	0	0	164590000						1
A0A1S3YSD8	eukaryotic initiation factor 4A-3-like	LOC107779209	6.1	46.056	1.7178	1	1	1	0	0	1	0	0	0	0	0	1	0	0	0	0	0	1	0	0	0	0	0	0	0	0	0
A0A1S3YSE5	protein EXORDIUM-like	LOC107779136	15.7	34.575	45.726	9	4	1	1	1	2	0	2	3	2	2	2	3	4	4	0	0	0	0	1	1	488560000	757030000	456000000	551990000	580660000	559630000	0.864	1.338	0.806	0.976	1.027	0.989	0.995	0.90874
A0A1S3YSF6	Beta-galactosidase	LOC107779266	1.8	93.412	2.3663	2	1	1	0	1	1	0	0	0	0	1	1	0	1	0	0	1	1	0	1	0	0	0	0	0	24720000	0					1
A0A1S3YSQ9	40S ribosomal protein S3a	LOC107779358	32.6	29.725	-2	1	7	1	1	0	0	0	0	0	7	6	6	5	5	6	1	0	0	0	0	0	54145000	0	0	0	0	0	1
A0A1S3YSU5	uncharacterized protein At4g28440-like	LOC107779172	9.2	14.715	2.0062	1	1	1	0	0	0	0	0	1	1	1	1	1	1	1	1	1	1	1	1	1	0	0	0	0	0	68845000						1
A0A1S3YT25	protein disulfide isomerase-like 2-3	LOC107779439	9.2	27.555	4.7158	1	1	1	0	0	0	1	0	0	0	0	0	1	1	1	0	0	0	1	1	1	0	0	0	0	0	65539000						1
A0A1S3YT31	sedoheptulose-1,7-bisphosphatase, chloroplastic-like	LOC107779243	43.7	42.411	147.13	150	14	1	33	26	27	23	21	20	14	14	12	14	14	13	1	1	0	1	1	1	39545000000	39304000000	41183000000	28066000000	26834000000	27305000000	1.173	1.166	1.222	0.833	0.796	0.81	0.685	4.2124e-05
A0A1S3YT33	fasciclin-like arabinogalactan protein 2	LOC107779390	46.2	43.81	155.56	68	12	12	13	13	11	9	11	11	11	11	11	10	11	10	11	11	11	10	11	10	3651800000	3491200000	3126900000	5682600000	5459000000	5309600000	0.82	0.784	0.702	1.276	1.226	1.192	1.602	0.00070428
A0A1S3YT57	delta-1-pyrroline-5-carboxylate dehydrogenase 12A1, mitochondrial-like	LOC107779493	58.5	60.809	143.18	109	23	2	16	15	17	21	18	22	16	17	16	21	18	22	1	1	1	2	2	2	6676500000	5658700000	6475200000	5829800000	5893700000	5526000000	1.111	0.942	1.077	0.97	0.981	0.919	0.917	0.195457
A0A1S3YT79	lipid transfer-like protein VAS	LOC107779483	8.1	15.117	2.3992	12	1	1	2	2	2	2	2	2	1	1	1	1	1	1	1	1	1	1	1	1	0	0	0	0	0	226620000						1
A0A1S3YTC2	proline--tRNA ligase, chloroplastic/mitochondrial-like	LOC107779488	32.2	60.988	156.49	40	12	12	9	11	8	4	3	5	10	11	11	8	7	8	10	11	11	8	7	8	1997500000	1924200000	1831100000	1164200000	1425500000	1146000000	1.263	1.217	1.158	0.736	0.901	0.725	0.649	0.0042352
A0A1S3YTH8	Folylpolyglutamate synthase	LOC107779364	6.3	54.974	4.7101	8	3	3	3	1	1	1	1	1	3	2	1	3	2	3	3	2	1	3	2	3	163270000	102120000	0	87232000	79487000	81287000	1.59	0.995		0.85	0.774	0.792	0.623	0.30952
A0A1S3YTV3	FAM10 family protein At4g22670-like	LOC107779484	25.1	46.133	1.8826	8	8	1	2	2	2	1	1	0	7	7	7	4	6	6	1	1	1	1	1	1	358840000	359310000	318900000	271310000	374620000	322360000	1.074	1.075	0.954	0.812	1.121	0.965	0.934	0.4977
A0A1S3YTV5	far upstream element-binding protein 1-like isoform X2	LOC107779634	9.9	84.686	41.539	13	5	5	1	0	0	4	4	4	2	2	2	4	5	4	2	2	2	4	5	4	422210000	402400000	442210000	371650000	477130000	415270000	1.001	0.954	1.048	0.881	1.131	0.984	0.998	0.93366
A0A1S3YU06	Serine/threonine-protein phosphatase	LOC107779504	9.3	28.561	5.1199	7	2	2	1	0	1	2	2	1	1	1	1	2	2	1	1	1	1	2	2	1	0	0	0	164060000	243040000	0				0.806	1.194
A0A1S3YU20	calreticulin-3-like isoform X2	LOC107779794	20	45.446	55.376	19	5	5	0	3	1	4	6	5	1	4	2	5	5	5	1	4	2	5	5	5	0	171570000	179970000	667770000	793920000	748620000		0.335	0.351	1.303	1.55	1.461	4.192	0.00023756
A0A1S3YU75	mitochondrial phosphate carrier protein 3, mitochondrial-like	LOC107779610	19.2	43.829	19.607	22	7	7	3	4	3	6	3	3	6	5	5	6	6	4	6	5	5	6	6	4	803890000	1033300000	970700000	872610000	978600000	852450000	0.875	1.125	1.057	0.95	1.065	0.928	0.963	0.71304
A0A1S3YU82	uncharacterized protein LOC107779590	LOC107779590	3.2	44.949	1.7499	2	1	1	0	0	1	0	1	0	0	0	1	0	1	1	0	0	1	0	1	1	0	0	0	0	0	15245000						1
A0A1S3YUL8	glutathione S-transferase-like	LOC107779739	22.6	25.134	3.2006	6	4	1	1	1	1	1	1	1	4	4	4	2	3	3	1	1	1	1	1	1	0	0	0	0	0	135950000						1
A0A1S3YUQ9	chloroplast stem-loop binding protein of 41 kDa a, chloroplastic-like	LOC107779757	56.2	43.536	323.31	374	19	2	70	78	67	56	50	53	16	17	17	17	16	17	1	2	2	2	1	2	38342000000	40751000000	42484000000	38108000000	33498000000	34227000000	1.012	1.075	1.121	1.005	0.884	0.903	0.87	0.048004
A0A1S3YUS5	aconitate hydratase, cytoplasmic-like isoform X1	LOC107779772	10.9	111.43	2.4985	0	8	0	0	0	0	0	0	0	6	6	6	8	7	7	0	0	0	0	0	0	0	0	0	276690000	0	0				1
A0A1S3YUS6	Alpha-galactosidase	LOC107779897	3.9	47.404	1.7354	7	2	1	2	2	3	0	0	0	2	2	2	2	2	2	1	1	1	1	1	1	0	0	0	0	0	96976000						1
A0A1S3YUT4	monodehydroascorbate reductase	LOC107779915	54.1	47.14	117.38	166	17	17	17	19	16	24	42	48	15	15	15	16	16	17	15	15	15	16	16	17	13521000000	12723000000	11921000000	11375000000	11830000000	16097000000	1.047	0.985	0.923	0.881	0.916	1.247	1.03	0.88054
A0A1S3YUZ1	Pyrophosphate--fructose 6-phosphate 1-phosphotransferase subunit beta	LOC107780108	16.9	61.885	20.049	11	7	7	3	1	2	1	2	2	6	6	6	5	5	6	6	6	6	5	5	6	470630000	509180000	459110000	384020000	575510000	532050000	0.964	1.043	0.94	0.786	1.178	1.089	1.036	0.87412
A0A1S3YV19	Glyceraldehyde-3-phosphate dehydrogenase	LOC107780142	52.4	42.669	323.31	558	20	16	98	102	88	107	85	78	18	19	19	20	20	20	14	15	15	16	16	16	26735000000	25463000000	27439000000	52181000000	39582000000	44359000000	0.743	0.708	0.763	1.451	1.101	1.234	1.71	0.0030792
A0A1S3YV22	stromal 70 kDa heat shock-related protein, chloroplastic-like	LOC107779834	20	73.925	7.9849	14	12	2	1	1	3	3	3	3	9	9	11	11	11	11	1	1	2	1	1	1	0	0	0	0	0	4364100000						1
A0A1S3YVC3	non-specific phospholipase C1-like isoform X2	LOC107779984	8.4	51.259	3.5013	2	2	2	0	1	0	0	0	1	2	1	0	1	2	2	2	1	0	1	2	2	0	0	0	0	0	71815000						1
A0A1S3YW44	uncharacterized protein At3g49720-like	LOC107780341	6.6	28.225	2.9892	1	1	1	0	0	0	1	0	0	0	0	0	1	0	0	0	0	0	1	0	0	0	0	0	48223000	0	0				1
A0A1S3YW64	Autophagy-related protein 3	LOC107780250	5.9	34.398	3.1442	2	1	1	0	1	1	0	0	0	1	1	1	1	1	0	1	1	1	1	1	0	0	0	0	0	31745000	0					1
A0A1S3YWG7	Chlorophyll a-b binding protein, chloroplastic	LOC107780379	70.4	28.311	17.827	0	14	0	0	0	0	0	0	0	13	13	13	12	13	13	0	0	0	0	0	0	0	0	0	0	0	0
A0A1S3YWS1	uncharacterized protein LOC107780459	LOC107780459	4.6	16.751	-2	0	1	1	0	0	0	0	0	0	0	1	1	0	0	1	0	1	1	0	0	1	0	0	0	0	0	12075000						1
A0A1S3YWU7	acetylornithine deacetylase-like	LOC107780733	5.7	28.918	2.9547	2	1	1	0	0	1	1	0	0	1	0	1	1	0	0	1	0	1	1	0	0	0	0	0	53643000	0	0				1
A0A1S3YWW9	subtilisin-like protease SBT1.4	LOC107780325	13.1	82.418	50.608	34	5	2	5	7	5	6	4	7	3	4	4	5	5	5	1	1	1	2	2	2	809020000	838540000	735930000	1556100000	1867000000	1411100000	0.673	0.697	0.612	1.294	1.552	1.173	2.028	0.00150372
A0A1S3YWX6	prostamide/prostaglandin F synthase-like	LOC107780627	7.6	28.835	3.3744	3	2	2	1	1	1	0	0	0	2	2	2	1	1	1	2	2	2	1	1	1	0	0	589560000	0	0	0			1
A0A1S3YX15	phosphoglucan phosphatase LSF2, chloroplastic	LOC107780579	6.9	31.679	3.5169	3	1	1	0	1	1	0	0	1	0	1	1	0	0	1	0	1	1	0	0	1	0	0	0	0	0	19158000						1
A0A1S3YX69	protein PROTON GRADIENT REGULATION 5, chloroplastic-like	LOC107780686	11.8	12.893	1.9818	2	1	1	0	0	0	0	1	1	1	1	1	1	1	1	1	1	1	1	1	1	0	0	0	0	134340000	0					1
A0A1S3YX74	thylakoid lumenal 15.0 kDa protein 2, chloroplastic-like	LOC107780836	30.1	24.917	16.154	18	5	5	5	3	3	3	2	2	5	5	5	4	3	3	5	5	5	4	3	3	846710000	826530000	646330000	940110000	733280000	876610000	1.043	1.018	0.796	1.158	0.904	1.08	1.1	0.44108
A0A1S3YXA7	uncharacterized protein LOC107780679 isoform X2	LOC107780679	5.7	76.664	12.737	8	3	3	2	2	1	1	1	1	2	2	3	1	1	1	2	2	3	1	1	1	126500000	134860000	105750000	0	0	0	1.034	1.102	0.864
A0A1S3YXC2	Protein translocase subunit SecA	LOC107780874	7.2	115.73	4.8915	4	4	4	2	1	1	0	0	0	3	3	3	2	0	0	3	3	3	2	0	0	0	160840000	146240000	0	0	0		1.048	0.952
A0A1S3YXC4	Protoporphyrinogen oxidase	LOC107780878	21.5	60.129	1.8749	0	8	1	0	0	0	0	0	0	5	5	5	6	7	5	1	1	1	0	0	0	0	0	105700000	0	0	0			1
A0A1S3YXC6	uncharacterized protein LOC107780879 isoform X4	LOC107780879	11.7	81.044	11.282	13	6	5	3	3	2	2	1	2	3	4	2	3	2	3	2	3	1	3	2	3	191570000	164410000	198540000	374520000	308450000	249090000	0.773	0.664	0.801	1.512	1.245	1.005	1.681	0.0178826
A0A1S3YXG6	Malate dehydrogenase	LOC107780752	63.3	35.602	221.77	42	13	7	9	3	8	9	5	8	12	13	12	12	12	12	7	7	6	6	6	6	6334900000	5504500000	7222200000	6528000000	6222700000	5246100000	1.026	0.891	1.169	1.057	1.007	0.849	0.944	0.61546
A0A1S3YXL2	cysteine--tRNA ligase 2, cytoplasmic-like	LOC107780846	4.3	62.883	9.9361	2	2	1	1	0	0	0	1	0	1	1	0	0	1	0	1	0	0	0	1	0	32881000	0	0	0	0	0	1
A0A1S3YXP2	NAD(P)H-quinone oxidoreductase subunit U, chloroplastic-like	LOC107780992	13.6	24.748	6.186	8	3	3	2	1	2	1	1	1	3	2	3	1	1	1	3	2	3	1	1	1	211410000	0	200280000	0	0	0	1.027		0.973
A0A1S3YXV1	ATP-dependent Clp protease ATP-binding subunit CLPT2, chloroplastic-like	LOC107780626	37.9	25.814	13.479	17	7	6	1	2	2	3	2	7	3	4	3	5	4	6	3	3	3	5	4	5	328650000	721770000	776160000	801680000	906420000	781660000	0.457	1.003	1.079	1.114	1.26	1.087	1.363	0.24924
A0A1S3YXZ4	bifunctional dTDP-4-dehydrorhamnose 3,5-epimerase/dTDP-4-dehydrorhamnose reductase-like	LOC107780668	23.5	33.474	11.672	11	6	1	3	3	2	2	1	0	5	5	5	5	4	3	1	1	1	1	1	1	525170000	652930000	485680000	616020000	532850000	536960000	0.941	1.17	0.87	1.103	0.954	0.962	1.013	0.86324
A0A1S3YY28	protein LHCP TRANSLOCATION DEFECT-like	LOC107781119	41.6	19.647	27.23	16	4	4	1	2	2	4	3	4	2	2	2	3	3	4	2	2	2	3	3	4	249630000	229670000	255870000	271190000	223630000	159830000	1.078	0.992	1.105	1.171	0.965	0.69	0.89	0.42972
A0A1S3YYA2	subtilisin-like protease SBT1.9	LOC107780755	16.8	82.723	103.73	41	10	10	9	5	5	8	8	6	9	8	9	9	10	9	9	8	9	9	10	9	1125100000	1268500000	1341800000	1360700000	1409300000	1285300000	0.866	0.977	1.033	1.048	1.085	0.99	1.086	0.2227
A0A1S3YYF0	protein YLS3-like	LOC107781098	29.5	20.23	15.857	31	5	5	4	3	5	5	8	6	5	4	5	5	5	5	5	4	5	5	5	5	2241900000	2886600000	2338600000	2599700000	3332200000	2690600000	0.836	1.076	0.872	0.969	1.243	1.003	1.155	0.26176
A0A1S3YYF4	mitochondrial import receptor subunit TOM20-like	LOC107781034	10.4	22.257	4.1749	3	2	2	1	1	1	0	0	0	1	1	2	1	0	1	1	1	2	1	0	1	0	0	90217000	0	0	0			1
A0A1S3YYG2	Glycine cleavage system P protein	LOC107781010	55.8	113.85	61.465	71	41	4	16	12	18	8	8	9	37	36	37	35	33	37	3	3	4	3	3	3	15955000000	15885000000	14070000000	6193500000	6225200000	7964600000	1.444	1.438	1.273	0.561	0.563	0.721	0.444	0.00091813
A0A1S3YYN8	patellin-3-like	LOC107780867	31.6	69.817	138.02	68	16	5	11	10	8	11	14	14	11	11	11	14	15	15	3	4	3	4	4	5	3103500000	3320300000	2987100000	2841700000	3027600000	3193100000	1.008	1.078	0.97	0.923	0.983	1.037	0.963	0.45366
A0A1S3YYQ6	alpha-L-fucosidase 1-like	LOC107781096	4.7	55.867	2.545	2	1	1	0	0	0	1	0	1	0	0	0	1	1	1	0	0	0	1	1	1	0	0	0	0	0	13850000						1
A0A1S3YYU8	Translocase of chloroplast	LOC107781341	8.3	33.335	3.0317	1	1	1	1	0	0	0	0	0	1	1	0	0	0	0	1	1	0	0	0	0	0	18919000	0	0	0	0		1
A0A1S3YYW3	subtilisin-like protease SBT1.7	LOC107781223	2.7	81.827	2.9339	4	2	1	0	0	1	1	1	1	2	2	2	2	2	2	1	1	1	1	1	1	0	0	0	0	0	300370000						1
A0A1S3YZ48	reticulon-4-interacting protein 1 homolog, mitochondrial-like	LOC107781234	11.3	33.002	4.3441	1	2	2	0	0	0	0	0	1	1	0	0	1	2	2	1	0	0	1	2	2	0	0	0	0	0	137900000						1
A0A1S3YZ61	sufE-like protein 1, chloroplastic/mitochondrial	LOC107781219	7.8	46.484	3.961	3	2	2	0	0	1	1	0	1	1	1	2	1	1	2	1	1	2	1	1	2	0	0	139720000	0	0	83697000			1.251			0.749	0.599
A0A1S3YZ68	phytoene dehydrogenase, chloroplastic/chromoplastic-like	LOC107781227	5.5	52.846	3.7912	4	2	2	1	0	1	1	1	0	2	1	2	1	2	1	2	1	2	1	2	1	29504000	0	27168000	0	23649000	0	1.102		1.015		0.883		0.834
A0A1S3YZ76	outer envelope pore protein 16, chloroplastic-like	LOC107781040	45.8	12.491	1.9415	9	3	1	1	1	1	2	2	2	3	3	3	3	3	3	1	1	1	1	1	1	3339500000	3407200000	3560600000	1735400000	1506200000	1509600000	1.331	1.358	1.419	0.691	0.6	0.601	0.461	0.000101887
A0A1S3YZE8	Peptidyl-prolyl cis-trans isomerase	LOC107781297	23.4	18.966	6.229	15	4	1	2	4	4	4	0	1	3	3	3	4	3	3	1	1	1	1	0	0	787530000	969670000	873600000	683750000	772070000	854760000	0.956	1.177	1.061	0.83	0.937	1.038	0.878	0.21334
A0A1S3YZJ0	ATP sulfurylase 1, chloroplastic-like	LOC107781534	20.3	52.534	10.021	15	7	5	3	2	3	1	3	3	5	6	6	4	3	4	4	4	4	3	2	3	375920000	388980000	365750000	369200000	444260000	406520000	0.96	0.993	0.934	0.942	1.134	1.038	1.079	0.2646
A0A1S3YZK9	monothiol glutaredoxin-S15, mitochondrial-like	LOC107781150	10	18.956	6.7054	3	1	1	1	0	1	0	1	0	1	1	1	1	1	1	1	1	1	1	1	1	0	0	0	0	0	102560000						1
A0A1S3YZL7	uncharacterized protein LOC107781557	LOC107781557	7.2	20.669	2.1303	2	1	1	0	0	1	0	0	1	1	1	1	1	1	1	1	1	1	1	1	1	0	0	0	0	0	18060000						1
A0A1S3YZP9	heat shock 70 kDa protein 17-like	LOC107781175	7.5	77.195	8.1802	12	5	3	0	2	0	4	4	2	5	4	4	5	5	5	3	2	3	3	3	3	390630000	310970000	359580000	335130000	404750000	292250000	1.12	0.891	1.031	0.961	1.16	0.838	0.973	0.79444
A0A1S3YZR9	HMG1/2-like protein	LOC107781188	15.2	15.54	5.459	11	2	2	0	0	1	2	4	4	1	1	1	2	2	2	1	1	1	2	2	2	0	0	0	177430000	300820000	425920000				0.589	0.998	1.413
A0A1S3YZU2	uncharacterized protein LOC107781434	LOC107781434	8.9	65.115	2.7881	2	3	1	1	0	1	0	0	0	3	2	3	2	2	2	1	0	1	0	0	0	0	0	27631000	0	0	0			1
A0A1S3YZU3	Plasma membrane ATPase	LOC107781513	6.9	105.05	11.267	10	5	3	2	3	1	1	1	2	2	4	2	4	4	3	0	2	0	2	2	1	491970000	473310000	339140000	295360000	316860000	275990000	1.346	1.295	0.928	0.808	0.867	0.755	0.681	0.040335
A0A1S3Z028	electron transfer flavoprotein subunit beta, mitochondrial-like	LOC107781581	23.5	27.586	13.004	17	4	4	3	2	3	2	4	3	2	3	4	4	3	3	2	3	4	4	3	3	689190000	506540000	607500000	2172600000	1767900000	1244300000	0.592	0.435	0.522	1.865	1.518	1.068	2.873	0.005036
A0A1S3Z0B7	phosphoglucomutase, cytoplasmic-like	LOC107781369	34.5	44.816	10.386	8	9	1	1	1	1	3	0	2	9	9	9	9	8	9	1	1	1	1	0	1	0	0	0	0	0	200390000						1
A0A1S3Z0C5	enoyl-[acyl-carrier-protein] reductase [NADH] 2, chloroplastic-like	LOC107781379	40.1	41.358	24.336	41	10	6	9	9	5	7	4	7	9	8	9	9	10	10	5	4	5	5	6	6	1897300000	2166100000	1801900000	1459500000	1422100000	1353300000	1.127	1.287	1.07	0.867	0.845	0.804	0.722	0.0055163
A0A1S3Z0H0	uncharacterized protein LOC107781661	LOC107781661	32.9	23.844	15.533	16	6	6	4	1	2	2	3	4	4	4	3	5	4	5	4	4	3	5	4	5	589410000	411710000	377640000	1000700000	547220000	752360000	0.961	0.671	0.616	1.632	0.892	1.227	1.669	0.086322
A0A1S3Z0H9	subtilisin-like protease SBT5.6	LOC107781737	7	83.333	7.302	6	4	4	1	2	1	1	0	1	2	4	3	3	2	2	2	4	3	3	2	2	0	303820000	450750000	0	0	0		0.805	1.195
A0A1S3Z0L6	cystathionine beta-lyase, chloroplastic-like isoform X2	LOC107781475	6.5	46.703	3.2891	4	2	2	2	1	1	0	0	0	2	1	1	1	0	0	2	1	1	1	0	0	0	0	0	14972000	0	0				1
A0A1S3Z0Q2	aspartyl protease family protein At5g10770-like	LOC107781509	2.9	52.284	1.7664	1	1	1	0	0	0	0	1	0	1	1	1	0	1	0	1	1	1	0	1	0	0	0	15949000	0	0	0			1
A0A1S3Z0R5	pyridoxal kinase-like isoform X5	LOC107781750	4	33.303	2.0725	4	1	1	1	1	1	0	1	0	1	1	1	1	1	1	1	1	1	1	1	1	0	0	0	0	0	83688000						1
A0A1S3Z0X9	Small nuclear ribonucleoprotein Sm D2	LOC107781770	19.2	12.044	4.0676	6	2	2	1	2	1	0	1	1	1	2	1	2	2	1	1	2	1	2	2	1	0	156210000	0	118150000	102660000	0		1.243		0.94	0.817		0.707
A0A1S3Z100	calcium sensing receptor, chloroplastic-like	LOC107781793	37.1	41.904	266.04	85	11	3	16	17	13	12	14	13	11	11	11	10	10	10	3	3	3	2	2	2	10713000000	10652000000	11799000000	10468000000	10597000000	11144000000	0.983	0.978	1.083	0.961	0.973	1.023	0.971	0.50152
A0A1S3Z108	protein SPIRAL1-like 3	LOC107781596	57.1	11.223	18.115	10	4	4	1	1	2	2	2	2	2	1	2	2	2	3	2	1	2	2	2	3	0	0	0	0	0	69362000						1
A0A1S3Z112	PITH domain-containing protein At3g04780-like	LOC107781867	11.9	19.683	3.7848	4	2	2	0	0	0	1	1	2	0	1	1	2	1	2	0	1	1	2	1	2	0	0	0	233270000	0	234380000				0.998		1.002
A0A1S3Z143	2-hydroxyacyl-CoA lyase-like	LOC107781829	23.5	61.433	19.329	21	9	1	4	3	1	3	5	5	5	6	4	8	8	8	1	1	1	1	1	1	629380000	475440000	505520000	658570000	596210000	564080000	1.101	0.832	0.884	1.152	1.043	0.987	1.13	0.25742
A0A1S3Z159	bifunctional UDP-glucose 4-epimerase and UDP-xylose 4-epimerase 1-like	LOC107781891	20.7	36.103	35.484	11	5	5	3	3	3	1	1	0	3	3	5	3	1	2	3	3	5	3	1	2	143370000	207240000	157430000	136660000	0	169570000	0.88	1.273	0.967	0.839		1.041	0.904	0.6055
A0A1S3Z1F3	ferredoxin-dependent glutamate synthase, chloroplastic-like	LOC107781744	43.3	167.72	323.31	272	52	10	52	55	53	37	39	36	40	42	46	44	41	44	9	9	9	7	8	8	23058000000	23100000000	24100000000	14544000000	14822000000	13021000000	1.228	1.23	1.284	0.775	0.789	0.694	0.603	0.00028446
A0A1S3Z1Q5	probable protein phosphatase 2C 59	LOC107782010	17.4	31.523	6.7259	3	3	3	0	1	1	0	1	0	1	1	1	0	2	2	1	1	1	0	2	2	0	0	0	0	0	100350000						1
A0A1S3Z1T5	50S ribosomal protein L12, chloroplastic-like	LOC107782092	54.3	11.045	3.1693	6	4	1	0	0	1	1	2	2	3	3	3	4	4	4	1	1	1	1	1	1	214320000	247830000	316150000	265860000	255810000	307080000	0.8	0.925	1.18	0.993	0.955	1.146	1.065	0.59432
A0A1S3Z1X1	probable ribose-5-phosphate isomerase 3, chloroplastic	LOC107781865	48.3	30.348	3.0066	2	7	1	0	0	0	1	0	1	5	4	4	6	6	6	0	0	0	1	0	1	0	0	0	0	0	81345000						1
A0A1S3Z1Y6	Nucleoside diphosphate kinase	LOC107782115	32.7	18.188	18.727	49	6	6	7	7	7	9	9	10	4	4	5	6	6	6	4	4	5	6	6	6	7101500000	6549300000	6297600000	11486000000	12792000000	11943000000	0.759	0.7	0.673	1.227	1.366	1.276	1.815	0.00022391
A0A1S3Z224	uncharacterized protein LOC107782154	LOC107782154	34	5.6906	3.1031	1	1	1	0	0	1	0	0	0	0	1	1	0	0	1	0	1	1	0	0	1	0	0	0	0	0	19968000						1
A0A1S3Z2D7	60S ribosomal protein L10-like	LOC107782233	23.1	24.96	8.576	17	4	4	2	2	4	2	4	3	3	3	3	3	4	4	3	3	3	3	4	4	869340000	841360000	831660000	942490000	749980000	732910000	1.05	1.016	1.004	1.138	0.906	0.885	0.954	0.54702
A0A1S3Z2G0	probable polygalacturonase At1g80170	LOC107782016	9.5	41.249	4.8177	3	3	3	1	1	0	1	0	0	2	1	1	1	1	2	2	1	1	1	1	2	0	0	0	0	0	114520000						1
A0A1S3Z2G1	mitochondrial outer membrane protein porin of 34 kDa-like	LOC107782265	43.5	29.514	59.058	27	10	6	5	4	4	4	5	5	8	9	9	10	10	10	5	5	5	6	6	6	2577900000	3109600000	2668700000	3004500000	3898900000	5269000000	0.753	0.909	0.78	0.878	1.14	1.54	1.457	0.109564
A0A1S3Z2G8	eukaryotic translation initiation factor 2 subunit beta-like	LOC107782025	8.6	30.239	4.0404	2	2	2	0	0	0	1	1	0	1	2	2	2	2	2	1	2	2	2	2	2	0	0	0	0	0	198690000						1
A0A1S3Z2H2	26S protease regulatory subunit 6A homolog	LOC107782228	49.6	47.457	92.974	36	13	3	10	8	8	4	3	3	12	12	11	8	8	10	3	2	2	2	2	3	1898700000	1863500000	1761200000	1412900000	1539900000	1466600000	1.146	1.125	1.063	0.853	0.929	0.885	0.8	0.0026358
A0A1S3Z2I2	phosphomethylpyrimidine synthase, chloroplastic-like	LOC107782237	19	72.052	34.545	6	7	7	2	0	3	0	1	0	6	3	5	2	2	4	6	3	5	2	2	4	323110000	0	286380000	0	0	280750000	1.089		0.965			0.946	0.921
A0A1S3Z2K5	aldehyde dehydrogenase family 2 member B7, mitochondrial-like	LOC107782067	13.1	59.315	6.9174	14	8	0	1	1	1	4	4	3	5	5	5	7	8	7	0	0	0	0	0	0	0	0	0	687510000	1067800000	1203300000				0.697	1.083	1.22
A0A1S3Z2N1	universal stress protein A-like protein	LOC107782091	6.2	19.788	2.0618	2	1	1	0	0	0	1	1	0	0	0	0	1	1	0	0	0	0	1	1	0	0	0	0	0	15211000	0					1
A0A1S3Z2T8	Pectinesterase	LOC107782372	15.1	62.61	45.843	30	7	6	5	2	4	8	5	6	5	7	6	7	7	7	4	6	5	6	6	6	3578500000	2534200000	3646000000	4109900000	4598900000	3705400000	0.968	0.686	0.987	1.112	1.244	1.003	1.272	0.134476
A0A1S3Z2Y1	H/ACA ribonucleoprotein complex subunit 1-like isoform X2	LOC107782412	18	37.602	10.674	17	5	3	2	1	1	4	4	5	5	4	4	4	4	4	3	2	2	2	2	2	1070500000	1234900000	1135000000	1496200000	1229400000	1175000000	0.875	1.009	0.928	1.223	1.005	0.96	1.134	0.2258
A0A1S3Z311	puromycin-sensitive aminopeptidase-like isoform X4	LOC107782212	42.3	99.85	1.983	1	26	1	0	0	0	0	0	1	23	19	22	20	19	21	1	1	1	1	1	1	0	0	0	0	0	144970000						1
A0A1S3Z334	chloroplast stem-loop binding protein of 41 kDa b, chloroplastic	LOC107782473	73.8	41.702	323.31	613	25	25	124	129	91	83	81	105	25	24	24	24	24	24	25	24	24	24	24	24	97597000000	100070000000	97824000000	83230000000	82924000000	83309000000	1.075	1.102	1.077	0.916	0.913	0.917	0.844	3.5229e-05
A0A1S3Z3J7	28 kDa ribonucleoprotein, chloroplastic	LOC107782611	13.6	32.169	27.387	18	3	3	3	3	3	3	3	3	3	3	3	3	3	3	3	3	3	3	3	3	1342500000	1453900000	1486300000	825400000	804530000	899290000	1.182	1.281	1.309	0.727	0.709	0.792	0.591	0.00032166
A0A1S3Z3K0	betaine aldehyde dehydrogenase, chloroplastic-like	LOC107782625	22	55.497	2.8328	2	8	1	0	0	0	0	1	1	5	5	7	4	6	6	0	0	0	0	1	1	0	0	0	0	0	40620000						1
A0A1S3Z3Q0	uncharacterized protein LOC107782145	LOC107782145	19.6	20.896	2.9311	4	3	1	0	0	0	1	2	1	2	1	2	3	3	3	0	0	0	1	1	1	0	0	0	0	217680000	233710000					0.964	1.036
A0A1S3Z3R3	probable N-acetyl-gamma-glutamyl-phosphate reductase, chloroplastic	LOC107782621	21.7	44.32	23.965	22	6	6	4	4	3	3	4	4	5	5	5	4	4	6	5	5	5	4	4	6	454220000	405900000	556520000	732820000	645670000	557160000	0.813	0.726	0.996	1.312	1.156	0.997	1.367	0.061058
A0A1S3Z3S1	ATP-dependent Clp protease proteolytic subunit	LOC107782632	30.4	32.223	10.77	11	5	5	2	1	2	2	1	3	4	5	3	2	3	3	4	5	3	2	3	3	266730000	260690000	0	229060000	224340000	221400000	1.109	1.084		0.953	0.933	0.921	0.853	0.00195663
A0A1S3Z3T9	inactive leucine-rich repeat receptor-like protein kinase CORYNE isoform X2	LOC107782689	2.8	41.105	5.4223	6	1	1	2	1	0	1	1	1	1	1	0	1	1	1	1	1	0	1	1	1	0	0	0	0	0	15474000000						1
A0A1S3Z427	chaperonin CPN60-2, mitochondrial-like	LOC107782773	59.2	61.051	29.543	4	23	1	1	1	0	1	0	1	20	17	20	20	18	20	1	1	1	1	0	1	0	0	0	27724000	0	0				1
A0A1S3Z446	stomatin-like protein 2, mitochondrial	LOC107782585	45.4	45.986	49.126	48	13	13	7	8	7	8	8	10	9	9	9	10	11	11	9	9	9	10	11	11	1309600000	1166000000	1292400000	1195500000	1367100000	1290200000	1.031	0.918	1.018	0.941	1.076	1.016	1.022	0.70398
A0A1S3Z4C4	uncharacterized protein LOC107782665 isoform X2	LOC107782665	11.5	39.88	6.4528	5	3	3	0	0	0	1	2	2	0	0	0	1	2	3	0	0	0	1	2	3	0	0	0	0	40870000	35584000					1.069	0.931
A0A1S3Z4G7	glucan endo-1,3-beta-glucosidase 5-like	LOC107782686	17	52.726	3.2523	5	7	1	1	1	1	1	0	1	5	7	6	7	7	7	1	1	1	1	1	1	0	0	0	0	0	59799000						1
A0A1S3Z4L3	Probable bifunctional methylthioribulose-1-phosphate dehydratase/enolase-phosphatase E1	LOC107782969	13.3	57.171	15.782	5	4	2	1	1	1	1	1	0	2	2	2	4	1	1	1	1	1	2	1	1	0	0	0	0	0	51733000						1
A0A1S3Z4M4	peroxisomal 2,4-dienoyl-CoA reductase	LOC107782910	14.1	31.83	9.1793	10	3	3	3	4	2	0	1	0	3	3	3	1	2	2	3	3	3	1	2	2	413170000	339530000	270550000	0	44009000	98308000	1.772	1.457	1.161		0.189	0.422	0.209	0.017036
A0A1S3Z4N4	50S ribosomal protein L15, chloroplastic-like	LOC107782923	22.1	28.488	36.298	21	5	5	3	4	3	4	4	3	5	5	4	5	5	5	5	5	4	5	5	5	913620000	1157600000	1144700000	994070000	1256000000	1016000000	0.846	1.072	1.06	0.92	1.163	0.94	1.015	0.89528
A0A1S3Z4R3	Glycine cleavage system P protein	LOC107783010	59.3	114.21	323.31	411	42	5	86	82	82	59	46	56	39	38	38	37	34	38	5	5	5	5	4	4	65764000000	68380000000	66270000000	39850000000	38224000000	35323000000	1.257	1.307	1.267	0.762	0.731	0.675	0.566	0.000104506
A0A1S3Z4R9	12-oxophytodienoate reductase 3-like	LOC107782790	30.9	43.535	31.467	25	8	8	3	3	3	4	4	8	6	6	6	6	6	8	6	6	6	6	6	8	1621500000	1097100000	1261700000	1087600000	1050300000	1239800000	1.322	0.895	1.029	0.887	0.856	1.011	0.848	0.28552
A0A1S3Z4U1	Proteasome subunit alpha type	LOC107782966	42.7	27.339	12.671	8	6	1	0	0	1	3	2	2	2	4	3	5	5	3	1	1	1	1	1	1	0	156860000	0	215970000	146940000	174600000		0.904		1.244	0.846	1.006	1.142
A0A1S3Z4W1	histone deacetylase HDT1-like isoform X2	LOC107782996	19.8	29.095	3.5076	2	5	2	0	0	1	1	0	0	2	3	3	4	4	3	0	1	1	1	1	1	0	0	53065000	0	0	0			1
A0A1S3Z4X3	MICOS complex subunit MIC60-like	LOC107782960	14.2	70.341	9.863	8	6	6	0	1	1	3	1	2	1	1	3	4	3	5	1	1	3	4	3	5	0	0	119340000	172700000	111550000	121370000			0.909	1.316	0.85	0.925	1.133
A0A1S3Z550	transcription factor Pur-alpha 1-like isoform X2	LOC107783074	12.5	31.59	7.1816	6	3	3	1	1	1	0	2	1	1	2	2	1	2	2	1	2	2	1	2	2	0	0	73502000	0	0	0			1
A0A1S3Z555	Proteasome subunit alpha type	LOC107783032	65.8	26.054	6.7967	7	11	1	2	2	1	0	1	1	10	9	10	11	9	9	1	1	1	1	1	1	342160000	308180000	284200000	235830000	201750000	185790000	1.318	1.187	1.095	0.908	0.777	0.716	0.667	0.0098189
A0A1S3Z584	uncharacterized protein LOC107783106	LOC107783106	39.9	17.621	61.419	17	5	2	3	3	4	2	2	3	4	4	5	3	4	4	2	2	2	1	1	1	1490000000	1291400000	1751000000	1478500000	1408900000	1426100000	1.011	0.876	1.188	1.003	0.956	0.967	0.952	0.66128
A0A1S3Z5H9	endonuclease 1-like	LOC107783187	27.2	34.467	14.578	11	6	6	0	0	0	3	5	3	0	0	0	6	6	5	0	0	0	6	6	5	0	0	0	700090000	690260000	846130000				0.939	0.926	1.135
A0A1S3Z5T3	cathepsin B-like	LOC107783297	41.2	39.585	42.108	45	12	9	2	4	5	11	9	14	5	6	7	9	10	10	2	3	5	6	7	7	1182100000	1184000000	1449800000	3336100000	4423700000	3448900000	0.472	0.473	0.579	1.332	1.767	1.377	2.937	0.00066057
A0A1S3Z5T9	ETO1-like protein 1	LOC107783121	1.7	100.31	1.9907	3	2	2	1	1	0	0	1	0	1	2	0	0	1	0	1	2	0	0	1	0	0	0	0	0	138340000	0					1
A0A1S3Z5U0	oxalate--CoA ligase-like	LOC107783309	5.9	56.02	4.9852	2	2	1	0	0	0	0	0	2	0	0	0	0	0	2	0	0	0	0	0	1	0	0	0	0	0	0
A0A1S3Z5U6	ribosome-binding factor PSRP1, chloroplastic-like	LOC107783393	27.6	33.88	40.672	19	5	5	2	3	2	4	4	4	3	5	4	4	5	4	3	5	4	4	5	4	503420000	583320000	698650000	842230000	1029900000	852290000	0.67	0.776	0.93	1.121	1.37	1.134	1.526	0.020563
A0A1S3Z5V9	uncharacterized protein LOC107783329	LOC107783329	10.6	32.522	5.1581	9	3	3	2	1	1	2	1	2	2	1	2	2	2	2	2	1	2	2	2	2	0	0	0	158070000	191480000	0				0.904	1.096
A0A1S3Z5W0	Carboxypeptidase	LOC107783408	15.8	51.359	90.284	43	6	6	8	8	6	8	6	7	4	5	6	6	4	6	4	5	6	6	4	6	1432600000	1557500000	1386900000	1608300000	952330000	928330000	1.093	1.188	1.058	1.227	0.726	0.708	0.797	0.2282
A0A1S3Z6B3	cathepsin B-like	LOC107783298	37.6	39.144	28.657	7	8	1	1	0	1	1	2	2	6	6	5	8	8	8	1	1	1	1	1	1	169280000	204140000	153380000	329160000	272490000	332540000	0.695	0.838	0.63	1.352	1.119	1.366	1.774	0.0055363
A0A1S3Z6C5	HMG-Y-related protein A-like	LOC107783486	8.7	17.723	2.2293	3	1	1	0	0	0	1	1	1	0	0	0	1	1	1	0	0	0	1	1	1	0	0	0	0	0	11691000						1
A0A1S3Z6N1	glyoxylate/succinic semialdehyde reductase 2, chloroplastic-like	LOC107783419	18.8	39.701	40.746	10	4	4	2	1	2	2	1	2	4	4	4	1	1	2	4	4	4	1	1	2	828700000	803790000	785080000	779290000	0	351570000	1.168	1.133	1.106	1.098		0.495	0.701	0.47458
A0A1S3Z6Q6	uncharacterized protein LOC107783614	LOC107783614	21.5	77.629	49.198	33	10	3	10	4	5	4	6	4	9	6	6	9	7	9	3	1	2	3	1	3	1226100000	1164500000	1482600000	1030300000	1091200000	1133500000	1.032	0.98	1.248	0.867	0.918	0.954	0.84	0.097321
A0A1S3Z6S8	haloacid dehalogenase-like hydrolase domain-containing protein At4g39970	LOC107783585	30.7	34.486	25.242	23	6	6	5	4	5	3	4	2	5	5	5	6	6	4	5	5	5	6	6	4	1566000000	1767700000	1575200000	1540700000	1383100000	1416400000	1.016	1.147	1.022	0.999	0.897	0.919	0.884	0.074241
A0A1S3Z6X0	membrane steroid-binding protein 2-like	LOC107783717	14	25.817	7.6907	5	2	2	1	1	1	2	0	0	1	1	1	2	2	0	1	1	1	2	2	0	0	0	0	0	316260000	0					1
A0A1S3Z6X4	ubiquitin receptor RAD23c-like	LOC107783652	25.6	38.992	31.413	17	5	1	1	2	1	4	5	4	3	2	3	4	5	3	0	0	0	0	1	0	562270000	419730000	226000000	1477200000	1068900000	1119100000	0.692	0.517	0.278	1.819	1.316	1.378	3.035	0.0153168
A0A1S3Z790	Arginine biosynthesis bifunctional protein ArgJ, chloroplastic	LOC107783830	4	49.157	11.592	11	1	1	2	2	1	1	3	2	1	1	1	1	1	1	1	1	1	1	1	1	0	128510000	0	88810000	45324000	76141000		1.517		1.049	0.535	0.899	0.546
A0A1S3Z7F4	actin-depolymerizing factor 1	LOC107783829	18.7	15.995	2.1538	1	2	1	0	0	0	0	0	1	2	2	2	1	2	1	1	1	1	1	1	1	0	0	0	0	0	148350000						1
A0A1S3Z7S7	Aminomethyltransferase	LOC107783755	74.6	44.192	236.58	225	26	26	45	40	42	37	29	32	26	25	25	23	24	24	26	25	25	23	24	24	33286000000	34836000000	33371000000	20655000000	21734000000	22717000000	1.199	1.255	1.202	0.744	0.783	0.818	0.641	0.000139973
A0A1S3Z7U1	aldehyde dehydrogenase family 2 member B7, mitochondrial-like isoform X2	LOC107783944	38.3	58.433	99.561	79	17	13	14	17	12	12	12	12	15	16	15	15	15	15	12	13	12	12	11	12	7920100000	7260900000	7755600000	5755100000	6556900000	5730200000	1.16	1.063	1.136	0.843	0.96	0.839	0.787	0.0093238
A0A1S3Z7W3	la protein 1-like	LOC107783974	10.3	51.615	8.8928	11	4	4	0	3	2	3	1	2	3	3	4	3	3	3	3	3	4	3	3	3	203080000	207550000	199320000	136270000	159600000	171980000	1.131	1.155	1.11	0.759	0.888	0.957	0.767	0.0175607
A0A1S3Z7X0	vesicle-associated protein 4-1-like	LOC107784034	6.4	25.061	3.0395	0	1	1	0	0	0	0	0	0	1	1	1	1	1	1	1	1	1	1	1	1	0	0	0	0	0	0
A0A1S3Z828	Phosphoglycerate kinase	LOC107783850	78.1	42.35	119.77	130	23	10	23	23	25	18	20	21	21	20	23	21	20	22	8	8	10	9	8	10	15191000000	18040000000	17535000000	13287000000	14423000000	15966000000	0.965	1.146	1.114	0.844	0.916	1.014	0.86	0.115476
A0A1S3Z855	Cytokinin riboside 5'-monophosphate phosphoribohydrolase	LOC107784101	30.5	23.274	21.59	9	3	3	2	2	2	1	1	1	3	2	2	2	2	2	3	2	2	2	2	2	312670000	249750000	258610000	288920000	297410000	300530000	1.098	0.877	0.909	1.015	1.045	1.056	1.08	0.30974
A0A1S3Z861	ras-related protein RABA1f-like	LOC107784040	28.9	8.5935	3.1803	2	2	1	0	0	1	0	1	0	2	2	2	1	2	2	1	1	1	1	1	1	0	0	115330000	0	180480000	0			0.78		1.22		1.564
A0A1S3Z898	fasciclin-like arabinogalactan protein 9	LOC107784037	15.1	26.986	6.0573	10	4	4	2	3	2	1	1	1	2	2	1	2	3	3	2	2	1	2	3	3	793850000	790660000	732590000	0	0	0	1.028	1.024	0.949
A0A1S3Z8A1	uncharacterized protein LOC107784071	LOC107784071	24.2	14.002	61.215	0	2	2	0	0	0	0	0	0	2	2	2	2	2	2	2	2	2	2	2	2	0	0	0	0	0	0
A0A1S3Z8F4	FAM10 family protein At4g22670-like	LOC107784193	26.9	45.118	43.375	33	8	7	7	5	7	5	4	5	7	6	6	7	6	6	6	5	5	6	5	5	1938900000	1765400000	1755000000	1393600000	1944600000	1875100000	1.09	0.992	0.987	0.783	1.093	1.054	0.955	0.63856
A0A1S3Z8H9	beta-glucosidase BoGH3B-like	LOC107784216	16.9	68.221	77.605	23	8	0	2	5	4	5	3	4	7	7	7	6	6	7	0	0	0	0	0	0	404490000	449180000	477670000	532110000	413580000	387140000	0.911	1.012	1.076	1.198	0.931	0.872	1.001	0.9544
A0A1S3Z8M2	glutamate--cysteine ligase, chloroplastic-like	LOC107784172	17.6	59.186	11.771	1	7	1	1	0	0	0	0	0	3	3	4	2	2	2	1	0	0	0	0	0	0	0	0	0	0	0
A0A1S3Z8M6	uncharacterized protein LOC107784179	LOC107784179	14.1	21.208	4.5275	3	2	2	0	1	0	1	1	0	0	1	0	2	1	2	0	1	0	2	1	2	0	0	0	0	0	571200000						1
A0A1S3Z8P6	2-methylacyl-CoA dehydrogenase, mitochondrial isoform X2	LOC107784199	3.3	39.67	2.3199	1	1	1	0	1	0	0	0	0	1	1	1	1	0	0	1	1	1	1	0	0	0	0	0	164080000	0	0				1
A0A1S3Z8R6	glutaredoxin-C4-like	LOC107784219	39.3	14.779	47.957	12	4	4	2	2	2	1	2	3	3	4	4	4	4	4	3	4	4	4	4	4	547510000	441600000	456890000	474840000	539320000	392480000	1.152	0.929	0.961	0.999	1.134	0.826	0.973	0.79562
A0A1S3Z8S7	protein argonaute 4-like	LOC107784197	5.8	101.93	7.4247	7	5	2	2	2	2	0	0	1	5	5	4	2	3	3	2	2	1	0	2	1	325240000	369400000	122510000	0	0	0	1.194	1.356	0.45
A0A1S3Z8U8	Fructose-bisphosphate aldolase	LOC107784214	45.4	38.162	1.8674	2	11	2	1	0	0	1	0	0	10	9	9	9	9	8	2	1	1	1	1	1	0	0	0	0	0	425740000						1
A0A1S3Z8W6	choline monooxygenase, chloroplastic-like	LOC107784251	2.8	48.656	2.309	2	1	1	1	1	0	0	0	0	1	1	0	0	0	0	1	1	0	0	0	0	0	0	0	0	0	0
A0A1S3Z8Y2	heat shock 70 kDa protein 15-like	LOC107784103	28.3	94.241	74.582	57	16	9	10	12	11	8	8	8	12	11	12	13	12	13	6	6	6	7	6	7	2662900000	2493500000	2898800000	1830500000	2434800000	2222600000	1.099	1.029	1.196	0.755	1.005	0.917	0.805	0.07984
A0A1S3Z8Z5	3-isopropylmalate dehydrogenase	LOC107784121	27.9	43.473	-2	0	9	1	0	0	0	0	0	0	7	7	7	9	9	8	1	1	0	1	1	1	0	0	0	0	0	331660000						1
A0A1S3Z901	uncharacterized protein At4g15545-like	LOC107784131	48.9	35.988	266.29	80	14	14	13	14	16	12	12	13	13	11	13	12	11	13	13	11	13	12	11	13	3553300000	3692100000	3748300000	2463700000	2615700000	2694500000	1.136	1.18	1.198	0.788	0.836	0.861	0.707	0.00033971
A0A1S3Z9A3	DNA-directed RNA polymerase	LOC107784418	1	82.554	-2	2	1	1	0	1	0	0	1	0	1	1	1	0	1	0	1	1	1	0	1	0	0	0	0	0	9666900	0					1
A0A1S3Z9D9	40S ribosomal protein S27	LOC107784453	34.9	9.623	18.79	14	2	1	3	3	2	2	2	2	2	2	2	1	2	2	1	1	1	1	1	1	635310000	583790000	547050000	0	438370000	450770000	1.196	1.099	1.03		0.825	0.849	0.755	0.0162026
A0A1S3Z9M5	Peptidyl-prolyl cis-trans isomerase	LOC107784319	27.8	32.184	63.981	25	6	2	5	4	4	3	3	6	5	4	4	4	5	6	1	1	1	1	1	2	610770000	565440000	614560000	908470000	774300000	856910000	0.846	0.783	0.851	1.259	1.073	1.187	1.419	0.002938
A0A1S3Z9P3	fructose-1,6-bisphosphatase, chloroplastic-like	LOC107784541	23.7	45.683	1.9745	2	7	1	0	1	1	0	0	0	6	5	5	4	6	5	1	1	1	1	1	1	0	0	689860000	0	0	0			1
A0A1S3Z9Y4	protein translation factor SUI1 homolog isoform X2	LOC107784410	8.8	11.5	2.0287	3	1	1	0	0	0	1	1	1	0	0	0	1	1	1	0	0	0	1	1	1	0	0	0	0	0	0
A0A1S3Z9Y8	translocase of chloroplast 159, chloroplastic-like	LOC107784627	8.3	158.29	25.593	18	8	8	4	2	3	3	3	3	5	4	7	5	6	5	5	4	7	5	6	5	382360000	409050000	393190000	348640000	268840000	357000000	1.063	1.137	1.093	0.969	0.747	0.992	0.822	0.094137
A0A1S3ZA12	GDSL esterase/lipase At5g45950-like	LOC107784651	15.9	40.83	8.8308	9	4	4	1	2	3	1	1	1	1	3	4	2	1	1	1	3	4	2	1	1	0	77504000	0	76500000	0	0		1.007		0.993			0.986
A0A1S3ZA14	TLD domain-containing protein 1-like	LOC107784438	6.7	47.098	4.2648	4	2	2	0	0	0	2	1	1	0	0	1	1	1	2	0	0	1	1	1	2	0	0	0	27635000	17446000	22849000				1.22	0.77	1.009
A0A1S3ZA18	stem-specific protein TSJT1-like	LOC107784440	34.6	25.616	46.212	29	5	5	3	5	4	3	6	8	3	5	2	5	5	5	3	5	2	5	5	5	1521200000	1481000000	1527100000	1320700000	1540900000	1308100000	1.049	1.021	1.053	0.911	1.063	0.902	0.921	0.190179
A0A1S3ZA21	uncharacterized protein LOC107784578	LOC107784578	12.3	34.214	12.187	3	2	2	0	1	0	0	1	1	1	1	1	1	1	1	1	1	1	1	1	1	0	0	0	24687000	0	0				1
A0A1S3ZA26	1-aminocyclopropane-1-carboxylate oxidase-like	LOC107784583	14.1	36.557	9.8992	2	4	2	0	0	0	0	1	1	3	3	4	3	4	4	1	1	2	1	2	2	0	0	154890000	0	0	0			1
A0A1S3ZA42	FK506-binding protein 5-like isoform X2	LOC107784592	5.8	65.53	17.689	9	3	2	1	2	1	3	0	2	3	3	3	3	3	3	2	2	2	2	2	2	1215100000	1229800000	1183400000	875930000	904400000	954210000	1.146	1.16	1.116	0.826	0.853	0.9	0.754	0.00050059
A0A1S3ZAC5	villin-3-like	LOC107784667	22	104.15	-2	1	16	1	0	0	1	0	0	0	10	8	11	9	12	10	0	0	1	0	0	0	0	0	0	0	0	0
A0A1S3ZAE9	uncharacterized protein LOC107784767	LOC107784767	2.2	45.922	-2	0	1	1	0	0	0	0	0	0	1	1	1	1	0	1	1	1	1	1	0	1	0	0	0	0	0	0
A0A1S3ZAK6	ATP synthase subunit d, mitochondrial	LOC107784751	58.9	19.821	78.516	47	11	11	7	6	8	9	8	9	9	9	10	8	7	8	9	9	10	8	7	8	4713100000	4886000000	5154900000	5629200000	5196700000	5396900000	0.913	0.946	0.998	1.09	1.007	1.045	1.1	0.050981
A0A1S3ZAM9	fructose-1,6-bisphosphatase, chloroplastic-like	LOC107784747	39.5	44.555	145.91	117	13	13	24	21	20	19	16	17	12	12	12	12	10	12	12	12	12	12	10	12	16164000000	15438000000	15940000000	9339100000	8807400000	9548100000	1.289	1.231	1.271	0.745	0.702	0.761	0.582	4.0351e-05
A0A1S3ZAR1	uncharacterized protein LOC107784773	LOC107784773	5.5	56.139	2.9164	0	2	2	0	0	0	0	0	0	0	0	0	2	1	2	0	0	0	2	1	2	0	0	0	0	0	94575000						1
A0A1S3ZAT2	aldo-keto reductase family 4 member C10-like	LOC107784687	31.7	35.292	24.826	20	9	3	3	3	4	4	2	4	7	6	6	7	5	5	2	2	1	3	2	2	936250000	1071300000	1051100000	1312600000	1474200000	1234200000	0.793	0.908	0.891	1.112	1.249	1.046	1.314	0.015322
A0A1S3ZAU1	glycine-rich RNA-binding protein-like	LOC107784861	46.1	16.745	44.418	42	7	5	6	4	7	7	10	8	5	5	6	6	7	7	3	3	4	4	5	5	4510000000	5154000000	5127400000	7253500000	7667400000	9482800000	0.69	0.789	0.785	1.11	1.174	1.452	1.65	0.0059167
A0A1S3ZB40	flowering locus K homology domain-like	LOC107784948	11	55.298	12.789	16	5	5	3	3	2	3	3	2	5	4	5	4	4	3	5	4	5	4	4	3	285170000	309700000	284240000	210270000	192220000	167190000	1.181	1.283	1.177	0.871	0.796	0.692	0.648	0.0038207
A0A1S3ZBD7	argininosuccinate synthase, chloroplastic-like	LOC107784999	27.5	53.998	32.611	27	10	10	7	5	5	5	1	4	9	10	9	8	7	8	9	10	9	8	7	8	1174800000	1348900000	1306900000	702540000	686800000	561200000	1.219	1.4	1.356	0.729	0.713	0.582	0.509	0.00122015
A0A1S3ZBD8	adenylate kinase, chloroplastic-like isoform X1	LOC107784862	31.9	32.839	23.953	53	7	6	12	12	8	7	7	7	6	7	6	6	6	6	5	6	5	5	5	5	2359300000	2380600000	2347400000	1895600000	1492200000	1595300000	1.173	1.183	1.167	0.942	0.742	0.793	0.703	0.037498
A0A1S3ZBM2	non-specific lipid-transfer protein-like protein At2g13820	LOC107785141	6	18.138	5.0247	10	1	1	2	1	2	1	2	2	1	1	1	1	1	1	1	1	1	1	1	1	0	0	0	0	0	1247200000						1
A0A1S3ZBQ8	Coatomer subunit epsilon	LOC107785121	27.1	31.971	13.479	8	4	4	2	1	0	2	1	2	3	1	0	3	3	4	3	1	0	3	3	4	285620000	0	0	0	190940000	114390000	1.45				0.969	0.581	0.534
A0A1S3ZBU9	flowering locus K homology domain-like	LOC107785154	5.7	36.861	2.5618	1	1	1	0	0	0	0	1	0	0	0	0	0	1	0	0	0	0	0	1	0	0	0	0	0	0	0
A0A1S3ZC30	uncharacterized protein OsI_027940-like isoform X2	LOC107785174	41.2	20.666	26.634	16	5	5	3	2	2	4	2	3	3	2	2	3	3	4	3	2	2	3	3	4	1367900000	1380500000	1554200000	1088500000	1236900000	934160000	1.085	1.095	1.233	0.864	0.981	0.741	0.758	0.036103
A0A1S3ZC64	early nodulin-like protein 1	LOC107785203	14.4	22.952	10.218	5	3	3	0	0	1	1	1	2	2	2	2	3	2	3	2	2	2	3	2	3	0	0	579600000	351540000	0	309460000			1.402	0.85		0.748	0.57
A0A1S3ZCC0	extensin-like	LOC107785335	3.8	51.263	3.9447	2	1	1	0	0	0	0	1	1	0	1	1	1	1	1	0	1	1	1	1	1	0	0	0	0	0	24100000						1
A0A1S3ZCV6	Pectinesterase	LOC107785386	6.6	59.428	2.1184	2	3	1	1	0	1	0	0	0	3	2	2	1	2	1	1	1	1	0	0	0	0	0	43637000	0	0	0			1
A0A1S3ZCX5	uncharacterized protein LOC107785452	LOC107785452	8.5	73.472	7.4081	6	4	2	2	1	2	0	1	0	3	3	3	4	4	3	2	2	2	2	2	2	273510000	367280000	305080000	269490000	296200000	251980000	0.931	1.25	1.038	0.917	1.008	0.857	0.864	0.22476
A0A1S3ZD07	1-aminocyclopropane-1-carboxylate oxidase	LOC107785346	31.3	35.901	28.146	43	8	6	12	9	7	6	5	4	7	5	5	7	7	6	5	3	3	5	5	4	2618200000	2596400000	2107700000	1649000000	1767800000	1783800000	1.254	1.244	1.01	0.79	0.847	0.855	0.71	0.0108446
A0A1S3ZD18	isovaleryl-CoA dehydrogenase, mitochondrial	LOC107785489	5.4	44.877	3.1536	4	2	2	1	0	1	0	1	1	1	1	1	1	2	2	1	1	1	1	2	2	0	0	117050000	0	0	0			1
A0A1S3ZD68	bifunctional aspartokinase/homoserine dehydrogenase 1, chloroplastic-like	LOC107785574	1.2	84.285	3.3158	2	1	1	0	0	0	1	0	1	0	0	0	1	1	1	0	0	0	1	1	1	0	0	0	0	0	62275000						1
A0A1S3ZD72	uncharacterized protein LOC107785539	LOC107785539	6.7	33.001	2.6789	1	1	1	0	0	0	0	1	0	1	0	0	1	1	0	1	0	0	1	1	0	0	0	0	0	49265000	0					1
A0A1S3ZD92	beta-glucosidase BoGH3B-like	LOC107785592	7.2	69.05	3.7564	0	3	2	0	0	0	0	0	0	2	1	1	0	0	1	1	0	0	0	0	1	0	0	0	0	0	31257000						1
A0A1S3ZDB0	probable ADP-ribosylation factor GTPase-activating protein AGD8	LOC107785612	18.6	43.41	14.847	9	6	5	2	1	2	1	1	2	3	2	3	5	5	4	2	2	3	5	5	4	484260000	416560000	316250000	344160000	271340000	280510000	1.375	1.183	0.898	0.977	0.77	0.796	0.736	0.110181
A0A1S3ZDC4	protein DELETION OF SUV3 SUPPRESSOR 1(I)-like	LOC107785623	17.6	8.9753	2.7859	2	1	1	1	1	0	0	0	0	1	1	1	0	0	0	1	1	1	0	0	0	0	0	90189000	0	0	0			1
A0A1S3ZDE0	heat shock protein 90-5, chloroplastic-like	LOC107785602	48.7	90.983	323.31	132	30	16	26	19	22	22	20	23	24	23	26	24	25	23	12	11	14	14	14	13	7427700000	7185800000	7017400000	4805300000	5502300000	5081800000	1.204	1.165	1.137	0.779	0.892	0.824	0.712	0.0013201
A0A1S3ZDG6	carbamoyl-phosphate synthase large chain, chloroplastic-like	LOC107785631	4.9	132.11	12.903	14	5	1	4	2	5	1	1	1	3	2	5	3	3	3	0	1	1	1	1	1	144440000	0	247250000	123480000	0	144330000	0.876		1.5	0.749		0.875	0.684	0.33998
A0A1S3ZDG9	flowering locus K homology domain-like	LOC107785621	20.5	55.34	29.661	19	8	1	3	3	3	3	3	4	5	6	6	5	7	5	1	1	1	1	1	1	533740000	698510000	633560000	365760000	341920000	363040000	1.091	1.427	1.295	0.747	0.699	0.742	0.574	0.0024957
A0A1S3ZDI1	transketolase, chloroplastic-like	LOC107785488	57.2	79.826	323.31	414	29	14	88	88	92	47	47	52	29	29	29	28	28	28	14	14	14	14	14	14	68242000000	73008000000	64806000000	67411000000	62895000000	64577000000	1.021	1.093	0.97	1.009	0.941	0.966	0.946	0.24066
A0A1S3ZDJ5	basic leucine zipper and W2 domain-containing protein 2-like	LOC107785510	12	32.846	5.9514	4	2	2	1	1	1	0	0	1	1	2	1	0	2	2	1	2	1	0	2	2	0	95582000	0	0	0	41885000		1.391				0.609	0.438
A0A1S3ZDM8	dynamin-2A-like	LOC107785713	8.1	99.129	19	13	5	5	2	2	2	3	3	1	3	3	3	4	4	2	3	3	3	4	4	2	111780000	84476000	104710000	86045000	78415000	92179000	1.203	0.909	1.127	0.926	0.844	0.992	0.853	0.185484
A0A1S3ZDW6	probable prolyl 4-hydroxylase 4 isoform X2	LOC107785810	25	13.527	3.4987	4	2	1	1	0	1	1	0	1	2	2	2	1	0	1	1	1	1	1	0	1	0	0	0	0	0	71604000						1
A0A1S3ZDZ0	uncharacterized protein LOC107777085	LOC107785797	37.7	31.32	52.473	38	9	9	8	7	4	5	7	7	9	9	8	8	7	7	9	9	8	8	7	7	1485900000	1598300000	1628100000	1327500000	1448000000	1306200000	1.014	1.09	1.111	0.906	0.988	0.891	0.866	0.027518
A0A1S3ZDZ2	glycerol kinase-like	LOC107785720	10.5	52.709	10.731	5	3	3	1	1	0	3	0	0	1	1	1	3	1	1	1	1	1	3	1	1	0	0	0	91613000	0	0				1
A0A1S3ZE10	neurofilament heavy polypeptide-like	LOC107785841	5.2	25.12	1.9716	2	1	1	0	0	0	0	1	1	0	0	0	0	1	1	0	0	0	0	1	1	0	0	0	0	0	0
A0A1S3ZE64	ATP-dependent Clp protease proteolytic subunit	LOC107785710	30.3	34.051	35.296	36	5	5	8	5	6	5	5	7	4	4	4	4	4	4	4	4	4	4	4	4	738860000	723740000	531090000	530030000	395500000	474190000	1.306	1.28	0.939	0.937	0.699	0.838	0.702	0.062504
A0A1S3ZE68	21 kDa protein-like	LOC107785790	22	20.72	9.8194	8	3	3	2	2	1	1	0	2	2	3	2	2	2	2	2	3	2	2	2	2	480930000	414790000	386800000	1039500000	771610000	203670000	0.875	0.755	0.704	1.892	1.404	0.371	1.571	0.66916
A0A1S3ZEA7	uncharacterized protein LOC107785763	LOC107785763	5	25.557	-2	0	1	1	0	0	0	0	0	0	0	0	0	1	0	0	0	0	0	1	0	0	0	0	0	150920000	0	0				1
A0A1S3ZEB9	60S acidic ribosomal protein P0	LOC107785919	18.7	34.186	86.248	32	4	1	5	5	6	5	5	6	4	4	4	4	4	4	1	1	1	1	1	1	3497100000	3496800000	3508300000	2247700000	2207300000	2534100000	1.2	1.199	1.203	0.771	0.757	0.869	0.665	0.0110009
A0A1S3ZEF9	uncharacterized protein LOC107785953	LOC107785953	10.3	28.943	5.195	7	3	2	2	2	1	0	0	2	3	3	3	1	0	2	2	2	2	1	0	1	683910000	855330000	790210000	0	0	0	0.881	1.102	1.018
A0A1S3ZEI2	Glucose-6-phosphate 1-epimerase	LOC107785825	70.5	33.323	298.56	99	14	14	22	16	15	15	16	15	14	14	13	13	12	11	14	14	13	13	12	11	16644000000	17298000000	15389000000	9772000000	10136000000	10594000000	1.251	1.3	1.157	0.734	0.762	0.796	0.618	0.00031941
A0A1S3ZEQ4	GDSL esterase/lipase At1g29670-like	LOC107785876	16.5	28.857	29.934	31	3	2	5	3	2	7	6	8	3	3	3	3	3	3	2	2	2	2	2	2	3262200000	4728500000	3745500000	4919200000	3870800000	4807200000	0.773	1.12	0.887	1.165	0.917	1.139	1.159	0.31106
A0A1S3ZES3	Proteasome subunit alpha type	LOC107785901	69.6	26.098	59.369	41	12	1	7	9	7	5	7	6	11	9	11	10	9	9	1	1	1	0	0	1	2188200000	2027500000	2146500000	1641400000	1846400000	1796700000	1.127	1.045	1.106	0.846	0.951	0.926	0.831	0.0114406
A0A1S3ZEZ0	uncharacterized protein LOC107786080	LOC107786080	8.7	47.843	6.7794	9	3	3	1	2	1	1	2	2	3	3	3	1	2	2	3	3	3	1	2	2	128950000	78147000	121970000	86531000	65524000	0	1.34	0.812	1.268	0.899	0.681		0.693	0.22184
A0A1S3ZF01	uncharacterized protein At4g14100-like	LOC107786131	5	25.593	4.7097	3	1	1	0	0	1	0	1	1	0	1	1	1	1	1	0	1	1	1	1	1	0	0	0	0	0	133310000						1
A0A1S3ZF21	protein TIC110, chloroplastic-like isoform X2	LOC107785958	14.7	112.29	19.572	20	12	6	5	4	5	2	2	2	11	9	9	7	5	7	5	4	4	3	1	2	678600000	910280000	741180000	351620000	404610000	430800000	1.158	1.553	1.264	0.6	0.69	0.735	0.509	0.0031605
A0A1S3ZF69	serine carboxypeptidase-like	LOC107786070	15.7	25.392	3.7096	3	3	2	0	0	0	1	0	2	2	3	1	2	2	3	1	2	1	1	1	2	0	86306000	0	0	0	117460000		0.847				1.153	1.361
A0A1S3ZF72	aspartic proteinase Asp1-like	LOC107786011	8.6	47.169	1.8933	3	2	2	1	0	0	1	1	0	1	1	1	2	2	1	1	1	1	2	2	1	0	0	0	164400000	202540000	0				0.896	1.104
A0A1S3ZF73	endoglucanase-like	LOC107786197	19.3	15.347	2.2661	2	2	1	0	1	0	0	0	1	0	1	1	1	2	1	0	1	1	1	1	1	0	0	0	0	0	126270000						1
A0A1S3ZFA7	iron-sulfur cluster assembly protein 1-like isoform X2	LOC107786105	24.4	12.934	5.4487	4	2	2	0	0	0	1	2	1	0	0	0	1	2	1	0	0	0	1	2	1	0	0	0	0	47215000	0					1
A0A1S3ZFA9	dynamin-like protein ARC5 isoform X1	LOC107786051	2.6	86.866	5.0506	2	1	1	0	1	1	0	0	0	0	1	1	0	0	0	0	1	1	0	0	0	0	0	6922200	0	0	0			1
A0A1S3ZFE6	Catalase	LOC107786140	65.2	56.852	268.42	124	23	20	20	15	13	23	29	24	22	17	19	22	22	22	20	15	16	19	19	19	6878800000	6940400000	6804700000	9835500000	10478000000	11235000000	0.791	0.798	0.783	1.131	1.205	1.292	1.53	0.0082996
A0A1S3ZFJ3	uncharacterized protein LOC107786132	LOC107786132	11.8	17.66	3.2352	7	2	2	2	2	2	0	0	1	2	2	2	1	1	1	2	2	2	1	1	1	642120000	0	655870000	0	0	0	0.989		1.011
A0A1S3ZFK9	Ubiquitin carboxyl-terminal hydrolase	LOC107786199	16.9	25.588	4.2758	1	3	3	0	0	1	0	0	0	2	2	2	2	2	1	2	2	2	2	2	1	0	0	0	0	108000000	0					1
A0A1S3ZFN7	probable NAD(P)H dehydrogenase (Quinone) FQR1-like 1	LOC107786342	50.2	21.59	23.586	21	8	4	5	2	4	3	3	4	8	8	8	8	8	7	4	4	4	4	4	4	1426600000	1207600000	1290000000	698480000	920580000	1052700000	1.298	1.098	1.173	0.635	0.837	0.958	0.681	0.038476
A0A1S3ZFS6	xylem cysteine proteinase 1-like	LOC107786350	13.5	39.861	10.677	4	3	3	0	0	0	1	2	1	1	1	1	2	3	1	1	1	1	2	3	1	0	0	0	0	359980000	0					1
A0A1S3ZG01	uncharacterized protein LOC107786328	LOC107786328	10.6	28.769	24.136	2	2	1	0	0	0	0	1	1	1	1	1	1	1	2	0	0	0	1	1	1	0	0	0	0	0	131580000						1
A0A1S3ZG17	uncharacterized protein LOC107786283	LOC107786283	18.1	15.214	4.9653	7	3	3	1	1	1	1	2	1	3	3	2	2	3	2	3	3	2	2	3	2	2686400000	2515800000	0	1328500000	0	1032300000	1.421	1.331		0.703		0.546	0.454	0.025763
A0A1S3ZGA0	6-phosphofructo-2-kinase/fructose-2, 6-bisphosphatase-like	LOC107786367	3.1	83.165	2.527	2	2	2	1	1	0	0	0	0	1	2	1	1	1	1	1	2	1	1	1	1	0	90720000	0	0	0	0		1
A0A1S3ZGE7	uncharacterized protein LOC107786553	LOC107786553	4.2	33.548	1.939	1	1	1	0	0	1	0	0	0	1	1	1	1	0	1	1	1	1	1	0	1	0	0	0	0	0	28851000						1
A0A1S3ZGF8	delta-1-pyrroline-5-carboxylate dehydrogenase 12A1, mitochondrial-like	LOC107786410	55.6	60.915	3.4189	6	22	1	0	0	0	2	2	2	15	16	15	20	17	21	0	0	0	1	1	1	0	0	0	388460000	390250000	0				0.998	1.002
A0A1S3ZGP8	S-adenosylmethionine synthase	LOC107786628	54.1	42.598	64.081	58	15	3	11	11	5	10	11	10	14	11	14	14	14	15	2	2	2	2	2	3	2597900000	2939000000	2386900000	3740200000	4004100000	3796100000	0.801	0.906	0.736	1.153	1.234	1.17	1.456	0.0040206
A0A1S3ZGY3	protein ASPARTIC PROTEASE IN GUARD CELL 1-like	LOC107786688	18.8	51.792	27.634	15	6	6	2	1	3	3	2	4	3	4	5	4	4	5	3	4	5	4	4	5	917370000	1195700000	949140000	874230000	1150000000	1237100000	0.87	1.135	0.901	0.83	1.091	1.174	1.065	0.6818
A0A1S3ZH83	peptidyl-prolyl cis-trans isomerase CYP38, chloroplastic	LOC107786804	49.1	48.977	156.23	96	16	8	20	21	21	14	12	8	14	15	15	12	13	12	7	8	8	7	7	7	10066000000	10576000000	10303000000	7376500000	6228600000	6946700000	1.173	1.232	1.2	0.859	0.726	0.809	0.664	0.00130122
A0A1S3ZHA2	vacuolar-sorting receptor 3-like	LOC107786836	11.9	69.995	19.651	18	6	6	0	2	2	5	3	6	3	6	6	6	6	6	3	6	6	6	6	6	575820000	410230000	435680000	412560000	419000000	371330000	1.316	0.938	0.996	0.943	0.958	0.849	0.846	0.2294
A0A1S3ZHB8	oxygen-evolving enhancer protein 1, chloroplastic-like	LOC107786842	55.4	35.232	152.86	27	19	2	3	3	4	5	7	5	17	18	18	17	17	18	2	2	2	2	2	2	9207300000	8639900000	10303000000	10067000000	10217000000	8396300000	0.972	0.912	1.088	1.063	1.079	0.886	1.019	0.84156
A0A1S3ZHF9	protein CASP-like	LOC107786687	1.5	78.063	-2	0	1	1	0	0	0	0	0	0	0	1	1	0	0	0	0	1	1	0	0	0	0	0	0	0	0	0
A0A1S3ZHH0	psbP-like protein 1, chloroplastic	LOC107786772	51.3	26.698	142.61	77	9	9	17	13	14	12	10	11	7	6	6	9	7	8	7	6	6	9	7	8	4467400000	5170700000	4843500000	4129500000	4093500000	5740800000	0.942	1.091	1.022	0.871	0.863	1.211	0.964	0.70956
A0A1S3ZHM0	magnesium-protoporphyrin IX monomethyl ester [oxidative] cyclase, chloroplastic-like	LOC107786828	7.9	47.292	4.9735	4	2	2	2	1	1	0	0	0	2	2	1	0	0	1	2	2	1	0	0	1	58169000	52857000	0	0	0	0	1.048	0.952
A0A1S3ZHQ7	Proteasome subunit alpha type	LOC107786909	35.3	27.22	51.688	31	7	3	5	5	7	4	4	6	6	6	7	4	5	4	2	2	3	1	2	1	1020400000	883700000	996360000	2673000000	2133400000	2751900000	0.585	0.507	0.572	1.533	1.224	1.579	2.606	0.00048345
A0A1S3ZHV1	apyrase 2-like	LOC107786853	4.9	51.223	1.9537	2	1	1	0	0	1	0	0	1	0	0	1	1	1	1	0	0	1	1	1	1	0	0	0	0	0	29421000						1
A0A1S3ZHX5	uncharacterized protein LOC107786925	LOC107786925	2.3	34.562	-2	0	1	1	0	0	0	0	0	0	1	0	0	0	0	0	1	0	0	0	0	0	0	0	0	0	0	0
A0A1S3ZI08	Malate dehydrogenase	LOC107787080	34.1	37.648	6.4377	9	8	1	2	2	1	1	1	2	5	7	6	7	6	7	1	1	1	1	1	1	533100000	512640000	560190000	263330000	296590000	352710000	1.27	1.221	1.335	0.627	0.707	0.84	0.568	0.0029807
A0A1S3ZI12	peptide-N4-(N-acetyl-beta- glucosaminyl)asparagine amidase A-like	LOC107786892	6.9	64.364	11.46	11	4	4	1	1	1	2	3	3	3	3	3	4	4	4	3	3	3	4	4	4	367870000	411290000	453150000	686300000	638620000	641680000	0.69	0.771	0.85	1.287	1.198	1.204	1.596	0.00187799
A0A1S3ZI39	Cysteine synthase	LOC107787097	23.2	39.41	22.94	34	7	6	6	7	7	4	4	6	5	5	5	7	7	6	4	4	4	6	6	5	2495400000	3004400000	2345400000	1892300000	1500000000	1712500000	1.156	1.392	1.087	0.877	0.695	0.793	0.651	0.0129042
A0A1S3ZI67	L-ascorbate oxidase-like	LOC107787119	4.2	64.71	2.4642	2	2	2	0	0	0	0	0	2	0	0	0	1	1	2	0	0	0	1	1	2	0	0	0	0	0	87749000						1
A0A1S3ZIA8	Aldose 1-epimerase	LOC107787174	5.4	38.745	1.9863	6	2	1	1	1	1	1	1	1	2	2	2	2	2	2	1	1	1	1	1	1	0	0	409640000	0	0	0			1
A0A1S3ZIC0	31 kDa ribonucleoprotein, chloroplastic-like	LOC107787074	28.2	35.625	11.738	3	6	0	0	0	0	2	1	0	3	3	4	6	6	5	0	0	0	0	0	0	0	0	0	199550000	0	0				1
A0A1S3ZID4	multiple organellar RNA editing factor 8, chloroplastic/mitochondrial-like	LOC107787019	15.1	54.751	15.244	11	6	6	1	1	1	2	3	3	4	4	4	6	5	5	4	4	4	6	5	5	539490000	889350000	980720000	871280000	798890000	855480000	0.656	1.081	1.192	1.059	0.971	1.04	1.048	0.71554
A0A1S3ZID6	non-specific lipid transfer protein GPI-anchored 2-like	LOC107787125	8.2	16.145	3.0018	6	1	1	1	1	1	2	1	0	1	1	1	1	1	1	1	1	1	1	1	1	0	0	0	0	0	123700000						1
A0A1S3ZIE1	photosystem I reaction center subunit II, chloroplastic	LOC107787208	58.8	22.424	323.31	1239	12	12	204	208	225	201	194	207	10	9	10	11	11	12	10	9	10	11	11	12	52017000000	49522000000	44236000000	45949000000	46184000000	42262000000	1.114	1.061	0.947	0.984	0.989	0.905	0.922	0.22722
A0A1S3ZIH3	GDSL esterase/lipase At5g45670-like	LOC107787239	15.8	40.724	8.2985	7	3	3	3	1	3	0	0	0	2	1	3	1	1	1	2	1	3	1	1	1	131690000	0	122310000	0	0	0	1.037		0.963
A0A1S3ZII3	protein PLASTID TRANSCRIPTIONALLY ACTIVE 10-like	LOC107787150	3.2	80.21	5.3241	5	2	2	2	0	1	1	1	0	2	0	1	1	2	2	2	0	1	1	2	2	87596000	0	0	0	52844000	42034000	1.44				0.869	0.691	0.542
A0A1S3ZIT1	psbP domain-containing protein 4, chloroplastic-like	LOC107787263	26.3	30.33	33.185	32	6	6	6	7	7	3	3	6	5	5	5	6	6	6	5	5	5	6	6	6	3009000000	3341100000	3583000000	1865800000	1853000000	1655100000	1.179	1.31	1.404	0.731	0.726	0.649	0.541	0.00065662
A0A1S3ZJ22	translation initiation factor IF-2-like	LOC107787309	6.8	57.607	4.7634	6	3	3	2	1	0	2	0	1	2	3	2	2	2	2	2	3	2	2	2	2	220590000	121820000	199440000	345060000	181780000	195160000	1.047	0.578	0.947	1.638	0.863	0.927	1.333	0.37052
A0A1S3ZJ35	putative L-ascorbate peroxidase 6	LOC107787273	7.7	35.062	2.0081	1	2	2	0	0	0	1	0	0	2	2	2	2	1	2	2	2	2	2	1	2	0	0	0	0	0	118170000						1
A0A1S3ZJA3	uncharacterized protein LOC107787366	LOC107787366	15	19.281	4.9852	3	2	2	0	0	0	2	1	0	2	2	2	2	2	2	2	2	2	2	2	2	0	163580000	169890000	273030000	232170000	197370000		0.789	0.82	1.318	1.12	0.953	1.405	0.072304
A0A1S3ZJA6	phenylalanine--tRNA ligase alpha subunit, cytoplasmic-like	LOC107787429	3.5	56.323	3.6341	1	1	1	0	0	1	0	0	0	0	1	1	0	0	0	0	1	1	0	0	0	0	0	17776000	0	0	0			1
A0A1S3ZJG0	protein TIC110, chloroplastic-like	LOC107787488	17.3	57.56	2.2396	6	7	1	2	2	0	0	1	1	7	6	6	4	5	6	1	1	1	0	1	1	0	101380000	0	0	0	0		1
A0A1S3ZJP4	uncharacterized protein LOC107787387	LOC107787387	1.3	103.87	-2	0	1	1	0	0	0	0	0	0	0	1	0	0	0	0	0	1	0	0	0	0	0	0	0	0	0	0
A0A1S3ZJS3	NADP-dependent D-sorbitol-6-phosphate dehydrogenase-like	LOC107787405	36.6	34.804	8.6855	8	9	2	1	1	2	1	1	2	6	8	7	6	6	7	2	2	2	1	1	1	579850000	583070000	458530000	532370000	596800000	181910000	1.186	1.193	0.938	1.089	1.221	0.372	0.809	0.44288
A0A1S3ZJX2	uncharacterized protein LOC107787584	LOC107787584	3.7	88.574	1.863	2	2	1	0	0	0	1	1	0	2	1	1	1	1	0	1	0	0	1	1	0	0	0	0	0	9942300	0					1
A0A1S3ZK42	osmotin-like protein	LOC107787812	29.7	28.878	21.678	12	4	4	1	1	1	3	4	2	2	2	2	3	4	3	2	2	2	3	4	3	279330000	274710000	298420000	537690000	732970000	473740000	0.645	0.635	0.689	1.242	1.694	1.095	2.047	0.0060826
A0A1S3ZK66	dihydroxy-acid dehydratase, chloroplastic-like	LOC107787836	22.8	65.738	37.667	30	10	10	7	4	6	5	5	3	9	9	8	9	8	6	9	9	8	9	8	6	2074500000	1897200000	1881800000	1048900000	1240300000	1082000000	1.349	1.234	1.224	0.682	0.807	0.704	0.576	0.00078153
A0A1S3ZK76	3-dehydroquinate synthase, chloroplastic	LOC107787846	22.5	47.558	43.168	21	7	7	2	4	3	3	4	5	5	5	4	5	5	6	5	5	4	5	5	6	517630000	647870000	519160000	403420000	483330000	369640000	1.056	1.322	1.059	0.823	0.986	0.754	0.746	0.053541
A0A1S3ZKC4	leiomodin-2-like	LOC107787669	12.4	18.407	1.7228	2	2	1	1	0	1	0	0	0	1	1	1	2	1	1	1	1	1	1	0	0	0	0	0	132260000	0	0				1
A0A1S3ZKF3	E3 ubiquitin-protein ligase CHFR-like isoform X2	LOC107787735	5.4	40.97	3.0121	3	2	2	1	1	1	0	0	0	2	2	2	0	0	0	2	2	2	0	0	0	0	0	151500000	0	0	0			1
A0A1S3ZKH8	photosystem II stability/assembly factor HCF136, chloroplastic-like isoform X1	LOC107787720	62.5	43.105	273.98	149	17	17	31	30	24	23	17	24	16	14	15	16	15	16	16	14	15	16	15	16	12657000000	11982000000	12002000000	14420000000	12528000000	12511000000	0.998	0.945	0.946	1.137	0.988	0.986	1.077	0.22644
A0A1S3ZKM6	oxygen-evolving enhancer protein 1, chloroplastic-like	LOC107787712	50.8	27.072	-2	3	15	1	0	0	1	1	1	0	12	13	14	13	13	13	0	0	1	1	1	0	0	0	0	0	140390000	0					1
A0A1S3ZKM9	Obg-like ATPase 1	LOC107787974	28.9	44.423	25.683	37	9	9	5	5	4	7	8	8	7	7	7	9	9	8	7	7	7	9	9	8	1205300000	1222700000	1174400000	1174500000	966430000	1165600000	1.047	1.062	1.02	1.02	0.839	1.012	0.918	0.2384
A0A1S3ZKQ1	cysteine proteinase RD21a-like	LOC107787852	1.7	52.284	-2	0	1	1	0	0	0	0	0	0	1	0	1	1	1	1	1	0	1	1	1	1	0	0	0	0	0	0
A0A1S3ZKU8	caffeic acid 3-O-methyltransferase	LOC107788038	6.1	39.61	3.4289	9	2	2	1	0	0	3	2	3	2	2	0	2	2	2	2	2	0	2	2	2	228560000	147570000	0	295170000	432410000	344210000	0.789	0.51		1.019	1.493	1.189	1.899	0.057116
A0A1S3ZL08	Xyloglucan endotransglucosylase/hydrolase	LOC107787957	7.7	33.987	4.4539	4	2	2	2	1	0	0	0	1	2	2	2	1	2	2	2	2	2	1	2	2	0	0	0	0	58526000	0					1
A0A1S3ZL23	calmodulin-like protein 1	LOC107787966	10.1	15.684	1.8953	3	1	1	0	0	0	1	1	1	0	0	0	1	1	1	0	0	0	1	1	1	0	0	0	0	0	113440000						1
A0A1S3ZL41	D-3-phosphoglycerate dehydrogenase	LOC107787868	48.4	63.193	168.94	123	20	12	17	21	19	25	22	19	15	17	15	18	16	17	9	10	9	11	9	11	6802600000	7247500000	7018300000	6702300000	7020100000	7694300000	0.961	1.024	0.991	0.947	0.991	1.087	1.016	0.75294
A0A1S3ZLI9	60S ribosomal protein L3	LOC107788247	7.2	44.409	3.2828	5	3	3	0	0	0	2	1	2	0	0	1	3	3	3	0	0	1	3	3	3	0	0	0	234880000	225060000	222410000				1.033	0.989	0.978
A0A1S3ZLP3	Adenylosuccinate synthetase, chloroplastic	LOC107788158	34.6	54.883	58.339	48	15	1	9	10	10	7	7	5	11	10	12	11	13	10	1	1	1	1	1	1	3221400000	3047700000	2650700000	2152600000	2028600000	2171700000	1.266	1.197	1.041	0.846	0.797	0.853	0.712	0.0055981
A0A1S3ZLP9	Translation machinery-associated protein 22	LOC107788087	13.9	20.657	18.247	11	2	2	2	2	1	2	2	2	2	2	1	2	2	2	2	2	1	2	2	2	133490000	115410000	0	104200000	91264000	84970000	1.261	1.09		0.984	0.862	0.803	0.751	0.055465
A0A1S3ZLW1	Aspartate aminotransferase	LOC107788146	27.4	46.985	2.6972	4	9	1	1	1	1	0	1	0	8	8	7	9	8	7	1	1	1	1	1	1	0	0	0	0	0	401130000						1
A0A1S3ZLY0	Acetyltransferase component of pyruvate dehydrogenase complex	LOC107788125	24.8	58.394	56.954	6	11	2	0	1	1	1	2	1	8	9	10	9	10	10	2	1	1	2	2	2	547500000	0	0	480200000	229590000	429920000	1.298			1.138	0.544	1.019	0.694
A0A1S3ZM16	GDSL esterase/lipase At2g23540-like	LOC107788164	2.7	41.2	2.0385	5	1	1	1	1	1	0	1	1	1	1	1	1	1	1	1	1	1	1	1	1	214170000	0	0	0	0	0	1
A0A1S3ZM21	Aldose 1-epimerase	LOC107788424	21.1	39.116	10.071	19	4	2	3	4	2	4	2	4	4	4	3	3	3	3	2	2	1	1	1	1	437780000	626220000	547310000	969720000	945370000	737770000	0.616	0.881	0.77	1.364	1.33	1.038	1.646	0.020996
A0A1S3ZMD4	Acyl carrier protein	LOC107788261	6.1	14.022	1.7165	1	1	1	0	0	0	1	0	0	0	0	0	1	0	0	0	0	0	1	0	0	0	0	0	0	0	0
A0A1S3ZMD5	alpha-1,4-glucan-protein synthase [UDP-forming] 2-like	LOC107788365	56.8	41.098	10.236	8	14	2	3	2	0	0	3	0	12	13	11	11	12	12	2	1	0	1	2	1	160280000	150580000	0	184580000	321420000	116020000	0.859	0.807		0.989	1.723	0.622	1.334	0.63168
A0A1S3ZME2	Pyrroline-5-carboxylate reductase	LOC107788377	32.9	29.028	21.522	20	6	6	4	3	5	3	0	5	5	6	6	4	4	4	5	6	6	4	4	4	760580000	774930000	704730000	746500000	569900000	666820000	1.081	1.101	1.001	1.061	0.81	0.947	0.885	0.20288
A0A1S3ZMF4	alpha-L-arabinofuranosidase 1-like isoform X1	LOC107788380	15.6	73.806	17.444	22	9	2	1	1	2	9	4	5	8	8	8	9	9	9	2	2	2	2	2	2	1183100000	1184900000	1136900000	1029600000	882510000	1106300000	1.088	1.09	1.046	0.947	0.812	1.018	0.861	0.087022
A0A1S3ZMM9	Peroxidase	LOC107788452	11.1	34.748	4.0181	13	2	1	3	1	2	3	1	3	2	2	2	2	2	2	1	1	1	1	1	1	581020000	0	0	942570000	1382500000	1656200000	0.509			0.826	1.212	1.452	2.286
A0A1S3ZMP9	macrophage migration inhibitory factor homolog	LOC107788402	18.3	12.176	7.445	5	1	1	1	2	2	0	0	0	1	1	1	0	0	0	1	1	1	0	0	0	0	0	29764000	0	0	0			1
A0A1S3ZMR6	Aldose 1-epimerase	LOC107788423	8.4	39.28	2.034	0	2	1	0	0	0	0	0	0	1	1	1	2	2	1	0	0	0	1	1	0	0	0	0	0	0	0
A0A1S3ZN37	polyadenylate-binding protein RBP45	LOC107788614	7.3	45.275	4.0003	2	2	2	0	1	1	0	0	0	1	1	1	0	1	0	1	1	1	0	1	0	0	0	175120000	0	0	0			1
A0A1S3ZN66	3-isopropylmalate dehydratase large subunit-like	LOC107788624	12.4	48.575	15.729	15	4	2	3	3	3	3	2	1	4	4	4	4	3	4	2	2	2	2	1	2	1435000000	1523300000	1689200000	1071400000	901040000	886030000	1.147	1.218	1.35	0.856	0.72	0.708	0.615	0.0031955
A0A1S3ZN92	DNA damage-inducible protein 1	LOC107788650	27.1	44.899	32.477	14	7	7	3	3	3	0	1	4	4	3	4	3	4	5	4	3	4	3	4	5	842650000	819410000	762930000	524970000	456420000	462330000	1.307	1.271	1.183	0.814	0.708	0.717	0.595	0.00062496
A0A1S3ZNA8	repetitive proline-rich cell wall protein 1-like	LOC107788809	12.1	28.956	15.427	23	3	3	3	2	2	7	4	5	3	3	3	3	3	3	3	3	3	3	3	3	474500000	437410000	482770000	3551600000	2163400000	1735500000	0.322	0.297	0.327	2.409	1.468	1.177	5.342	0.0167766
A0A1S3ZNC8	putative G3BP-like protein	LOC107788677	14.3	49.755	19.658	20	5	5	4	2	5	3	3	3	5	4	5	4	4	4	5	4	5	4	4	4	457150000	469710000	466050000	311230000	323710000	359350000	1.149	1.181	1.171	0.782	0.814	0.903	0.714	0.00147979
A0A1S3ZNE8	Alpha-mannosidase	LOC107788691	12.8	116.18	6.1176	2	11	3	1	1	0	0	0	0	6	7	4	9	8	9	2	2	0	1	0	1	341790000	0	0	0	0	0	1
A0A1S3ZNG4	3-isopropylmalate dehydratase large subunit-like	LOC107788625	11	55.224	5.0579	9	4	1	2	2	2	1	0	2	3	3	3	2	2	4	1	1	1	0	1	1	178310000	173660000	158310000	0	0	88620000	1.191	1.16	1.057			0.592	0.521
A0A1S3ZNN0	uncharacterized protein LOC107788717	LOC107788717	31.9	10.125	24.324	6	2	2	1	1	1	1	1	1	2	2	2	2	2	2	2	2	2	2	2	2	0	0	0	0	0	440240000						1
A0A1S3ZNP0	D-amino-acid transaminase, chloroplastic-like isoform X1	LOC107788726	6.2	43.037	2.9123	2	1	1	0	0	0	1	0	1	0	0	0	1	0	1	0	0	0	1	0	1	0	0	0	0	0	22875000						1
A0A1S3ZNT6	tropinone reductase-like 3	LOC107788737	15.8	27.054	7.5652	12	4	4	1	2	1	2	3	3	3	3	3	4	4	3	3	3	3	4	4	3	515020000	535970000	506960000	531010000	657030000	638920000	0.913	0.95	0.899	0.941	1.165	1.133	1.173	0.087745
A0A1S3ZNY1	uncharacterized protein LOC107788871 isoform X4	LOC107788871	13.8	29.108	10.405	9	3	2	1	1	1	3	3	0	1	1	1	3	3	3	1	1	1	2	2	2	0	0	0	286430000	298060000	243890000				1.037	1.079	0.883
A0A1S3ZNY6	GTP-binding protein TypA/BipA homolog	LOC107788877	1.8	72.189	2.7806	2	1	1	1	1	0	0	0	0	1	1	1	1	1	1	1	1	1	1	1	1	0	0	0	0	0	38449000						1
A0A1S3ZP17	MFP1 attachment factor 1-like	LOC107788999	6.8	20.696	2.2911	1	1	1	0	1	0	0	0	0	1	1	1	1	1	1	1	1	1	1	1	1	0	0	0	0	0	450190000						1
A0A1S3ZP75	Pectinesterase	LOC107788953	21.9	64.341	104.52	46	11	3	7	6	7	13	6	7	9	9	10	9	10	9	3	3	3	3	3	3	3573700000	3910500000	4612900000	6418800000	5537300000	3941000000	0.766	0.838	0.989	1.376	1.187	0.845	1.314	0.186601
A0A1S3ZP89	30S ribosomal protein S9, chloroplastic-like	LOC107788887	28.5	22.506	58.04	21	4	4	5	4	5	2	3	2	3	4	4	3	3	3	3	4	4	3	3	3	2279300000	2365800000	2400500000	770530000	918300000	807930000	1.433	1.488	1.509	0.484	0.577	0.508	0.354	4.24e-05
A0A1S3ZPB2	Eukaryotic translation initiation factor 5A	LOC107788880	70.6	17.51	138.87	44	8	1	8	7	5	8	8	8	6	5	4	8	7	7	1	1	1	1	1	1	5215400000	5355200000	5111900000	5503200000	5736200000	4234000000	1.004	1.031	0.984	1.06	1.105	0.815	0.987	0.84318
A0A1S3ZPC0	S-adenosylmethionine carrier 1, chloroplastic/mitochondrial-like	LOC107788912	21.2	33.582	29.045	18	3	3	3	5	2	5	2	1	2	3	2	3	3	3	2	3	2	3	3	3	787840000	607230000	292760000	257320000	195030000	215790000	2.006	1.546	0.746	0.655	0.497	0.55	0.396	0.049805
A0A1S3ZPJ9	leucine--tRNA ligase, cytoplasmic-like	LOC107788946	5.3	122.92	5.5424	2	4	3	0	0	0	1	0	1	0	1	2	2	1	3	0	0	1	1	1	3	0	0	0	0	0	118810000						1
A0A1S3ZPP1	rho GTPase-activating protein REN1-like isoform X2	LOC107789234	1.6	93.976	-2	0	1	1	0	0	0	0	0	0	1	1	1	1	1	1	1	1	1	1	1	1	0	0	0	0	0	0
A0A1S3ZPP8	eukaryotic peptide chain release factor GTP-binding subunit ERF3A-like isoform X1	LOC107788982	8.8	59.435	10.016	10	4	3	2	2	2	2	1	1	3	3	2	3	3	3	2	2	1	2	2	2	210880000	183640000	195210000	308290000	225520000	267330000	0.91	0.792	0.842	1.33	0.973	1.153	1.358	0.038662
A0A1S3ZPU0	probable splicing factor 3A subunit 1	LOC107789072	4.2	55.984	3.0886	5	2	2	0	1	1	1	1	1	2	2	2	1	2	2	2	2	2	1	2	2	0	114630000	117740000	0	115980000	100040000		1.023	1.05		1.035	0.892	0.93	0.42148
A0A1S3ZPU9	outer envelope pore protein 37, chloroplastic-like	LOC107789024	10.2	36.397	4.6406	8	3	3	2	1	2	1	1	1	3	3	3	2	1	2	3	3	3	2	1	2	455120000	494170000	496250000	806040000	0	0	0.809	0.878	0.882	1.432			1.672
A0A1S3ZQ39	outer envelope pore protein 24B, chloroplastic-like isoform X2	LOC107789365	16.2	20.447	4.2058	5	3	2	1	1	1	0	1	1	2	2	2	1	2	2	1	1	1	0	1	1	0	0	51433000	0	0	0			1
A0A1S3ZQ73	acetyl-coenzyme A carboxylase carboxyl transferase subunit alpha, chloroplastic-like	LOC107789406	3.8	84.854	3.8818	2	2	2	1	0	0	1	0	0	1	0	0	1	0	2	1	0	0	1	0	2	0	0	0	0	0	84677000						1
A0A1S3ZQ83	DNA-damage-repair/toleration protein DRT100-like	LOC107789149	36.4	40.015	63.172	56	12	11	11	9	10	10	8	8	10	11	10	10	11	10	9	10	9	9	10	9	5455800000	5271900000	4785200000	7763900000	8738900000	7866400000	0.821	0.793	0.72	1.168	1.315	1.183	1.571	0.00114278
A0A1S3ZQG6	NADH dehydrogenase [ubiquinone] 1 alpha subcomplex subunit 12	LOC107789341	26.5	19.544	1.9654	2	2	1	0	0	0	0	1	1	0	1	0	2	2	2	0	1	0	1	1	1	0	0	0	0	0	74870000						1
A0A1S3ZQR1	subtilisin-like protease SBT1.9	LOC107789361	9.1	83.472	17.215	15	4	2	3	2	3	3	2	2	3	3	3	3	2	3	1	1	1	2	2	2	716270000	545870000	718040000	864880000	710780000	806920000	0.985	0.751	0.988	1.189	0.978	1.11	1.203	0.152359
A0A1S3ZQV2	T-complex protein 1 subunit theta-like isoform X2	LOC107789350	30.1	54.521	27.193	25	10	10	3	5	6	4	3	4	6	8	7	7	6	7	6	8	7	7	6	7	726140000	651820000	647230000	688140000	595790000	670200000	1.095	0.983	0.976	1.038	0.898	1.011	0.965	0.56648
A0A1S3ZQX9	prolyl endopeptidase-like	LOC107789482	9.3	89.506	8.1928	4	6	3	1	1	1	0	0	1	3	4	4	5	4	5	1	2	2	2	2	2	0	0	0	0	0	351820000						1
A0A1S3ZQY8	bifunctional D-cysteine desulfhydrase/1-aminocyclopropane-1-carboxylate deaminase, mitochondrial	LOC107789471	27.9	46.914	87.866	27	9	3	2	3	3	6	6	7	5	5	5	8	6	8	2	2	2	3	1	3	655730000	783610000	743690000	777270000	713480000	681680000	0.903	1.079	1.024	1.071	0.983	0.939	0.996	0.9648
A0A1S3ZR41	Proteasome subunit alpha type	LOC107789536	53.6	25.56	2.9204	7	9	1	1	1	2	1	2	0	9	8	9	8	8	8	1	1	1	1	1	1	0	218470000	339260000	240520000	385790000	290910000		0.741	1.15	0.815	1.308	0.986	1.096	0.71588
A0A1S3ZR71	protein CbbY-like	LOC107789491	23	32.198	46.261	16	5	1	5	1	3	2	3	2	4	4	4	3	4	3	1	1	1	0	1	0	1019600000	1075900000	975440000	681980000	585760000	554960000	1.25	1.319	1.196	0.836	0.718	0.68	0.593	0.00151668
A0A1S3ZRA3	homoserine kinase-like	LOC107789588	10.7	38.547	1.999	4	2	2	1	0	1	1	0	1	1	0	1	1	2	2	1	0	1	1	2	2	0	0	0	0	60532000	0					1
A0A1S3ZRE1	bifunctional riboflavin biosynthesis protein RIBA 1, chloroplastic-like	LOC107789601	4.3	59.947	4.1476	5	2	2	1	1	3	0	0	0	2	1	2	1	0	0	2	1	2	1	0	0	69540000	63750000	73417000	0	0	0	1.009	0.925	1.066
A0A1S3ZRE4	uncharacterized protein At4g28440-like	LOC107789748	26.1	16.194	48.284	25	3	3	6	5	4	4	3	3	2	2	2	2	3	3	2	2	2	2	3	3	2025400000	2490800000	1893800000	1600000000	1322800000	1161500000	1.158	1.424	1.083	0.915	0.756	0.664	0.637	0.021957
A0A1S3ZRH2	Branched-chain-amino-acid aminotransferase	LOC107789775	11.2	38.695	4.4268	3	2	2	0	0	1	0	1	1	2	1	1	1	1	1	2	1	1	1	1	1	69382000	0	0	0	0	0	1
A0A1S3ZRR1	nucleoid-associated protein At4g30620, chloroplastic-like	LOC107789621	53.8	20.066	61.957	42	9	9	7	4	6	9	7	9	9	7	7	7	7	7	9	7	7	7	7	7	3411800000	3499600000	3674300000	2409700000	2757900000	2736200000	1.107	1.136	1.192	0.782	0.895	0.888	0.747	0.0038573
A0A1S3ZRU3	eukaryotic translation initiation factor 5-like	LOC107789758	2.2	49.346	2.113	4	1	1	0	0	1	1	1	1	1	1	1	1	1	1	1	1	1	1	1	1	0	0	0	0	0	52048000						1
A0A1S3ZRV5	bifunctional riboflavin biosynthesis protein RIBA 1, chloroplastic-like	LOC107789772	3.8	59.292	4.8125	6	2	2	1	2	1	1	0	1	2	2	2	2	1	1	2	2	2	2	1	1	160220000	234490000	170410000	0	0	0	0.851	1.245	0.905
A0A1S3ZS09	mitochondrial outer membrane protein porin of 34 kDa-like	LOC107789843	41.7	29.65	197.45	164	12	9	30	31	32	24	19	28	10	11	10	11	12	11	7	8	7	8	9	8	19518000000	21784000000	19061000000	21872000000	23386000000	24702000000	0.899	1.003	0.878	1.007	1.077	1.137	1.159	0.052104
A0A1S3ZS86	histone deacetylase HDT1-like isoform X3	LOC107789910	7.5	31.785	5.1785	8	2	2	0	3	2	0	2	1	2	2	2	1	2	1	2	2	2	1	2	1	169250000	104930000	163480000	0	139610000	0	1.173	0.727	1.133		0.967		0.956
A0A1S3ZSJ9	40S ribosomal protein S5	LOC107790011	48.8	23.325	5.6866	1	8	2	0	0	0	0	1	0	6	4	4	6	6	7	1	0	0	0	1	1	0	0	0	0	0	22860000						1
A0A1S3ZSR5	Reticulon-like protein	LOC107790060	9	29.865	2.402	3	3	1	0	0	0	1	1	1	2	1	1	2	1	2	0	0	0	1	1	1	0	0	0	0	0	53670000						1
A0A1S3ZSZ9	dnaJ protein homolog	LOC107790142	21.9	11.35	32.128	8	2	2	1	1	2	2	1	1	1	1	2	1	1	1	1	1	2	1	1	1	0	0	77816000	0	0	0			1
A0A1S3ZT37	uncharacterized protein LOC107790078	LOC107790078	30.5	34.944	71.467	21	6	6	5	4	5	2	3	2	5	5	6	4	3	5	5	5	6	4	3	5	566740000	489240000	528200000	410400000	562820000	367190000	1.163	1.004	1.084	0.842	1.155	0.753	0.846	0.24788
A0A1S3ZT51	actin-like	LOC107790199	58.4	41.711	2.429	4	15	0	1	0	0	1	1	1	13	14	13	14	14	14	0	0	0	0	0	0	0	0	0	0	0	271520000						1
A0A1S3ZT70	glucan endo-1,3-beta-glucosidase 1-like	LOC107790109	5.2	57.116	2.6162	0	1	1	0	0	0	0	0	0	1	0	1	0	0	0	1	0	1	0	0	0	0	0	0	0	0	0
A0A1S3ZT94	Peroxidase	LOC107790131	8.6	37.139	5.3066	6	2	2	0	1	0	2	1	2	2	2	0	2	2	2	2	2	0	2	2	2	116440000	158600000	0	0	111780000	158270000	0.854	1.164			0.82	1.161	0.982	0.93452
A0A1S3ZTF8	cysteine desulfurase 1, chloroplastic-like	LOC107790197	26.1	51.967	1.7459	2	7	1	1	0	1	0	0	0	6	5	5	3	3	4	1	0	1	0	0	0	0	0	74222000	0	0	0			1
A0A1S3ZTG1	N-carbamoylputrescine amidase	LOC107790297	13.7	33.483	6.717	11	3	3	0	2	1	3	3	2	3	2	3	3	3	3	3	2	3	3	3	3	365420000	355870000	384160000	368340000	325710000	356740000	1.017	0.99	1.069	1.025	0.906	0.993	0.951	0.29986
A0A1S3ZTJ9	Chorismate synthase	LOC107790266	29.7	47.849	22.974	20	10	10	2	5	4	2	2	5	7	9	8	9	8	8	7	9	8	9	8	8	1826500000	2048800000	1882200000	1304700000	1225600000	1252800000	1.149	1.288	1.184	0.821	0.771	0.788	0.657	0.00041948
A0A1S3ZTK5	CBS domain-containing protein CBSX1, chloroplastic-like	LOC107790338	38.5	25.455	60.984	26	6	4	4	6	6	4	3	3	4	5	4	5	4	3	2	3	2	3	2	1	1260400000	892420000	1010700000	915200000	1052100000	767600000	1.282	0.908	1.028	0.931	1.07	0.781	0.865	0.35056
A0A1S3ZTP8	protein NLRC3	LOC107790378	4.4	66.013	3.8143	3	2	2	1	1	0	0	1	0	1	1	0	0	1	0	1	1	0	0	1	0	0	0	0	0	0	0
A0A1S3ZTU8	uncharacterized protein SYNPCC7002_A1590-like	LOC107790384	8.1	27.754	11.63	8	1	1	2	2	1	1	1	1	1	1	1	1	1	1	1	1	1	1	1	1	0	0	0	0	51189000	0					1
A0A1S3ZTW1	cysteine-rich repeat secretory protein 55-like	LOC107790434	14.9	29.445	8.1897	6	3	1	2	0	1	1	2	0	3	2	3	2	2	3	1	1	1	0	0	1	139120000	115940000	93166000	113330000	192720000	126440000	1.069	0.891	0.716	0.871	1.481	0.972	1.242	0.36538
A0A1S3ZTX1	Superoxide dismutase [Cu-Zn]	LOC107790449	45.4	15.205	23.911	89	5	5	6	6	7	16	21	33	5	5	5	5	5	5	5	5	5	5	5	5	9750300000	9519800000	7517300000	15467000000	13616000000	12298000000	0.858	0.838	0.662	1.361	1.198	1.082	1.544	0.0146634
A0A1S3ZTX7	pentatricopeptide repeat-containing protein At3g14580, mitochondrial-like	LOC107790455	9.2	24.874	3.5252	0	1	1	0	0	0	0	0	0	0	0	1	0	1	1	0	0	1	0	1	1	0	0	0	0	0	0
A0A1S3ZU02	Protein-L-isoaspartate O-methyltransferase	LOC107790471	7.7	32.4	3.5868	2	2	2	0	0	0	0	1	1	1	0	2	1	2	2	1	0	2	1	2	2	0	0	0	0	0	242690000						1
A0A1S3ZU32	28 kDa ribonucleoprotein, chloroplastic	LOC107790472	38.4	32.069	29.45	10	6	5	1	1	1	3	2	2	4	4	5	5	5	4	4	4	5	4	4	4	0	0	869900000	1613200000	1481600000	1523600000			0.634	1.176	1.08	1.11	1.77
A0A1S3ZU87	indole-3-glycerol phosphate synthase, chloroplastic-like	LOC107790475	13.5	44.914	5.1643	7	4	4	1	1	2	2	1	0	2	4	3	3	2	2	2	4	3	3	2	2	212360000	176180000	232110000	117010000	106390000	124060000	1.316	1.092	1.439	0.725	0.659	0.769	0.56	0.0034413
A0A1S3ZUC8	rhodanese-like domain-containing protein 4, chloroplastic	LOC107790570	18.3	51.043	7.8687	10	7	3	1	2	4	1	1	1	4	5	5	4	4	5	3	3	3	1	2	2	330140000	365340000	359060000	305740000	342540000	340340000	0.969	1.073	1.054	0.898	1.006	0.999	0.938	0.25176
A0A1S3ZUD9	GTPase Era-like	LOC107790598	4.9	48.65	2.6434	3	2	2	0	2	0	0	1	0	1	2	2	2	2	1	1	2	2	2	2	1	0	113830000	109440000	129880000	121730000	0		0.959	0.922	1.094	1.025		1.127	0.089099
A0A1S3ZUI0	uncharacterized protein LOC107790586	LOC107790586	28	9.9451	38.002	18	1	1	4	4	4	2	2	2	1	1	1	1	1	1	1	1	1	1	1	1	571190000	464800000	568630000	350380000	0	368520000	1.229	1	1.224	0.754		0.793	0.672	0.022079
A0A1S3ZUI2	Acyl-[acyl-carrier-protein] desaturase	LOC107790638	9.4	44.812	7.0804	7	3	2	1	0	1	1	1	3	2	1	2	2	2	2	1	1	1	2	2	1	0	0	0	0	0	96855000						1
A0A1S3ZUI8	heat shock cognate protein 80-like	LOC107790625	38.3	71.91	2.3295	0	21	1	0	0	0	0	0	0	19	19	17	20	19	18	1	1	1	1	1	1	0	0	0	0	0	0
A0A1S3ZUL4	26S proteasome non-ATPase regulatory subunit 14 homolog	LOC107790582	24	34.777	20.006	22	6	6	6	3	3	3	4	3	5	3	3	3	4	3	5	3	3	3	4	3	600740000	745690000	646700000	637040000	715450000	616420000	0.91	1.129	0.979	0.965	1.083	0.933	0.988	0.90058
A0A1S3ZUM8	probable ADP-ribosylation factor GTPase-activating protein AGD8	LOC107790632	5	43.705	2.2237	3	2	1	0	0	0	1	1	1	1	0	0	1	1	1	0	0	0	1	1	1	0	0	0	0	0	93565000						1
A0A1S3ZUN4	eukaryotic translation initiation factor 4B3-like	LOC107790603	3.4	44.879	2.2988	2	1	1	0	0	0	0	1	1	0	1	0	1	1	1	0	1	0	1	1	1	0	0	0	0	0	5948600						1
A0A1S3ZUP7	protein STRUBBELIG-RECEPTOR FAMILY 6-like	LOC107790703	1.9	77.434	2.4691	1	1	1	0	0	0	0	1	0	0	0	0	0	1	0	0	0	0	0	1	0	0	0	0	0	92165000	0					1
A0A1S3ZUU4	early nodulin-like protein 1	LOC107790747	12.1	21.971	3.0475	3	2	2	0	0	0	2	1	0	0	0	0	2	2	1	0	0	0	2	2	1	0	0	0	205560000	208330000	0				0.993	1.007
A0A1S3ZUX0	Thioredoxin	LOC107790674	55.3	13.67	22.375	33	6	5	4	3	6	6	7	7	5	4	5	6	6	6	4	3	4	5	5	5	922230000	1314400000	1250400000	1901200000	2170500000	1959300000	0.581	0.829	0.788	1.198	1.368	1.235	1.729	0.0091225
A0A1S3ZV43	uncharacterized protein LOC107790742 isoform X4	LOC107790742	9.4	38.432	14.409	5	2	2	1	2	1	0	1	0	2	2	2	2	2	2	2	2	2	2	2	2	88237000	111320000	94829000	69948000	58695000	59436000	1.097	1.384	1.179	0.87	0.73	0.739	0.639	0.0074042
A0A1S3ZV79	uncharacterized protein LOC107790875	LOC107790875	5.6	47.937	3.6492	4	2	1	1	0	1	0	1	1	2	2	1	1	1	2	1	1	1	0	0	1	127850000	0	0	0	0	291380000	0.61					1.39	2.279
A0A1S3ZVC1	Mitochondrial pyruvate carrier	LOC107790863	27.6	11.719	4.2946	2	3	3	0	1	0	0	0	1	1	1	0	2	2	2	1	1	0	2	2	2	0	0	0	0	0	124090000						1
A0A1S3ZVC8	Obg-like ATPase 1	LOC107790834	29.9	45.682	23.899	21	9	9	5	3	6	3	3	1	9	9	8	6	7	5	9	9	8	6	7	5	1537800000	1377800000	1329900000	757310000	887130000	1212700000	1.299	1.164	1.123	0.64	0.749	1.024	0.673	0.046175
A0A1S3ZVE8	cell division cycle protein 48 homolog	LOC107790858	32.4	89.775	-2	1	21	0	0	0	1	0	0	0	18	18	18	15	16	15	0	0	0	0	0	0	0	0	0	0	0	0
A0A1S3ZVQ3	protein DJ-1 homolog D-like	LOC107790977	16.8	41.887	76.702	25	4	4	6	5	6	2	3	3	4	4	4	4	4	4	4	4	4	4	4	4	1267100000	1468200000	1476900000	953750000	1081700000	1046000000	1.042	1.208	1.215	0.785	0.89	0.86	0.732	0.0076619
A0A1S3ZVS9	selenium-binding protein 1-like	LOC107791028	20.8	53.736	13.504	10	6	6	1	3	3	0	2	1	2	3	4	1	3	2	2	3	4	1	3	2	226040000	269210000	257520000	0	0	0	0.901	1.073	1.026
A0A1S3ZVW5	basic endochitinase-like	LOC107790992	44.2	16.82	25.574	26	5	2	4	2	5	4	5	6	5	4	5	4	4	5	2	2	2	1	1	2	489330000	345200000	644420000	1271100000	939170000	1136200000	0.608	0.429	0.801	1.581	1.168	1.413	2.264	0.0138624
A0A1S3ZW46	outer envelope pore protein 24A, chloroplastic-like	LOC107791064	12.2	23.747	2.3637	3	3	1	1	1	1	0	0	0	3	3	3	2	2	2	1	1	1	0	0	0	0	481190000	0	0	0	0		1
A0A1S3ZW48	Peptidylprolyl isomerase	LOC107791153	34.8	24.955	82.616	27	7	7	4	3	4	6	5	5	5	5	5	6	6	6	5	5	5	6	6	6	4091000000	3692300000	3537100000	2919300000	2611000000	2289000000	1.282	1.157	1.109	0.915	0.819	0.718	0.691	0.0105799
A0A1S3ZW53	Malate dehydrogenase	LOC107791114	65.6	36.159	197.05	126	15	9	20	17	21	23	23	22	13	14	15	14	14	14	8	8	9	8	8	8	17188000000	20586000000	16916000000	25708000000	19424000000	21551000000	0.85	1.018	0.836	1.271	0.96	1.065	1.219	0.131962
A0A1S3ZW63	protein plastid transcriptionally active 16, chloroplastic-like	LOC107791167	32.8	54.357	11.106	9	14	1	2	2	2	1	1	1	13	12	13	14	14	14	1	1	1	1	1	1	0	0	0	0	0	524150000						1
A0A1S3ZW69	NADH dehydrogenase [ubiquinone] 1 alpha subcomplex subunit 12	LOC107791144	34.8	18.512	3.5505	5	3	2	2	1	1	0	0	1	2	1	2	1	1	1	2	1	2	0	0	0	124230000	0	0	0	0	0	1
A0A1S3ZW90	phosphoserine phosphatase, chloroplastic-like	LOC107791189	15.4	31.759	11.451	13	4	4	2	4	2	1	1	3	2	3	2	3	3	3	2	3	2	3	3	3	406330000	418880000	349950000	122730000	135100000	182660000	1.509	1.556	1.3	0.456	0.502	0.678	0.375	0.00165957
A0A1S3ZWJ7	uncharacterized protein LOC107791209	LOC107791209	1.4	126.52	-2	1	1	1	1	0	0	0	0	0	1	1	0	0	1	0	1	1	0	0	1	0	0	0	0	0	110350000	0					1
A0A1S3ZWM5	phosphomevalonate kinase-like	LOC107791244	8.3	55.05	2.9416	2	3	1	0	0	1	0	0	1	2	2	3	2	1	2	1	1	1	1	1	1	0	0	133320000	0	0	0			1
A0A1S3ZWR0	developmentally-regulated G-protein 2-like	LOC107791275	4.3	44.591	1.9711	3	1	1	0	0	0	1	1	1	0	0	1	1	1	1	0	0	1	1	1	1	0	0	0	0	0	31974000						1
A0A1S3ZWT7	psbP domain-containing protein 1, chloroplastic-like	LOC107791372	28	39.296	25.485	39	9	9	8	3	5	8	8	7	8	7	7	9	8	9	8	7	7	9	8	9	4731600000	5021800000	4934100000	3360400000	2968700000	3244800000	1.17	1.242	1.22	0.831	0.734	0.802	0.652	0.00046376
A0A1S3ZX20	malate dehydrogenase, chloroplastic-like	LOC107791360	16.4	43.756	2.418	3	5	0	1	1	1	0	0	0	4	4	4	4	5	5	0	0	0	0	0	0	0	0	0	0	0	65307000						1
A0A1S3ZX51	ABC transporter I family member 6, chloroplastic-like	LOC107791386	29.1	34.861	18.191	26	7	5	3	7	4	5	4	3	5	6	6	7	6	6	3	4	4	5	4	4	1573900000	1401800000	1419400000	1272900000	1382500000	1326900000	1.127	1.004	1.017	0.912	0.99	0.95	0.906	0.08782
A0A1S3ZX69	uncharacterized protein LOC107791394	LOC107791394	20	30.244	34.39	13	4	3	2	2	3	2	2	2	3	3	3	3	3	3	3	3	3	3	3	3	1190700000	1218800000	1159500000	807460000	569800000	782300000	1.247	1.277	1.214	0.846	0.597	0.819	0.605	0.044459
A0A1S3ZX72	haloacid dehalogenase-like hydrolase domain-containing protein At3g48420	LOC107791365	40.1	33.936	45.471	63	12	12	10	21	15	6	5	6	11	12	12	9	9	9	11	12	12	9	9	9	7000800000	7109900000	7259700000	3687700000	3922700000	4370000000	1.259	1.279	1.306	0.663	0.706	0.786	0.561	0.00033671
A0A1S3ZX75	Methylthioribose-1-phosphate isomerase	LOC107791399	47.3	39.667	46.859	21	9	3	1	4	4	4	4	4	3	7	7	7	8	7	1	2	2	3	3	3	884580000	1077100000	851210000	747660000	721790000	688720000	1.068	1.3	1.027	0.902	0.871	0.831	0.767	0.027403
A0A1S3ZX82	methylmalonate-semialdehyde dehydrogenase [acylating], mitochondrial-like	LOC107791370	6.7	56.746	13.286	9	3	2	2	0	1	2	2	2	2	0	1	3	3	3	2	0	1	2	2	2	0	0	0	0	478230000	529640000					0.949	1.051
A0A1S3ZX98	THO complex subunit 4A-like	LOC107791454	4.4	26.522	2.6591	3	2	2	0	0	0	1	1	1	1	2	2	2	1	2	1	2	2	2	1	2	0	0	0	0	0	241980000						1
A0A1S3ZXA6	uncharacterized protein LOC107791509	LOC107791509	13.2	26.825	3.7933	4	3	3	1	2	1	0	0	0	2	3	2	1	3	2	2	3	2	1	3	2	197780000	204320000	206310000	0	134770000	0	1.065	1.1	1.11		0.725		0.664
A0A1S3ZXC5	thioredoxin-like protein AAED1, chloroplastic	LOC107791526	13.1	28.224	10.72	14	3	3	2	3	3	1	2	3	2	3	3	3	3	3	2	3	3	3	3	3	726430000	691450000	749010000	726000000	687100000	792100000	0.997	0.949	1.028	0.996	0.943	1.087	1.017	0.75086
A0A1S3ZXD4	NAC domain-containing protein 72-like	LOC107791535	9.8	19.354	1.8527	1	2	2	1	0	0	0	0	0	2	1	0	0	1	0	2	1	0	0	1	0	233260000	0	0	0	0	0	1
A0A1S3ZXE3	glucuronokinase 1-like isoform X2	LOC107791536	10.9	28.849	2.6739	2	2	2	0	0	1	0	1	0	2	2	2	2	2	2	2	2	2	2	2	2	0	0	0	0	0	85923000						1
A0A1S3ZXL1	probable beta-D-xylosidase 7	LOC107791565	20.5	84.822	68.724	43	12	12	6	8	4	7	9	9	7	9	7	10	11	11	7	9	7	10	11	11	1400000000	1390000000	1471600000	992520000	987300000	1024200000	1.156	1.148	1.215	0.82	0.815	0.846	0.705	8.0289e-05
A0A1S3ZXY7	succinyl-CoA ligase [ADP-forming] subunit alpha-2, mitochondrial-like	LOC107791622	16.3	26.696	3.857	3	3	1	0	0	0	1	1	1	1	1	1	2	2	2	0	0	0	1	1	1	0	0	0	0	0	294260000						1
A0A1S3ZY03	protein TIC 40, chloroplastic	LOC107791726	21.7	48.585	62.194	39	8	3	7	8	9	6	6	3	8	8	8	7	7	5	3	3	3	2	3	1	2251400000	2432800000	2455300000	1417800000	1561800000	1588500000	1.154	1.247	1.258	0.727	0.8	0.814	0.64	0.00055774
A0A1S3ZY07	Xyloglucan endotransglucosylase/hydrolase	LOC107791643	14.8	34.932	6.42	4	4	4	0	0	1	0	2	1	2	1	3	2	3	2	2	1	3	2	3	2	0	0	0	0	210090000	154330000					1.153	0.847
A0A1S3ZY45	2-isopropylmalate synthase B	LOC107791752	11.9	65.761	21.052	14	5	3	3	1	3	1	2	4	5	4	4	4	4	5	3	2	2	3	3	3	532480000	550740000	436380000	237010000	107630000	195270000	1.551	1.604	1.271	0.69	0.314	0.569	0.355	0.0120208
A0A1S3ZYE5	Citrate synthase	LOC107791757	38.1	52.488	73.952	59	13	13	7	10	10	11	10	11	7	9	8	11	8	12	7	9	8	11	8	12	1626200000	2032500000	1642000000	2027200000	1966800000	1936800000	0.869	1.086	0.877	1.083	1.051	1.035	1.119	0.187137
A0A1S3ZYK1	elongation factor 1-delta 1-like isoform X2	LOC107791787	37.3	25.39	68.625	35	8	7	10	7	7	0	5	6	8	8	7	7	8	8	7	7	6	6	7	7	4438300000	3789300000	4330100000	5035800000	6100900000	5334700000	0.917	0.783	0.895	1.041	1.261	1.103	1.312	0.02262
A0A1S3ZYK2	nascent polypeptide-associated complex subunit alpha-like protein	LOC107791866	84.1	21.938	323.31	78	9	5	13	13	13	12	12	15	8	8	8	8	8	9	4	4	4	4	4	5	6483700000	7307600000	6709900000	6005700000	4860800000	5592500000	1.053	1.186	1.089	0.975	0.789	0.908	0.803	0.036082
A0A1S3ZYM9	5-methyltetrahydropteroyltriglutamate-- homocysteine methyltransferase-like	LOC107791827	52.5	84.504	2.7915	0	30	2	0	0	0	0	0	0	26	25	25	24	24	25	2	1	1	1	0	0	31565000	0	0	0	0	0	1
A0A1S3ZYQ4	single-stranded DNA-binding protein, mitochondrial-like	LOC107791861	13.5	23.695	6.8646	6	2	2	1	1	1	1	1	1	2	2	2	2	2	2	2	2	2	2	2	2	280120000	280510000	255100000	245760000	212210000	254220000	1.1	1.102	1.002	0.965	0.833	0.998	0.873	0.095996
A0A1S3ZYT5	Chlorophyll a-b binding protein, chloroplastic	LOC107791895	44.4	14.229	-2	1	3	1	0	0	0	0	0	1	1	1	1	2	2	3	0	0	0	0	0	1	0	0	0	0	0	12932000						1
A0A1S3ZYT7	S-(hydroxymethyl)glutathione dehydrogenase	LOC107791841	42.7	40.743	58.286	50	11	2	6	8	7	12	6	11	7	8	7	11	10	11	1	1	2	2	1	2	1785500000	1824300000	1851600000	1664200000	1856700000	1595600000	1.013	1.035	1.05	0.944	1.053	0.905	0.937	0.21986
A0A1S3ZYU9	target of Myb protein 1-like isoform X1	LOC107791855	5.1	79.099	2.7333	2	2	2	0	0	0	0	2	0	1	0	2	1	2	1	1	0	2	1	2	1	0	0	27938000	0	29645000	0			0.97		1.03		1.062
A0A1S3ZYZ9	NADH dehydrogenase [ubiquinone] 1 beta subcomplex subunit 3-B-like	LOC107791922	23.9	7.8839	3.4036	1	1	1	0	0	0	1	0	0	0	0	0	1	1	0	0	0	0	1	1	0	0	0	0	0	10485000	0					1
A0A1S3ZZ60	60S ribosomal protein L28-1-like	LOC107792010	43.4	15.792	5.9036	6	5	0	1	1	1	2	1	0	4	4	4	4	5	4	0	0	0	0	0	0	204670000	254270000	233600000	0	0	0	0.887	1.101	1.012
A0A1S3ZZ61	Pectinesterase	LOC107791975	5.9	58.956	15.598	5	3	1	0	3	2	0	0	0	3	2	2	1	3	2	1	1	1	0	1	1	248920000	320940000	313970000	0	331900000	296450000	0.823	1.061	1.038		1.097	0.98	1.066	0.5849
A0A1S3ZZ87	ubiquitin carboxyl-terminal hydrolase 6-like	LOC107792007	20.7	54.043	31.772	29	8	8	5	4	4	5	6	5	6	6	4	6	7	6	6	6	4	6	7	6	457260000	475710000	590070000	731190000	644000000	627730000	0.778	0.809	1.004	1.244	1.096	1.068	1.315	0.039301
A0A1S3ZZL0	enolase-like	LOC107792078	71.2	47.861	11.309	255	24	2	45	58	41	43	32	36	19	19	19	21	22	21	2	2	2	2	2	2	415490000	451550000	545960000	1484700000	1233700000	1336800000	0.456	0.495	0.599	1.629	1.354	1.467	2.871	0.00039967
A0A1S3ZZM7	eukaryotic initiation factor 4A-6-like	LOC107792116	48.2	26.409	-2	1	8	1	0	0	0	0	1	0	6	6	6	8	7	7	0	0	0	1	1	1	0	0	0	0	0	53777000						1
A0A1S3ZZR4	ATP phosphoribosyltransferase 2, chloroplastic-like	LOC107792258	38.2	42.933	121.47	46	10	10	9	10	10	6	5	6	5	7	8	8	7	6	5	7	8	8	7	6	1590000000	1205000000	1335900000	787360000	949540000	825460000	1.425	1.08	1.198	0.706	0.851	0.74	0.62	0.0085392
A0A1S3ZZS2	probable L-ascorbate peroxidase 6, chloroplastic isoform X2	LOC107792162	37.6	41.963	161.1	67	11	10	13	10	14	9	12	9	11	10	10	11	11	11	10	9	9	10	10	10	4009600000	4000600000	3949600000	3863700000	3536500000	3378400000	1.058	1.056	1.042	1.02	0.933	0.891	0.901	0.118295
A0A1S3ZZZ3	Pectin acetylesterase	LOC107792267	7.2	44.862	4.6639	6	2	2	0	0	1	1	2	2	0	2	2	2	2	2	0	2	2	2	2	2	0	48280000	53364000	62196000	69272000	61309000		0.82	0.906	1.056	1.176	1.041	1.264	0.032576
A0A1S4A034	protein FLX-like 3 isoform X2	LOC107792302	9	30.721	4.7417	6	2	2	0	1	1	2	1	1	1	2	2	2	2	2	1	2	2	2	2	2	0	87590000	92728000	163390000	148940000	148450000		0.683	0.723	1.274	1.162	1.158	1.704	0.00134447
A0A1S4A048	nifU-like protein 2, chloroplastic	LOC107792260	11	26.281	10.068	3	2	2	0	1	1	0	0	1	1	1	1	1	1	2	1	1	1	1	1	2	0	0	0	0	0	87416000						1
A0A1S4A089	ras GTPase-activating protein-binding protein 2-like isoform X2	LOC107792292	4.4	49.944	3.6686	7	2	2	1	1	1	1	2	1	2	2	1	1	2	2	2	2	1	1	2	2	144570000	171650000	0	0	365360000	149140000	0.696	0.827			1.759	0.718	1.626	0.4799
A0A1S4A096	Serine hydroxymethyltransferase	LOC107792415	66.7	57.42	81.358	65	25	7	13	14	14	10	7	7	25	24	25	23	22	23	7	7	7	7	5	6	4095600000	4026400000	4029400000	3166100000	2845300000	2946000000	1.164	1.144	1.145	0.9	0.809	0.837	0.737	0.00066284
A0A1S4A0B3	cytochrome b-c1 complex subunit 8-like	LOC107792330	16.7	8.3878	2.7064	3	1	1	0	0	0	1	1	1	0	0	0	1	1	1	0	0	0	1	1	1	0	0	0	0	0	321730000						1
A0A1S4A0D6	aspartyl protease AED3-like	LOC107792369	9.3	44.438	6.8351	4	2	2	0	0	1	1	0	2	1	0	1	1	1	2	1	0	1	1	1	2	0	0	0	0	0	402680000						1
A0A1S4A0E0	ATP synthase gamma chain, chloroplastic-like	LOC107792409	56.8	41.462	323.31	84	15	15	14	10	16	17	14	13	12	12	13	13	13	13	12	12	13	13	13	13	12422000000	11740000000	11049000000	10436000000	9386200000	7523500000	1.191	1.126	1.06	1.001	0.9	0.722	0.777	0.062845
A0A1S4A0F1	probable cytosolic oligopeptidase A	LOC107792416	21.1	91.91	44.72	37	13	9	4	6	7	6	4	10	9	9	11	10	9	10	8	7	8	8	6	7	1146100000	1216100000	979980000	1248300000	1072600000	1404800000	0.973	1.032	0.832	1.06	0.911	1.193	1.115	0.3492
A0A1S4A107	Peroxidase	LOC107792575	25.6	34.605	136.27	27	3	2	5	5	5	5	3	4	2	2	2	3	3	2	1	1	1	2	2	1	2244900000	2005200000	1529700000	1586300000	817520000	1735300000	1.358	1.213	0.925	0.96	0.495	1.05	0.717	0.23014
A0A1S4A196	Peptidyl-prolyl cis-trans isomerase	LOC107792692	64	18.103	107.4	83	8	4	16	14	18	11	14	10	7	8	8	8	8	8	4	4	4	4	4	4	5897800000	7259700000	6155500000	11452000000	12569000000	14192000000	0.615	0.757	0.642	1.194	1.311	1.48	1.979	0.0015378
A0A1S4A1C0	asparagine synthetase [glutamine-hydrolyzing] 2	LOC107792671	9.3	65.498	17.299	15	4	4	4	4	4	1	1	1	4	4	4	3	3	3	4	4	4	3	3	3	213030000	247540000	301800000	252090000	0	227850000	0.857	0.996	1.215	1.015		0.917	0.945	0.74716
A0A1S4A1E8	29 kDa ribonucleoprotein B, chloroplastic	LOC107792669	36.8	31.146	202.78	25	9	4	3	7	7	3	3	2	6	7	7	6	8	8	3	3	3	2	3	3	4145100000	7317500000	6614700000	2752000000	2788300000	2890000000	0.938	1.656	1.497	0.623	0.631	0.654	0.466	0.052785
A0A1S4A1J2	ATP synthase subunit beta	LOC107792824	75.2	59.694	323.31	263	29	3	45	38	43	43	43	51	24	26	25	27	26	26	2	3	3	3	3	3	31054000000	29193000000	25204000000	34238000000	35013000000	31867000000	0.999	0.939	0.811	1.101	1.126	1.025	1.183	0.065721
A0A1S4A1J7	serine/arginine-rich splicing factor SR34A-like isoform X2	LOC107792828	7.4	28.981	1.8291	2	2	2	0	0	0	0	1	1	1	1	1	1	2	2	1	1	1	1	2	2	0	0	0	0	0	97996000						1
A0A1S4A1K3	Plastocyanin	LOC107792758	38.9	16.998	228.92	50	3	2	8	9	8	8	8	9	3	3	3	3	3	3	2	2	2	2	2	2	15968000000	12822000000	12561000000	10977000000	9995300000	9166400000	1.34	1.076	1.054	0.921	0.839	0.769	0.729	0.027976
A0A1S4A1N4	uncharacterized protein LOC107792760	LOC107792760	6.2	17.832	-2	0	1	1	0	0	0	0	0	0	1	0	0	0	1	0	1	0	0	0	1	0	0	0	0	0	0	0
A0A1S4A1U3	diaminopimelate decarboxylase 1, chloroplastic-like	LOC107792812	33.3	52.934	68.622	50	12	12	11	9	11	4	8	7	12	9	10	10	10	9	12	9	10	10	10	9	2691700000	2770100000	2375200000	2083800000	2156100000	1964900000	1.15	1.184	1.015	0.89	0.921	0.84	0.792	0.0129151
A0A1S4A200	acetylajmalan esterase-like	LOC107792912	4.2	41.321	2.2609	2	1	1	0	0	0	0	1	1	1	1	0	0	1	1	1	1	0	0	1	1	0	0	0	0	0	32917000						1
A0A1S4A208	dnaJ protein ERDJ3B-like	LOC107792892	9	38.993	2.1847	1	2	2	0	0	0	0	0	1	0	0	0	0	0	2	0	0	0	0	0	2	0	0	0	0	0	87161000						1
A0A1S4A289	heme oxygenase 1, chloroplastic-like	LOC107792958	11.2	32.039	5.5708	5	3	3	2	0	0	0	1	2	3	2	3	1	2	3	3	2	3	1	2	3	317570000	0	285390000	0	0	559950000	0.819		0.736			1.445	1.859
A0A1S4A2D0	nuclear transport factor 2-like	LOC107793005	34.1	13.69	31.505	26	3	2	5	4	5	4	5	3	3	3	3	2	2	2	2	2	2	2	2	2	197640000	230190000	200740000	716480000	735140000	1060800000	0.378	0.44	0.383	1.369	1.404	2.026	3.996	0.00053975
A0A1S4A2H1	protein FLUORESCENT IN BLUE LIGHT, chloroplastic-like	LOC107793011	12.7	31.563	4.9617	9	3	3	2	1	3	1	1	1	3	2	3	2	3	2	3	2	3	2	3	2	290250000	253470000	253180000	147480000	134920000	149360000	1.417	1.238	1.236	0.72	0.659	0.729	0.542	0.0003801
A0A1S4A2H7	psbP domain-containing protein 3, chloroplastic-like	LOC107793066	32.7	28.871	60.118	20	5	5	3	4	5	3	3	2	4	4	5	3	4	4	4	4	5	3	4	4	809170000	727810000	944070000	1087400000	1109100000	485440000	0.94	0.846	1.097	1.264	1.289	0.564	1.081	0.95404
A0A1S4A2I8	patellin-3-like	LOC107793044	19.1	63.331	2.4432	4	9	2	1	0	0	1	1	1	5	3	4	7	8	7	1	0	0	1	1	1	0	0	0	0	0	46771000						1
A0A1S4A2J0	cysteine desulfurase 1, chloroplastic-like	LOC107793129	25.2	51.925	95.398	14	8	2	1	3	3	2	2	3	7	7	6	5	5	6	2	2	2	2	2	2	1092400000	1042000000	1074500000	737850000	838180000	707950000	1.193	1.138	1.174	0.806	0.916	0.773	0.712	0.0029391
A0A1S4A2J3	nitrile-specifier protein 5-like	LOC107793078	34.9	35.722	51.175	25	10	10	4	2	3	6	4	6	6	5	6	9	7	8	6	5	6	9	7	8	738170000	714750000	878910000	939660000	1064000000	942400000	0.839	0.813	0.999	1.068	1.21	1.071	1.263	0.036163
A0A1S4A2K5	peroxisomal membrane protein PEX14-like isoform X2	LOC107793145	13.8	56.695	15.245	11	5	5	2	1	1	1	3	3	4	2	3	3	4	4	4	2	3	3	4	4	281320000	268890000	233070000	389800000	315680000	347200000	0.919	0.879	0.762	1.274	1.032	1.135	1.344	0.02374
A0A1S4A2L9	serine-threonine kinase receptor-associated protein-like	LOC107793048	33.8	38.611	21.506	21	9	9	4	3	4	3	3	4	7	6	7	6	8	7	7	6	7	6	8	7	685760000	643020000	564530000	592540000	610570000	608560000	1.111	1.041	0.914	0.96	0.989	0.986	0.957	0.5245
A0A1S4A2M2	probable 6-phosphogluconolactonase 4, chloroplastic	LOC107793104	10.4	28.501	4.1323	4	2	2	1	1	0	1	1	0	1	2	2	1	1	1	1	2	2	1	1	1	0	0	237190000	0	0	0			1
A0A1S4A2P5	uncharacterized protein LOC107793109	LOC107793109	33.5	20.667	118.5	25	4	2	4	4	4	4	4	5	4	2	4	4	4	4	2	1	2	2	2	2	2059500000	1847700000	2234400000	2835800000	2893100000	3392400000	0.81	0.726	0.878	1.115	1.137	1.334	1.486	0.0074998
A0A1S4A2R3	uncharacterized protein LOC107793146	LOC107793146	21.7	12.177	28.727	22	4	3	5	4	4	3	3	3	4	4	3	3	3	3	3	3	2	2	2	2	2575000000	2800600000	2884200000	2184500000	2171000000	1606600000	1.086	1.182	1.217	0.922	0.916	0.678	0.722	0.035296
A0A1S4A2T2	2-methyl-6-phytyl-1,4-hydroquinone methyltransferase, chloroplastic-like	LOC107793127	8.6	38.201	2.6305	9	2	1	2	2	2	1	1	1	2	1	2	1	1	1	1	1	1	1	1	1	258190000	361990000	348210000	152960000	0	0	0.921	1.291	1.242	0.546			0.474
A0A1S4A300	probable N-succinyldiaminopimelate aminotransferase DapC	LOC107793207	17.7	50.257	11.814	11	6	6	2	2	0	3	1	3	5	4	5	4	5	4	5	4	5	4	5	4	337020000	289950000	296080000	310050000	369970000	447270000	0.986	0.848	0.866	0.907	1.083	1.309	1.222	0.174118
A0A1S4A314	peptidyl-prolyl cis-trans isomerase CYP26-2, chloroplastic-like	LOC107793233	22	36.33	10.793	23	7	7	4	4	6	2	5	2	6	6	7	7	6	6	6	6	7	7	6	6	1802200000	1724500000	1779200000	1367900000	1519200000	1516600000	1.114	1.066	1.099	0.845	0.939	0.937	0.83	0.0072439
A0A1S4A374	dynamin-related protein 3A-like	LOC107793317	3.8	91.422	5.282	7	3	3	2	2	3	0	0	0	3	3	3	2	2	3	3	3	3	2	2	3	150770000	175290000	183570000	123090000	100840000	110890000	1.071	1.245	1.304	0.875	0.716	0.788	0.657	0.0071953
A0A1S4A3B3	Delta-aminolevulinic acid dehydratase	LOC107793287	35.7	46.365	59.497	38	10	10	8	6	7	6	6	5	9	8	8	9	9	8	9	8	8	9	9	8	2206900000	1891600000	1831100000	1011700000	1063100000	909650000	1.485	1.273	1.233	0.681	0.716	0.612	0.503	0.00074325
A0A1S4A3G0	phototropin-2-like	LOC107793292	5.9	107.82	7.0864	6	5	1	0	1	0	3	1	1	2	2	2	5	4	4	1	1	1	1	1	1	0	346600000	0	369860000	242520000	245050000		1.151		1.229	0.806	0.814	0.825
A0A1S4A3L9	ribulose bisphosphate carboxylase/oxygenase activase 1, chloroplastic-like	LOC107793435	41.2	48.556	2.3323	3	18	1	1	1	1	0	0	0	15	15	14	12	12	12	1	1	1	1	1	1	0	0	0	0	0	40024000						1
A0A1S4A3N8	protein TSS-like	LOC107793365	5.9	181.32	25.906	13	7	7	2	2	3	3	2	1	6	6	6	5	5	5	6	6	6	5	5	5	235080000	267960000	421760000	174090000	205290000	201520000	0.937	1.068	1.681	0.694	0.818	0.803	0.628	0.077818
A0A1S4A3P9	Glutamine synthetase	LOC107793405	35.4	39.127	9.8045	6	8	1	1	0	1	1	1	2	8	6	7	8	8	7	1	0	1	1	1	1	0	0	0	0	0	74163000						1
A0A1S4A3S2	non-symbiotic hemoglobin 2	LOC107793404	24.8	17.6	2.476	5	3	1	1	1	1	1	1	0	2	3	2	3	3	2	1	1	1	1	1	0	0	0	0	0	130330000	0					1
A0A1S4A3T4	40S ribosomal protein S21	LOC107793454	71.1	9.2944	99.013	24	4	4	6	5	3	4	4	2	4	3	4	3	3	3	4	3	4	3	3	3	1794200000	1751300000	1100700000	2569600000	3436700000	2473800000	0.82	0.801	0.503	1.175	1.571	1.131	1.825	0.031837
A0A1S4A3V1	Alpha-galactosidase	LOC107793428	13	45.7	2.3596	4	5	1	0	0	1	1	1	1	3	2	3	4	5	5	0	0	1	1	1	1	0	0	0	0	0	362670000						1
A0A1S4A3V2	Cysteine synthase	LOC107793495	5.7	40.034	-2	1	2	1	0	0	0	1	0	0	1	1	1	2	1	1	0	0	0	1	0	0	0	0	0	0	0	0
A0A1S4A3V7	2-Cys peroxiredoxin BAS1, chloroplastic-like	LOC107793503	54.3	29.359	210.96	50	9	4	6	8	8	6	8	14	8	7	8	7	8	8	3	3	4	4	4	4	1305700000	1305100000	1053900000	2635000000	3899300000	3832500000	0.558	0.558	0.451	1.127	1.667	1.639	2.829	0.0021414
A0A1S4A416	14-3-3 protein 9-like	LOC107793523	38.7	29.486	78.555	21	8	3	1	2	1	5	5	7	4	4	4	6	7	7	0	0	0	1	2	2	1268600000	1063400000	991930000	2103300000	1861100000	1973400000	0.822	0.689	0.643	1.363	1.206	1.278	1.786	0.00197996
A0A1S4A482	Eukaryotic translation initiation factor 5A	LOC107793525	39.6	17.39	30.152	6	5	1	1	1	1	1	1	1	4	4	4	4	4	5	1	1	1	1	1	1	0	0	0	0	0	287710000						1
A0A1S4A4A8	uncharacterized protein Os08g0359500-like isoform X2	LOC107793601	11.4	20.741	2.8931	4	2	2	0	1	0	1	0	2	0	1	1	1	1	2	0	1	1	1	1	2	0	0	0	0	0	121810000						1
A0A1S4A4A9	probable methyltransferase PMT26	LOC107793631	11.2	85.475	7.8904	9	6	6	1	1	2	0	3	2	3	3	3	4	6	6	3	3	3	4	6	6	120300000	108010000	208180000	336150000	721520000	281210000	0.407	0.365	0.704	1.136	2.438	0.95	3.065	0.0383
A0A1S4A4C6	uncharacterized oxidoreductase At4g09670-like	LOC107793596	13.7	40.086	26.173	17	4	4	3	2	2	4	4	2	3	3	3	3	4	3	3	3	3	3	4	3	490790000	616030000	744590000	1022700000	1008300000	899420000	0.616	0.773	0.934	1.283	1.265	1.129	1.583	0.020517
A0A1S4A4D2	fe-S cluster assembly factor HCF101, chloroplastic-like isoform X2	LOC107793652	5.7	56.783	4.6218	5	3	3	0	1	1	1	1	1	1	2	2	1	2	2	1	2	2	1	2	2	0	0	166420000	0	63377000	69596000			1.668		0.635	0.697	0.399
A0A1S4A4E8	uncharacterized protein LOC107793581 isoform X2	LOC107793581	2.7	90.478	4.3406	5	1	1	0	1	1	1	1	1	0	1	1	1	1	1	0	1	1	1	1	1	0	0	0	0	0	45322000						1
A0A1S4A4G8	ferredoxin-dependent glutamate synthase 1, chloroplastic/mitochondrial-like	LOC107793691	38.7	102.25	5.3501	13	27	2	3	2	2	2	3	1	22	21	26	21	18	20	2	1	2	1	1	1	1352100000	1567100000	1182700000	1137700000	916140000	0	1.098	1.273	0.961	0.924	0.744		0.751	0.11964
A0A1S4A4L1	aspartyl protease family protein 1-like	LOC107793664	2	57.988	5.0392	3	1	1	0	0	0	1	1	1	0	0	0	1	1	1	0	0	0	1	1	1	0	0	0	0	0	199330000						1
A0A1S4A4P8	ferredoxin-dependent glutamate synthase, chloroplastic-like	LOC107793692	47.5	57.522	34.845	8	20	3	2	1	2	1	1	1	14	16	16	20	19	20	3	3	3	3	3	3	795130000	613640000	587290000	683280000	526130000	686100000	1.226	0.946	0.905	1.053	0.811	1.058	0.95	0.71856
A0A1S4A4R1	protein TIC 20-II, chloroplastic-like	LOC107793677	8.9	23.872	2.4885	2	1	1	1	1	0	0	0	0	1	1	0	0	0	0	1	1	0	0	0	0	0	28812000	0	0	0	0		1
A0A1S4A4Z4	thioredoxin-like protein CDSP32, chloroplastic	LOC107793787	40	33.498	44.037	71	10	10	13	14	14	9	11	10	9	8	8	9	8	8	9	8	8	9	8	8	5552000000	6109600000	5589300000	3319100000	2788400000	2984700000	1.265	1.392	1.273	0.756	0.635	0.68	0.527	0.00041757
A0A1S4A548	stromal 70 kDa heat shock-related protein, chloroplastic-like	LOC107793862	55.7	75.174	30.751	18	34	1	3	2	1	3	5	4	30	30	31	33	33	33	1	1	1	1	1	1	402030000	0	329490000	387140000	1000900000	557070000	0.751		0.615	0.723	1.87	1.041	1.774	0.26414
A0A1S4A559	probable leucine-rich repeat receptor-like protein kinase At1g35710	LOC107793870	1.7	66.393	2.4239	3	1	1	0	0	0	1	1	1	1	1	1	1	1	1	1	1	1	1	1	1	0	0	0	0	0	27046000						1
A0A1S4A5C7	phosphoprotein ECPP44-like	LOC107793843	20.7	24.605	148.17	60	7	7	8	9	9	12	12	10	5	6	5	7	7	7	5	6	5	7	7	7	2903400000	2391600000	2024600000	6788100000	5312600000	6659100000	0.668	0.55	0.466	1.562	1.222	1.532	2.563	0.00192207
A0A1S4A5C8	40S ribosomal protein S26	LOC107793872	15.9	14.394	2.4646	3	2	2	0	0	0	2	0	1	2	1	1	2	2	2	2	1	1	2	2	2	235100000	0	0	656720000	538790000	535140000	0.478			1.336	1.096	1.089	2.455
A0A1S4A5E1	gamma-interferon-inducible lysosomal thiol reductase-like	LOC107793859	9.1	28.531	4.8114	4	2	2	1	0	1	1	1	0	1	1	1	2	2	2	1	1	1	2	2	2	0	0	0	0	0	294810000						1
A0A1S4A5I6	thylakoid lumenal 17.4 kDa protein, chloroplastic-like	LOC107793983	51.7	25.812	95.44	63	9	9	9	11	14	10	10	9	6	8	8	8	9	9	6	8	8	8	9	9	7245400000	8235900000	7966700000	5374800000	5682300000	5439600000	1.088	1.237	1.197	0.807	0.854	0.817	0.704	0.00114209
A0A1S4A5N4	mitochondrial dicarboxylate/tricarboxylate transporter DTC	LOC107793974	47.5	32.055	22.85	23	10	6	5	6	4	1	4	3	9	9	8	7	8	6	5	5	5	4	5	3	888740000	959940000	943340000	583510000	474450000	529950000	1.217	1.315	1.292	0.799	0.65	0.726	0.569	0.00089929
A0A1S4A5V3	pleckstrin homology domain-containing protein 1-like	LOC107794089	9.7	16.659	1.9451	2	1	1	0	0	0	0	1	1	0	0	0	0	1	1	0	0	0	0	1	1	0	0	0	0	61896000	0					1
A0A1S4A608	ubiquitin domain-containing protein DSK2b-like isoform X3	LOC107794104	10.8	55.361	8.569	7	4	2	1	2	1	1	1	1	3	4	3	3	3	3	1	2	1	1	1	1	0	154280000	0	0	0	0		1
A0A1S4A643	activator of 90 kDa heat shock protein ATPase homolog	LOC107794131	18.6	39.136	13.981	19	6	6	3	3	2	4	3	4	6	6	5	5	5	5	6	6	5	5	5	5	526780000	604600000	500490000	761940000	611800000	674990000	0.859	0.986	0.816	1.242	0.997	1.1	1.255	0.056417
A0A1S4A648	Xyloglucan endotransglucosylase/hydrolase	LOC107794176	45.9	33.207	169.58	75	9	2	11	11	10	13	14	16	7	7	7	9	8	8	1	1	1	2	2	2	4025400000	4125800000	4192200000	8459800000	8329700000	7796100000	0.654	0.67	0.681	1.374	1.353	1.267	1.992	1.75436e-05
A0A1S4A6B7	photosystem I reaction center subunit V, chloroplastic-like	LOC107794160	45.6	16.128	43.823	30	5	1	5	7	7	6	1	4	4	4	4	3	3	4	1	1	1	1	1	1	6674600000	8536700000	8119700000	7012700000	7277100000	3297000000	0.979	1.252	1.191	1.028	1.067	0.483	0.753	0.27732
A0A1S4A6F6	wound-induced protein WIN1-like	LOC107794263	6.2	22.053	22.52	3	1	1	0	0	0	1	1	1	1	1	0	1	1	1	1	1	0	1	1	1	0	0	0	0	0	383600000						1
A0A1S4A6J2	Peroxidase	LOC107794292	37.1	36.515	41.896	46	11	11	5	5	6	9	10	11	9	8	9	9	11	10	9	8	9	9	11	10	1843800000	1932100000	2225100000	2488500000	2279500000	2547100000	0.831	0.871	1.003	1.121	1.027	1.148	1.218	0.038745
A0A1S4A6K0	60S ribosomal protein L31-like	LOC107794303	20.8	13.888	7.3332	5	1	1	2	0	1	1	0	1	1	0	1	1	0	1	1	0	1	1	0	1	0	0	0	0	0	125610000						1
A0A1S4A6S4	phosphoglucomutase, cytoplasmic-like	LOC107794375	49.7	63.072	178.52	119	20	9	24	18	25	17	18	17	19	17	19	20	18	18	8	7	8	9	9	8	11956000000	11809000000	11617000000	7563700000	7615100000	7966400000	1.226	1.211	1.191	0.775	0.781	0.817	0.654	2.0604e-05
A0A1S4A6T2	photosynthetic NDH subunit of subcomplex B 4, chloroplastic-like	LOC107794348	7.7	21.096	11.039	3	1	1	1	1	1	0	0	0	1	1	1	0	0	0	1	1	1	0	0	0	0	0	55389000	0	0	0			1
A0A1S4A6X8	protein PLASTID TRANSCRIPTIONALLY ACTIVE 12-like isoform X2	LOC107794404	3.1	59.309	6.7269	3	1	1	1	1	1	0	0	0	1	1	1	0	1	1	1	1	1	0	1	1	0	0	0	0	0	20213000						1
A0A1S4A731	40S ribosomal protein S4	LOC107794405	14.4	29.867	6.1198	7	3	2	1	1	0	2	2	1	2	2	3	3	2	3	1	1	2	2	1	2	90458000	0	0	834520000	0	202710000	0.241			2.22		0.539	5.724
A0A1S4A7D3	divinyl chlorophyllide a 8-vinyl-reductase, chloroplastic-like	LOC107794507	4.3	45.616	3.4169	6	2	2	2	2	2	0	0	0	2	2	2	1	1	1	2	2	2	1	1	1	83408000	0	90639000	0	0	0	0.958		1.042
A0A1S4A7E2	kelch-like protein 8 isoform X2	LOC107794575	1.8	68.59	-2	1	1	1	1	0	0	0	0	0	1	0	0	1	1	1	1	0	0	1	1	1	0	0	0	0	0	601340000						1
A0A1S4A7E9	protein DJ-1 homolog B-like	LOC107794579	23.9	47.185	31.248	26	8	2	4	5	4	3	5	5	5	7	4	6	5	6	1	1	1	1	2	1	799410000	634400000	668000000	266830000	318190000	368920000	1.57	1.246	1.312	0.524	0.625	0.724	0.454	0.0024431
A0A1S4A7G6	DEAD-box ATP-dependent RNA helicase 37-like	LOC107794592	7.5	66.228	4.6892	3	3	2	1	1	0	1	0	0	3	2	3	3	2	2	2	1	2	2	1	2	96247000	0	0	38832000	0	0	1.425			0.575			0.404
A0A1S4A7I0	uncharacterized protein LOC107794569	LOC107794569	17.1	77.695	3.8317	6	9	2	2	1	1	1	0	1	8	7	6	8	7	8	2	2	2	2	1	2	0	0	0	245380000	0	0				1
A0A1S4A7I1	putative phosphatidylglycerol/phosphatidylinositol transfer protein DDB_G0282179	LOC107794603	9.4	13.838	2.3828	6	1	1	1	1	1	1	1	1	1	1	1	1	1	1	1	1	1	1	1	1	0	0	0	0	0	219650000						1
A0A1S4A7P7	glucan endo-1,3-beta-glucosidase 4-like	LOC107794662	4	72.643	3.3575	5	2	2	0	2	0	1	1	1	1	2	1	1	1	1	1	2	1	1	1	1	0	0	0	0	0	70845000						1
A0A1S4A7T8	aspartic proteinase nepenthesin-2-like isoform X2	LOC107794647	15.6	50.129	16.64	9	4	4	2	1	2	2	0	2	3	3	3	4	3	3	3	3	3	4	3	3	236660000	226870000	235680000	218890000	280930000	227720000	0.995	0.954	0.991	0.921	1.181	0.958	1.041	0.68572
A0A1S4A7T9	subtilisin-like protease SBT2.5	LOC107794696	8.6	87.452	10.06	6	5	5	1	2	2	0	0	1	5	5	4	3	2	4	5	5	4	3	2	4	217960000	255860000	273520000	0	0	272330000	0.855	1.004	1.073			1.068	1.093
A0A1S4A7X2	50S ribosomal protein L21, mitochondrial-like	LOC107794729	3.8	29.817	12.995	2	1	1	0	1	1	0	0	0	0	1	1	0	0	0	0	1	1	0	0	0	0	0	0	0	0	0
A0A1S4A7X9	chaperonin CPN60-2, mitochondrial-like	LOC107794731	59.3	61.046	153.05	118	24	2	22	18	22	22	17	17	20	17	21	21	19	20	1	1	2	2	1	1	11755000000	13334000000	11906000000	11482000000	11223000000	10700000000	1.002	1.136	1.015	0.979	0.957	0.912	0.903	0.089195
A0A1S4A843	mitochondrial-processing peptidase subunit alpha	LOC107794790	47.4	54.777	106.22	45	17	5	7	3	6	10	10	9	10	8	10	16	15	16	3	2	4	4	4	5	1114400000	1260600000	1294800000	1651700000	1390900000	1392700000	0.825	0.933	0.959	1.223	1.03	1.031	1.209	0.062459
A0A1S4A868	glutathione S-transferase	LOC107794811	46.5	23.924	35.906	32	8	8	6	5	7	3	6	5	7	6	6	5	7	6	7	6	6	5	7	6	2314400000	2660300000	2089100000	2567200000	2345500000	2097400000	0.987	1.134	0.891	1.094	1	0.894	0.992	0.94662
A0A1S4A886	Peroxidase	LOC107794830	32.4	36.641	40.23	18	7	7	2	2	3	3	4	4	2	5	5	6	5	6	2	5	5	6	5	6	0	281540000	371590000	350090000	550830000	397040000		0.721	0.952	0.897	1.412	1.017	1.325	0.272
A0A1S4A897	gamma-glutamyltranspeptidase 3-like	LOC107794792	6.7	67.551	4.2586	3	2	2	0	0	0	1	0	2	0	0	0	1	1	2	0	0	0	1	1	2	0	0	0	0	0	45719000						1
A0A1S4A8A6	beta-glucosidase BoGH3B-like	LOC107794849	14.4	68.078	8.8533	2	7	1	0	0	0	1	1	0	6	7	7	6	6	5	1	1	1	1	1	0	0	0	0	0	165240000	0					1
A0A1S4A8I3	Chlorophyll a-b binding protein, chloroplastic	LOC107794898	31.9	23.718	-2	1	6	1	0	0	0	0	0	1	4	4	4	6	6	6	0	0	0	1	1	1	0	0	0	0	0	34503000						1
A0A1S4A8J3	probable carboxylesterase 15	LOC107794873	8.9	37.632	8.8763	5	2	1	0	2	0	1	1	1	1	2	0	2	2	2	1	1	0	1	1	1	0	0	0	0	0	304640000						1
A0A1S4A8N8	chlorophyll synthase, chloroplastic-like	LOC107794961	10.5	40.31	3.953	4	2	2	0	1	2	1	0	0	1	1	2	1	1	1	1	1	2	1	1	1	0	0	0	0	0	3457200						1
A0A1S4A8Q0	agmatine coumaroyltransferase-2-like	LOC107794911	2.5	49.682	2.7164	1	1	1	0	0	1	0	0	0	0	0	1	0	0	0	0	0	1	0	0	0	0	0	40247000	0	0	0			1
A0A1S4A8Y8	biotin carboxyl carrier protein of acetyl-CoA carboxylase-like isoform X2	LOC107795053	17.9	30.026	7.399	9	3	3	2	2	1	2	1	1	2	2	2	2	1	2	2	2	2	2	1	2	0	0	57909000	67783000	0	63879000			0.916	1.073		1.011	1.138
A0A1S4A925	probable E3 ubiquitin ligase SUD1 isoform X3	LOC107795085	0.9	121.91	-2	0	1	1	0	0	0	0	0	0	0	0	0	1	1	1	0	0	0	1	1	1	0	0	0	0	0	0
A0A1S4A969	Glutathione peroxidase	LOC107795121	42.3	25.793	27.502	27	7	7	4	5	5	4	4	5	5	6	5	4	4	4	5	6	5	4	4	4	1610000000	1651000000	2092300000	1797500000	1246000000	1302100000	0.996	1.021	1.294	1.112	0.771	0.806	0.812	0.20608
A0A1S4A975	60S ribosomal protein L4-1-like	LOC107795127	26.2	44.774	13.942	21	8	8	2	4	3	5	4	3	3	6	4	7	6	5	3	6	4	7	6	5	424030000	441280000	412600000	330840000	330080000	325390000	1.124	1.169	1.093	0.877	0.875	0.862	0.772	0.00021828
A0A1S4A9E7	thylakoid lumenal 29 kDa protein, chloroplastic	LOC107795195	49.1	37.898	200.17	67	11	3	14	12	9	9	12	11	9	9	9	9	10	10	2	3	2	2	2	2	8490900000	8314700000	7364500000	6569100000	7630700000	7019700000	1.122	1.099	0.974	0.868	1.009	0.928	0.878	0.103638
A0A1S4A9M0	uncharacterized protein At1g32220, chloroplastic-like isoform X2	LOC107795245	28.8	32.757	52.046	38	7	2	6	7	7	6	6	6	6	6	7	5	6	6	2	2	2	2	2	2	1263700000	1096000000	1174900000	1932800000	1744700000	2020700000	0.821	0.712	0.764	1.256	1.134	1.313	1.612	0.00133663
A0A1S4A9N3	potassium transporter 4-like	LOC107795265	3.7	32.718	2.1656	3	1	1	1	0	0	0	1	1	1	0	0	0	1	1	1	0	0	0	1	1	0	0	0	0	0	140120000						1
A0A1S4A9X2	Probable bifunctional methylthioribulose-1-phosphate dehydratase/enolase-phosphatase E1	LOC107795281	9.7	56.543	-2	2	3	1	1	0	1	0	0	0	2	2	2	2	1	1	1	1	1	0	1	1	0	0	0	0	0	73417000						1
A0A1S4A9X3	WPP domain-interacting tail-anchored protein 1-like	LOC107795336	1.2	74.133	-2	0	1	1	0	0	0	0	0	0	1	1	1	1	0	0	1	1	1	1	0	0	0	0	0	0	0	0
A0A1S4A9X4	protein disulfide isomerase-like 2-3	LOC107795296	18.4	23.138	6.8399	9	3	3	1	1	1	2	2	2	2	3	3	2	3	3	2	3	3	2	3	3	345960000	429450000	393930000	288420000	244830000	341550000	1.015	1.261	1.156	0.847	0.719	1.003	0.749	0.062262
A0A1S4AA87	actin	LOC107795436	64.2	41.724	8.3875	7	17	0	1	1	2	1	1	1	15	14	15	16	16	16	0	0	0	0	0	0	1519100000	0	1181600000	0	0	0	1.125		0.875
A0A1S4AAA5	2-hydroxyisoflavanone dehydratase-like	LOC107795400	3.8	35.101	3.8908	5	1	1	1	0	1	1	1	1	1	1	1	1	1	1	1	1	1	1	1	1	0	0	0	0	0	50798000						1
A0A1S4AAE2	cysteine proteinase RD19a-like	LOC107795478	14.9	40.851	12.106	8	3	3	1	0	0	2	2	3	2	1	1	2	2	3	2	1	1	2	2	3	204040000	0	0	276510000	277430000	330910000	0.75			1.016	1.019	1.216	1.445
A0A1S4AAI7	alpha-soluble NSF attachment protein-like	LOC107795501	5.2	25.99	1.8895	3	1	1	2	1	0	0	0	0	1	1	1	1	1	1	1	1	1	1	1	1	0	0	0	0	0	52872000						1
A0A1S4AAP6	glutamyl-tRNA(Gln) amidotransferase subunit A-like isoform X2	LOC107795571	3.5	61.835	3.6525	1	1	1	0	0	0	0	0	1	1	0	0	1	1	1	1	0	0	1	1	1	0	0	0	0	0	28856000						1
A0A1S4AAP9	alanine aminotransferase 2-like	LOC107795521	26.3	60.127	40.109	26	11	5	4	3	5	5	4	5	11	11	11	10	9	10	5	5	5	5	4	5	932520000	993240000	911000000	627080000	510490000	494680000	1.252	1.334	1.223	0.842	0.685	0.664	0.575	0.0021151
A0A1S4AAR5	non-specific lipid transfer protein GPI-anchored 2-like	LOC107795545	13.5	19.703	28.933	11	1	1	2	2	2	1	2	2	1	1	1	1	1	1	1	1	1	1	1	1	224060000	284610000	253820000	719610000	0	557090000	0.549	0.698	0.622	1.764		1.366	2.512	0.0059393
A0A1S4AAS9	V-type proton ATPase subunit E-like	LOC107795598	30.3	27.653	48.449	21	7	3	4	2	4	2	3	6	5	4	5	6	6	6	2	1	2	3	3	3	1152500000	1324100000	1216900000	893190000	800940000	765550000	1.124	1.291	1.187	0.871	0.781	0.746	0.666	0.0026355
A0A1S4AAW5	low-temperature-induced cysteine proteinase-like	LOC107795650	21.1	51.687	77.645	16	7	6	3	3	3	3	2	2	5	5	5	4	4	5	4	4	4	4	4	5	1659000000	1382500000	1565000000	0	0	0	1.08	0.9	1.019
A0A1S4AAX6	subtilisin-like protease SBT1.4	LOC107795648	14.7	82.589	50.639	26	6	6	4	2	3	5	7	5	5	5	3	4	6	4	5	5	3	4	6	4	1046000000	1103300000	1173100000	1761500000	1866100000	2270100000	0.681	0.718	0.763	1.146	1.214	1.477	1.775	0.0024356
A0A1S4AAY6	probable inactive shikimate kinase like 1, chloroplastic isoform X2	LOC107795619	9.2	27.504	4.4636	3	2	1	0	0	0	1	1	1	2	2	2	2	2	1	1	1	1	1	1	1	0	0	0	0	0	41842000						1
A0A1S4AB88	glyoxylate/succinic semialdehyde reductase 1-like	LOC107795700	50.7	30.812	4.3486	8	9	2	1	1	1	3	2	0	7	6	8	8	8	6	1	1	1	2	2	0	0	0	0	157370000	34084000	0				1.644	0.356
A0A1S4ABE3	ultraviolet-B receptor UVR8-like isoform X5	LOC107795765	9.7	40.23	4.9627	4	3	3	0	0	0	1	1	2	2	1	2	2	1	3	2	1	2	2	1	3	0	0	0	176770000	0	0				1
A0A1S4ABH4	probable carboxylesterase 120	LOC107795735	7.7	36.751	3.8965	6	2	2	2	2	2	0	0	0	2	2	2	1	1	2	2	2	2	1	1	2	180530000	197780000	209790000	0	0	260060000	0.851	0.933	0.989			1.226	1.326
A0A1S4ABI5	probable mitochondrial-processing peptidase subunit beta, mitochondrial	LOC107795839	39.7	59.591	243.42	73	15	3	10	10	10	14	14	15	11	12	11	14	12	13	3	3	2	3	3	3	2334300000	2550300000	2312800000	2524100000	2669000000	2604900000	0.934	1.02	0.925	1.01	1.068	1.042	1.084	0.081644
A0A1S4ABL6	Pectin acetylesterase	LOC107795867	34.9	47.093	11.044	4	9	1	1	1	1	0	1	0	6	5	6	6	8	7	1	1	1	0	1	0	0	0	0	0	120950000	0					1
A0A1S4ABS2	serine--glyoxylate aminotransferase	LOC107795801	63.1	43.93	241.86	91	15	1	20	19	18	14	8	12	14	15	14	12	11	12	1	1	1	1	0	1	5477400000	6536900000	5791000000	4221400000	4697300000	4183000000	1.063	1.269	1.124	0.82	0.912	0.812	0.736	0.0089432
A0A1S4ABX7	guanine nucleotide-binding protein subunit beta-like protein	LOC107795918	45.1	36.02	23.894	18	10	4	2	3	2	3	5	3	8	8	6	7	9	9	4	4	2	3	4	4	810660000	771080000	861020000	619110000	819400000	665040000	1.07	1.018	1.136	0.817	1.081	0.878	0.861	0.157562
A0A1S4AC02	actin-7	LOC107795948	78.2	41.728	323.31	253	20	2	35	40	40	43	46	49	16	16	16	19	20	19	1	1	1	1	2	2	38248000000	37295000000	38333000000	34216000000	37121000000	37092000000	1.032	1.007	1.035	0.923	1.002	1.001	0.952	0.154956
A0A1S4AC92	UBP1-associated protein 2B-like	LOC107796082	16	52.858	22.279	6	6	1	1	1	1	1	1	1	6	6	6	6	3	4	1	1	1	1	1	1	0	0	0	0	0	77820000						1
A0A1S4ACF7	cytochrome b561 and DOMON domain-containing protein At3g25290-like	LOC107796023	18.6	25.62	40.102	41	4	4	7	6	6	6	8	8	4	4	4	4	4	4	4	4	4	4	4	4	7373100000	7183400000	6978700000	5938400000	6117700000	5259400000	1.139	1.109	1.078	0.917	0.945	0.812	0.804	0.0109047
A0A1S4ACL2	protein RADIALIS-like 5	LOC107796128	18.3	9.7368	-2	0	1	1	0	0	0	0	0	0	1	1	1	0	1	0	1	1	1	0	1	0	0	0	0	0	0	0
A0A1S4ACS9	sec-independent protein translocase protein TATB, chloroplastic-like isoform X5	LOC107796223	7.4	35.102	6.9115	7	2	1	1	1	2	1	1	1	2	2	2	1	1	1	1	1	1	1	1	1	501480000	508400000	486230000	0	0	0	1.006	1.019	0.975
A0A1S4ACT4	Sucrose synthase	LOC107796229	1.1	92.5	1.8001	1	1	1	1	0	0	0	0	0	1	1	0	0	1	0	1	1	0	0	1	0	0	0	0	0	18232000	0					1
A0A1S4ACV3	uncharacterized protein LOC107796244	LOC107796244	8	12.858	1.9916	3	1	1	0	0	0	1	1	1	0	0	0	1	1	1	0	0	0	1	1	1	0	0	0	0	0	39644000						1
A0A1S4ACV7	Proteasome subunit beta	LOC107796267	37.1	27.602	124.92	26	6	3	3	4	5	5	5	4	6	6	6	6	6	6	3	3	3	3	3	3	1170000000	1105300000	1088600000	1275600000	1637000000	1450700000	0.908	0.858	0.845	0.99	1.271	1.126	1.297	0.027542
A0A1S4ACZ3	lysosomal Pro-X carboxypeptidase-like	LOC107796184	5.3	57.55	3.2462	3	2	2	0	0	0	1	1	1	1	0	1	1	1	1	1	0	1	1	1	1	0	0	0	0	0	76674000						1
A0A1S4AD21	ABC transporter F family member 1	LOC107796266	5	67.322	4.0994	5	3	3	1	0	0	2	1	1	2	1	0	2	3	2	2	1	0	2	3	2	67021000	0	0	56304000	73171000	57396000	1.056			0.887	1.153	0.904	0.929
A0A1S4AD27	Peroxidase	LOC107796338	10	36.413	1.7803	2	3	1	0	0	0	1	1	0	1	1	1	2	2	1	0	0	0	1	0	0	0	0	0	0	61440000	0					1
A0A1S4AD69	Glutamyl-tRNA(Gln) amidotransferase subunit B, chloroplastic/mitochondrial	LOC107796312	16.2	52.763	2.6722	1	5	1	0	0	0	0	0	1	3	2	3	2	2	2	0	0	0	0	0	1	0	0	0	0	0	0
A0A1S4ADB5	sorting and assembly machinery component 50 homolog B-like	LOC107796356	6.5	56.03	11.785	5	3	3	0	0	1	1	1	2	0	0	1	2	1	2	0	0	1	2	1	2	0	0	0	0	0	55249000						1
A0A1S4ADE2	4-hydroxy-3-methylbut-2-en-1-yl diphosphate synthase (Ferredoxin), chloroplastic	LOC107796388	24.6	82.159	130.45	53	14	14	11	9	11	7	7	8	12	11	11	10	11	13	12	11	11	10	11	13	1910100000	2156200000	1884800000	1291400000	972250000	1215800000	1.215	1.372	1.199	0.822	0.619	0.774	0.585	0.0049351
A0A1S4ADF0	kinesin-like protein KCA2	LOC107796397	6.7	144.08	34.009	10	6	6	0	1	4	2	1	2	4	5	6	2	3	2	4	5	6	2	3	2	228500000	262970000	244900000	138270000	138910000	133590000	1.195	1.375	1.281	0.723	0.727	0.699	0.558	0.000161108
A0A1S4ADG6	kirola-like	LOC107796413	7.3	17.332	1.7659	1	1	1	0	0	0	1	0	0	0	0	0	1	1	0	0	0	0	1	1	0	0	0	0	0	23589000	0					1
A0A1S4ADP2	UDP-glucose 6-dehydrogenase	LOC107796541	31.2	52.951	50.603	34	11	4	5	6	4	8	5	6	7	7	8	7	10	9	4	3	4	2	3	3	996260000	998810000	1247900000	883360000	952990000	1066700000	0.973	0.975	1.218	0.862	0.93	1.041	0.895	0.30604
A0A1S4ADQ2	ubiquitin receptor RAD23d-like	LOC107796487	8.6	24.077	1.9146	3	2	1	0	0	0	1	1	1	1	2	1	2	2	2	0	1	0	1	1	1	0	0	0	0	0	98219000						1
A0A1S4ADT1	uncharacterized protein LOC107796564	LOC107796564	17.1	8.4297	1.7284	4	1	1	1	1	1	0	1	0	1	1	1	1	1	1	1	1	1	1	1	1	0	0	0	0	0	172190000						1
A0A1S4ADU3	Protein disulfide-isomerase	LOC107796387	14.5	65.265	10.227	21	7	1	3	3	4	4	4	3	4	5	6	6	5	5	1	1	1	1	1	1	774160000	756100000	881020000	483080000	505220000	578560000	1.168	1.14	1.329	0.729	0.762	0.873	0.65	0.0039363
A0A1S4AE15	phosphoglucomutase isoform X2	LOC107796591	13.1	57.837	9.9763	15	5	5	4	3	2	2	3	1	4	3	4	3	3	3	4	3	4	3	3	3	610650000	572230000	530320000	361300000	323620000	325570000	1.345	1.261	1.168	0.796	0.713	0.717	0.59	0.00062355
A0A1S4AE25	THO complex subunit 4A-like	LOC107796602	27.1	26.842	13.603	10	5	5	1	1	0	3	3	2	3	2	1	5	4	4	3	2	1	5	4	4	505520000	0	0	608340000	610450000	569830000	0.881			1.061	1.064	0.994	1.18
A0A1S4AE78	protein FLX-like 1	LOC107796708	3.8	35.35	5.1608	1	1	1	0	0	1	0	0	0	0	0	1	0	0	0	0	0	1	0	0	0	0	0	43008000	0	0	0			1
A0A1S4AEC1	Glycerol-3-phosphate acyltransferase, chloroplastic	LOC107796734	8.6	51.19	2.9686	3	3	1	1	1	1	0	0	0	3	2	3	2	2	2	1	1	1	1	1	1	0	0	0	0	0	90646000						1
A0A1S4AEH4	3-phosphoshikimate 1-carboxyvinyltransferase	LOC107796782	10.6	55.456	1.9415	2	4	1	1	0	0	0	0	1	3	4	3	3	3	4	1	1	1	0	0	1	0	0	0	0	0	118440000						1
A0A1S4AER1	Chalcone-flavonone isomerase family protein	LOC107796846	7.4	30.548	5.4526	5	2	2	0	1	0	0	2	2	1	1	1	1	2	2	1	1	1	1	2	2	0	0	0	75848000	0	0				1
A0A1S4AET0	Glyceraldehyde-3-phosphate dehydrogenase	LOC107796678	47	44.482	22.406	22	18	1	6	4	5	2	3	2	17	18	17	18	18	18	1	1	1	1	1	1	1004600000	937300000	833650000	965770000	833780000	1233500000	1.038	0.968	0.861	0.998	0.861	1.274	1.093	0.56896
A0A1S4AET6	Proteasome subunit alpha type	LOC107796873	53.6	25.645	109.69	47	9	1	7	9	7	7	9	8	9	8	9	8	8	8	1	1	1	1	1	1	2524100000	2440900000	2131300000	2899800000	3325700000	4553900000	0.847	0.819	0.715	0.973	1.116	1.529	1.52	0.048461
A0A1S4AEV5	protein-ribulosamine 3-kinase, chloroplastic-like	LOC107796842	13.8	18.568	5.0977	2	2	1	0	1	0	0	0	1	0	1	1	2	1	1	0	0	0	1	1	1	0	0	0	251090000	0	0				1
A0A1S4AEZ6	mannose-1-phosphate guanyltransferase alpha-B-like isoform X2	LOC107796939	10.2	39.952	7.823	7	3	3	2	1	1	1	1	1	2	2	2	2	2	2	2	2	2	2	2	2	140580000	131050000	140430000	0	0	0	1.023	0.954	1.022
A0A1S4AF69	Ribokinase	LOC107796802	12.2	42.496	7.5449	8	3	3	1	2	1	2	1	1	2	3	2	2	2	2	2	3	2	2	2	2	0	0	0	0	0	160270000						1
A0A1S4AF86	aldehyde dehydrogenase family 7 member B4-like	LOC107796971	25.8	54.596	33.082	25	10	3	2	1	2	6	7	7	6	5	6	9	8	9	1	1	2	3	2	2	736400000	867250000	776440000	1234000000	1418500000	1286700000	0.699	0.823	0.737	1.172	1.347	1.222	1.656	0.00134093
A0A1S4AF89	Peptide-methionine (R)-S-oxide reductase	LOC107796819	20.2	21.762	10.342	7	3	2	2	2	2	0	0	1	3	3	3	1	0	2	2	2	2	1	0	2	682260000	716920000	754070000	0	0	0	0.951	0.999	1.051
A0A1S4AF99	rubisco accumulation factor 2, chloroplastic-like	LOC107797026	19.3	50.194	3.8936	3	7	1	0	0	0	0	0	3	3	5	6	5	4	5	0	0	0	0	0	1	0	0	0	0	0	11133000						1
A0A1S4AFG1	Tubulin alpha chain	LOC107797065	40.2	49.772	214.58	98	13	6	17	16	18	16	16	15	12	10	11	13	11	13	6	5	5	6	5	6	7726200000	8120600000	8494900000	6653100000	6499200000	6903300000	1.044	1.097	1.148	0.899	0.878	0.933	0.824	0.0040777
A0A1S4AFJ8	sulfite oxidase-like	LOC107796935	11.2	43.461	6.3612	8	4	4	2	2	1	1	2	0	3	4	3	2	3	1	3	4	3	2	3	1	300190000	351940000	329990000	349830000	289380000	0	0.926	1.085	1.018	1.079	0.892		0.976	0.79218
A0A1S4AFK0	Thiamine thiazole synthase, chloroplastic	LOC107797059	44.7	37.972	171.86	191	9	9	44	41	44	18	22	22	9	9	9	8	8	8	9	9	9	8	8	8	12981000000	12100000000	12276000000	9764700000	11088000000	10059000000	1.141	1.063	1.079	0.858	0.975	0.884	0.828	0.0126173
A0A1S4AFR6	CBS domain-containing protein CBSX1, chloroplastic-like isoform X1	LOC107797159	15.4	25.438	4.5574	7	4	1	1	1	0	1	1	3	2	3	2	4	4	4	0	1	1	1	1	1	0	212600000	0	365730000	391040000	424030000		0.61		1.05	1.123	1.217	1.852
A0A1S4AFT8	40S ribosomal protein S10-like	LOC107797139	30.4	20.059	6.6217	8	5	1	2	2	1	1	1	1	5	4	4	4	4	4	1	1	1	1	1	1	143720000	101950000	154680000	252160000	180680000	152580000	0.875	0.621	0.941	1.535	1.1	0.929	1.462	0.128436
A0A1S4AG05	prohibitin-3, mitochondrial-like	LOC107797276	41.5	30.489	18.84	12	10	3	3	1	1	2	2	3	7	6	6	7	9	6	2	2	2	2	3	3	288370000	321720000	297580000	335520000	265990000	279750000	0.967	1.079	0.998	1.125	0.892	0.938	0.971	0.687
A0A1S4AG94	uncharacterized protein LOC107797358	LOC107797358	1.9	69.84	-2	0	1	1	0	0	0	0	0	0	1	1	1	1	0	0	1	1	1	1	0	0	0	0	0	0	0	0
A0A1S4AGC9	transketolase, chloroplastic	LOC107797391	31.5	80.097	13.105	0	16	1	0	0	0	0	0	0	16	16	16	15	15	15	1	1	1	1	1	1	0	0	0	0	0	0
A0A1S4AGI6	Histone H2A	LOC107797366	28.6	13.89	29.937	5	2	1	2	1	2	0	0	0	2	2	2	1	1	1	1	1	1	0	0	0	36232000	0	66671000	0	0	0	0.704		1.296
A0A1S4AGL0	Delta-1-pyrroline-5-carboxylate synthase	LOC107797411	25.9	77.144	49.139	43	12	12	6	4	4	11	9	9	9	7	7	11	11	12	9	7	7	11	11	12	1102100000	972130000	974220000	1159200000	1132500000	1078600000	1.03	0.909	0.911	1.084	1.059	1.008	1.106	0.094177
A0A1S4AGM1	eukaryotic peptide chain release factor GTP-binding subunit ERF3A-like isoform X8	LOC107797412	4.1	50.858	2.4245	3	2	1	0	0	0	1	1	1	1	1	1	2	2	2	0	0	0	1	1	1	0	0	0	0	0	26225000						1
A0A1S4AGN4	GDP-mannose 3,5-epimerase 1-like	LOC107797479	56.1	42.575	2.4831	5	17	1	1	2	2	0	0	0	12	12	14	16	15	16	1	1	1	1	1	1	326580000	461390000	678390000	235640000	0	265960000	0.83	1.172	1.724	0.599		0.676	0.513	0.10892
A0A1S4AGN7	probable 3-hydroxyisobutyrate dehydrogenase-like 1, mitochondrial	LOC107797409	15.1	37.267	8.207	11	4	4	4	0	4	2	1	0	4	4	4	4	4	4	4	4	4	4	4	4	374040000	498820000	415120000	364820000	380530000	472460000	0.896	1.194	0.994	0.874	0.911	1.131	0.946	0.65748
A0A1S4AGW0	malate dehydrogenase, glyoxysomal	LOC107797501	63.3	37.598	90.214	25	13	1	3	6	4	6	3	3	10	11	11	10	10	10	1	1	1	1	1	1	332060000	328820000	439150000	1050700000	462730000	517450000	0.636	0.63	0.842	2.014	0.887	0.992	1.847	0.113577
A0A1S4AH90	protein TRIGALACTOSYLDIACYLGLYCEROL 4, chloroplastic-like	LOC107797595	8.1	51.06	6.1904	5	4	4	3	1	1	0	0	0	3	3	3	2	0	2	3	3	3	2	0	2	459610000	629640000	556260000	0	0	0	0.838	1.148	1.014
A0A1S4AHL1	5-methyltetrahydropteroyltriglutamate-- homocysteine methyltransferase-like	LOC107797732	43.7	84.586	9.4126	5	27	1	2	2	0	1	0	0	23	23	23	24	21	22	1	1	0	1	0	0	0	0	0	0	0	0
A0A1S4AHN5	Chloroplastic heat shock protein 90	LOC107797756	24.9	90.014	5.6346	2	16	1	0	0	0	0	1	1	13	12	13	11	12	11	0	0	0	0	1	0	0	0	0	0	276320000	0					1
A0A1S4AHS5	Glutaredoxin-like protein	LOC107797753	5.9	18.839	2.4299	3	1	1	0	0	0	1	1	1	0	0	0	1	1	1	0	0	0	1	1	1	0	0	0	0	0	96603000						1
A0A1S4AHU4	G-type lectin S-receptor-like serine/threonine-protein kinase At4g27290	LOC107797607	3.8	35.903	1.6917	1	1	1	1	0	0	0	0	0	1	0	0	0	0	0	1	0	0	0	0	0	0	0	0	0	0	0
A0A1S4AHU7	30S ribosomal protein 2, chloroplastic-like	LOC107797860	37.3	27.888	139.05	87	9	9	14	14	16	16	13	14	9	9	9	8	7	8	9	9	9	8	7	8	7950700000	7613800000	7528200000	6656000000	10184000000	7216200000	1.012	0.969	0.958	0.847	1.296	0.918	1.042	0.87528
A0A1S4AHV4	pumilio homolog 23-like	LOC107797789	1.3	77.518	-2	0	1	1	0	0	0	0	0	0	0	0	0	0	1	0	0	0	0	0	1	0	0	0	0	0	0	0
A0A1S4AHY5	thioredoxin-like protein Clot	LOC107797859	24.2	14.976	4.6311	7	3	3	1	2	1	1	1	1	1	1	2	2	3	3	1	1	2	2	3	3	0	128660000	93827000	0	89490000	0		1.237	0.902		0.861		0.805
A0A1S4AI34	protein PLASTID MOVEMENT IMPAIRED 1-like	LOC107797858	8.5	103.4	10.401	3	6	6	1	0	1	1	0	0	4	4	4	5	4	4	4	4	4	5	4	4	0	0	0	0	0	233880000						1
A0A1S4AIH6	phosphoglucomutase, cytoplasmic-like	LOC107798006	44.7	49.868	7.8595	14	15	4	3	1	2	2	3	3	14	14	13	14	13	14	3	3	2	3	3	3	867510000	767270000	666290000	632530000	780930000	708350000	1.177	1.041	0.904	0.858	1.059	0.961	0.922	0.4619
A0A1S4AIS8	Glutamate decarboxylase	LOC107798147	30.8	55.932	7.0898	9	11	1	2	2	1	0	1	3	10	9	10	9	7	10	1	1	1	1	1	1	129400000	213860000	0	79857000	102450000	100890000	1.033	1.707		0.637	0.818	0.805	0.55	0.075384
A0A1S4AIU1	probable lactoylglutathione lyase, chloroplastic isoform X2	LOC107798087	29.1	40.137	24.416	37	9	7	8	8	6	4	7	4	7	8	7	7	9	6	6	7	6	5	7	4	4366000000	4264100000	3635200000	4524800000	4875400000	4845700000	0.988	0.965	0.823	1.024	1.103	1.097	1.161	0.070499
A0A1S4AIZ0	Phosphoglycerate kinase	LOC107798205	66.1	50.02	17.065	0	28	1	0	0	0	0	0	0	27	27	27	27	27	27	1	1	1	1	1	1	0	0	0	0	0	0
A0A1S4AJF9	serine--tRNA ligase-like	LOC107798294	40.5	51.128	144.71	54	11	11	11	11	9	8	6	9	10	10	9	7	7	8	10	10	9	7	7	8	1261900000	1041000000	1062000000	646420000	611620000	804430000	1.395	1.151	1.174	0.715	0.676	0.889	0.613	0.0088816
A0A1S4AJI4	ATP-dependent Clp protease ATP-binding subunit ClpA homolog CD4B, chloroplastic-like	LOC107798347	47.9	102.28	248.33	163	33	3	28	30	32	22	26	25	28	29	27	27	29	29	2	2	2	2	3	3	11978000000	10950000000	11680000000	9930800000	9562600000	9504500000	1.13	1.033	1.102	0.937	0.902	0.897	0.838	0.0042187
A0A1S4AJL4	phosphoenolpyruvate carboxylase-like	LOC107798381	21.8	110.36	3.4464	2	18	1	0	1	1	0	0	0	15	13	15	15	16	15	1	1	1	1	1	1	0	0	0	0	0	15141000						1
A0A1S4AJQ8	sorting nexin 2B-like isoform X2	LOC107798446	7.8	60.889	15.819	11	3	3	1	1	1	4	2	2	2	1	2	3	2	2	2	1	2	3	2	2	103710000	0	80222000	93397000	59140000	0	1.233		0.954	1.11	0.703		0.829	0.51544
A0A1S4AJR9	4-alpha-glucanotransferase DPE2-like isoform X1	LOC107798208	9.1	69.421	4.4329	6	4	4	1	0	1	0	2	2	4	3	2	4	4	4	4	3	2	4	4	4	206510000	260970000	302340000	207390000	290860000	172180000	0.86	1.087	1.26	0.864	1.212	0.717	0.871	0.47298
A0A1S4AJS7	uncharacterized protein LOC107798218	LOC107798218	2	67.049	2.0485	2	1	1	0	1	1	0	0	0	1	1	1	0	0	0	1	1	1	0	0	0	0	0	50453000	0	0	0			1
A0A1S4AK31	uncharacterized protein LOC107798474	LOC107798474	18.7	19.939	105.15	17	2	2	2	3	2	4	3	3	2	2	1	2	2	2	2	2	1	2	2	2	1131300000	1267500000	956740000	1647400000	903270000	1123400000	0.966	1.082	0.817	1.406	0.771	0.959	1.095	0.7519
A0A1S4AK52	28 kDa ribonucleoprotein, chloroplastic-like	LOC107798585	11.9	32.518	10.166	14	4	4	1	3	3	2	3	2	4	4	4	4	3	4	4	4	4	4	3	4	686350000	618370000	748250000	403530000	488430000	521260000	1.188	1.07	1.295	0.699	0.845	0.902	0.688	0.0162975
A0A1S4AK61	actin-7-like	LOC107798344	74.1	37.149	6.5835	3	16	0	0	0	0	1	1	1	13	12	12	16	16	15	0	0	0	0	0	0	0	0	0	0	0	64076000						1
A0A1S4AK62	ribulose bisphosphate carboxylase/oxygenase activase 2, chloroplastic	LOC107798594	66.5	48.312	2.5185	26	31	1	3	5	4	5	5	4	29	29	26	25	24	25	1	1	1	1	1	1	24754000000	38422000000	22965000000	11049000000	17981000000	14022000000	1.15	1.784	1.067	0.513	0.835	0.651	0.5	0.032261
A0A1S4AK99	protein LOW PSII ACCUMULATION 3, chloroplastic-like	LOC107798621	4.5	42.413	1.764	1	1	1	0	0	1	0	0	0	1	1	1	0	0	0	1	1	1	0	0	0	0	0	33960000	0	0	0			1
A0A1S4AKB9	uncharacterized protein LOC107798595	LOC107798595	10.4	13.87	19.357	7	2	2	2	3	1	1	0	0	1	2	1	1	1	1	1	2	1	1	1	1	242030000	258600000	243790000	129170000	0	0	1.108	1.184	1.116	0.591			0.52
A0A1S4AKG1	UDP-sulfoquinovose synthase, chloroplastic-like	LOC107798632	33.1	53.459	145.14	78	12	2	12	15	15	12	12	12	9	12	10	11	11	10	2	2	2	2	2	2	7761100000	8319100000	7889700000	5422000000	5302500000	5050900000	1.172	1.256	1.191	0.819	0.8	0.762	0.658	0.000144568
A0A1S4AKV7	ferredoxin--nitrite reductase, chloroplastic-like isoform X2	LOC107798816	36.9	65.756	151.2	45	18	7	10	10	12	3	4	6	16	16	15	11	12	11	7	7	5	4	6	5	4699200000	4871400000	4888800000	1864500000	1967200000	1714500000	1.409	1.461	1.466	0.559	0.59	0.514	0.384	2.0943e-05
A0A1S4AKW3	ribulose bisphosphate carboxylase/oxygenase activase 2, chloroplastic-like	LOC107798764	72	48.312	323.31	254	32	1	51	45	56	31	35	36	30	30	27	26	25	26	1	1	1	1	1	1	103680000000	107800000000	96244000000	67662000000	67525000000	59972000000	1.237	1.286	1.148	0.807	0.806	0.716	0.634	0.00092149
A0A1S4AKW7	60S acidic ribosomal protein P2A-like	LOC107798744	26.1	11.273	7.7405	5	1	1	1	0	0	2	1	1	1	0	0	1	1	1	1	0	0	1	1	1	0	0	0	229340000	0	0				1
A0A1S4AKX3	probable 2-carboxy-D-arabinitol-1-phosphatase	LOC107798841	20.7	55.8	28.146	20	8	2	3	4	3	3	4	3	6	7	6	5	6	5	2	2	2	2	2	2	666730000	603460000	590100000	534340000	435810000	361980000	1.253	1.134	1.109	1.004	0.819	0.68	0.716	0.043604
A0A1S4AL05	LOW QUALITY PROTEIN: aspartyl protease family protein 2-like	LOC107798880	27.5	52.433	123.54	32	10	10	4	5	4	5	8	6	7	7	7	8	9	9	7	7	7	8	9	9	1560500000	1449400000	1601700000	1531200000	1689500000	1623200000	0.99	0.92	1.016	0.972	1.072	1.03	1.051	0.29584
A0A1S4AL11	basic form of pathogenesis-related protein 1-like	LOC107798618	12.8	19.963	16.371	0	2	1	0	0	0	0	0	0	2	2	2	2	2	2	1	1	1	1	1	1	0	0	0	0	0	0
A0A1S4AL52	putative phosphatidylglycerol/phosphatidylinositol transfer protein DDB_G0282179	LOC107798808	42.8	17.133	44.9	16	3	3	2	3	2	2	3	4	3	3	3	2	3	3	3	3	3	2	3	3	2560700000	2689000000	2268700000	0	2950800000	4555400000	0.852	0.895	0.755		0.982	1.516	1.498	0.115715
A0A1S4AL63	tripeptidyl-peptidase 2-like	LOC107798947	14.5	149.53	59.157	20	14	9	2	3	7	2	2	4	10	8	9	4	5	9	7	6	5	2	2	5	1064500000	1010200000	1056300000	546210000	789550000	720110000	1.231	1.169	1.222	0.632	0.913	0.833	0.657	0.060745
A0A1S4AL89	pyruvate dehydrogenase (Acetyl-transferring) kinase, mitochondrial-like	LOC107798697	8.6	42.26	5.7474	5	3	3	1	2	0	0	1	1	2	2	1	1	2	2	2	2	1	1	2	2	75868000	137480000	0	0	0	0	0.711	1.289
A0A1S4ALE9	6-phosphogluconate dehydrogenase, decarboxylating	LOC107799009	35.3	53.452	45.665	24	14	4	5	2	4	5	5	3	11	10	10	11	12	10	3	2	2	2	3	2	698190000	719680000	831430000	792310000	854970000	780580000	0.896	0.923	1.067	1.016	1.097	1.001	1.079	0.26898
A0A1S4ALJ9	Glucose-1-phosphate adenylyltransferase	LOC107798981	46.9	57.308	74.101	66	17	17	13	8	9	11	12	13	12	12	12	14	13	13	12	12	12	14	13	13	3526700000	3398700000	3119300000	3204700000	3003900000	3108500000	1.093	1.053	0.967	0.993	0.931	0.963	0.927	0.14188
A0A1S4ALM3	ubiquitin-40S ribosomal protein S27a-like	LOC107799069	35.3	17.819	24.197	54	6	6	9	11	8	8	12	6	6	5	6	4	4	4	6	5	6	4	4	4	9274300000	10076000000	8891300000	15520000000	18625000000	15167000000	0.718	0.78	0.688	1.201	1.441	1.173	1.745	0.00176382
A0A1S4ALQ5	Pyruvate dehydrogenase E1 component subunit alpha	LOC107799031	33.5	42.898	10.225	7	12	2	1	1	1	2	1	1	8	5	8	8	8	9	1	1	1	2	2	1	0	0	0	251660000	279340000	0				0.948	1.052
A0A1S4ALW6	calvin cycle protein CP12-1, chloroplastic-like	LOC107799104	47.7	14.258	93.088	33	4	3	5	4	5	6	7	6	2	2	3	3	3	3	2	2	2	3	3	3	1921700000	1614900000	1806100000	3172100000	3348700000	2926000000	0.78	0.655	0.733	1.287	1.359	1.187	1.768	0.00089937
A0A1S4AM06	probable plastid-lipid-associated protein 12, chloroplastic isoform X2	LOC107799184	11.9	30.45	21.771	7	2	2	2	2	1	0	1	1	2	2	1	0	1	1	2	2	1	0	1	1	109960000	140970000	0	0	0	0	0.876	1.124
A0A1S4AM27	5'-nucleotidase SurE-like isoform X2	LOC107799132	11.8	33.009	6.306	3	2	2	1	1	1	0	0	0	1	1	1	2	1	2	1	1	1	2	1	2	0	0	0	0	0	148670000						1
A0A1S4AM69	uncharacterized protein LOC107799142	LOC107799142	8.2	38.222	4.4553	5	2	2	1	2	1	1	0	0	2	2	2	2	1	2	2	2	2	2	1	2	103750000	196480000	118650000	82449000	0	83418000	0.887	1.68	1.015	0.705		0.713	0.594	0.131496
A0A1S4AM75	signal recognition particle 54 kDa protein 1-like	LOC107799251	4.3	22.718	2.1751	3	1	1	1	1	1	0	0	0	1	1	1	0	0	0	1	1	1	0	0	0	0	0	46468000	0	0	0			1
A0A1S4AM77	ycf54-like protein	LOC107799177	26.9	24.195	7.2368	8	5	5	1	2	3	1	1	0	3	3	4	3	5	5	3	3	4	3	5	5	379550000	433620000	442170000	330450000	340450000	310280000	1.018	1.163	1.186	0.887	0.913	0.832	0.782	0.0114423
A0A1S4AMD8	fasciclin-like arabinogalactan protein 8	LOC107799234	33.9	43.698	265.21	65	9	5	13	10	16	7	12	7	8	8	8	7	8	7	5	5	5	3	4	3	4024300000	3674400000	4600800000	2842700000	3736200000	3454600000	1.081	0.987	1.236	0.764	1.004	0.928	0.816	0.119858
A0A1S4AME8	Glutamyl-tRNA(Gln) amidotransferase subunit A, chloroplastic/mitochondrial	LOC107799243	8.7	43.931	1.861	1	2	1	1	0	0	0	0	0	2	2	2	2	2	2	1	1	1	1	1	1	0	0	0	0	0	49247000						1
A0A1S4AMN3	methylmalonate-semialdehyde dehydrogenase [acylating], mitochondrial	LOC107799297	20.6	35.93	15.648	1	3	2	0	0	1	0	0	0	1	2	2	1	1	1	1	2	2	0	0	0	0	0	65876000	0	0	0			1
A0A1S4AMP7	Glutamate dehydrogenase	LOC107799349	60.6	44.521	106.35	53	16	7	6	7	9	10	11	10	14	14	13	14	13	13	6	7	6	6	6	6	3176700000	3480700000	3409900000	3212200000	3394900000	3020400000	0.968	1.06	1.039	0.979	1.034	0.92	0.956	0.35936
A0A1S4AN14	auxin-binding protein ABP19a-like	LOC107799261	23.6	21.482	106.59	130	4	4	26	28	36	14	12	14	4	4	4	4	4	4	4	4	4	4	4	4	20198000000	31544000000	17048000000	22757000000	32910000000	25740000000	0.807	1.26	0.681	0.909	1.315	1.028	1.183	0.42052
A0A1S4ANB9	peroxisomal (S)-2-hydroxy-acid oxidase-like	LOC107799508	75.5	40.582	323.31	434	22	10	61	91	90	78	56	58	20	21	21	21	21	21	9	9	9	9	9	9	36347000000	38102000000	32730000000	35726000000	33987000000	33408000000	1.037	1.087	0.934	1.019	0.97	0.953	0.962	0.49214
A0A1S4AND2	SNF1-related protein kinase regulatory subunit gamma-1-like isoform X2	LOC107799522	10.7	47	8.3209	11	4	4	2	3	2	1	1	2	4	4	3	3	3	2	4	4	3	3	3	2	270100000	286320000	317030000	266350000	233690000	229630000	1.011	1.072	1.187	0.997	0.875	0.859	0.835	0.053176
A0A1S4ANG0	probable plastid-lipid-associated protein 6, chloroplastic	LOC107799636	52.5	30.039	151.34	85	11	11	14	12	15	12	17	15	10	11	9	10	11	11	10	11	9	10	11	11	12364000000	14235000000	15024000000	16907000000	14429000000	15157000000	0.842	0.969	1.023	1.151	0.983	1.032	1.117	0.20722
A0A1S4ANK1	heavy metal-associated isoprenylated plant protein 21-like	LOC107799690	5.8	23.885	2.302	0	1	1	0	0	0	0	0	0	0	1	1	0	0	0	0	1	1	0	0	0	0	0	0	0	0	0
A0A1S4ANQ5	uncharacterized GPI-anchored protein At1g61900-like	LOC107799662	11.4	50.337	20.994	10	3	3	3	3	2	0	1	1	3	2	2	0	2	2	3	2	2	0	2	2	554210000	758660000	0	0	378400000	422590000	1.049	1.436			0.716	0.8	0.61	0.100982
A0A1S4AP54	non-specific lipid-transfer protein-like 1	LOC107799624	34.4	13.776	11.436	15	4	4	3	0	2	2	4	4	3	2	3	4	4	4	3	2	3	4	4	4	221380000	199320000	229190000	888820000	967560000	912220000	0.389	0.35	0.402	1.56	1.698	1.601	4.259	3.7987e-06
A0A1S4APA7	protein SMAX1-LIKE 3-like	LOC107799864	1.2	93.283	1.7786	2	1	1	0	0	0	1	1	0	0	0	0	1	1	0	0	0	0	1	1	0	0	0	0	0	310450000	0					1
A0A1S4APB2	protein TIC 22, chloroplastic-like	LOC107799872	22.9	31.471	10.297	6	5	5	1	2	2	0	0	1	3	4	3	4	2	3	3	4	3	4	2	3	0	370110000	332020000	219730000	0	231200000		1.284	1.152	0.762		0.802	0.642	0.017919
A0A1S4APB5	Acetolactate synthase	LOC107799742	18.4	67.269	18.781	14	7	7	3	3	4	2	1	1	5	5	4	3	2	2	5	5	4	3	2	2	212950000	292980000	184290000	155440000	145440000	143880000	1.126	1.549	0.974	0.822	0.769	0.761	0.645	0.039061
A0A1S4APD0	asparagine--tRNA ligase, cytoplasmic 1-like	LOC107799901	16.5	64.893	10.778	16	9	8	2	4	2	2	2	4	7	7	6	7	6	7	7	7	6	6	5	6	479060000	499500000	608970000	457000000	456150000	351230000	1.008	1.051	1.281	0.961	0.96	0.739	0.796	0.115476
A0A1S4APE2	2-keto-3-deoxy-L-rhamnonate aldolase-like	LOC107799925	12.4	37.222	5.6234	4	3	3	0	2	0	1	1	0	1	3	1	2	2	1	1	3	1	2	2	1	0	584730000	0	357770000	0	0		1.241		0.759			0.612
A0A1S4APF2	putative low molecular weight protein-tyrosine-phosphatase slr0328	LOC107799935	24.4	27.086	8.9868	18	5	5	3	3	3	2	2	5	4	5	4	4	4	3	4	5	4	4	4	3	1105500000	1103200000	1167100000	1176900000	1097500000	1071700000	0.987	0.985	1.042	1.051	0.98	0.957	0.991	0.79964
A0A1S4APF3	ornithine carbamoyltransferase, chloroplastic-like	LOC107799727	25.1	41.717	113.59	27	8	4	6	5	5	4	4	3	7	7	7	6	5	6	3	3	4	3	1	2	1608100000	1903300000	1746200000	853430000	1014900000	1040600000	1.181	1.398	1.283	0.627	0.746	0.765	0.554	0.00170465
A0A1S4API6	probable LRR receptor-like serine/threonine-protein kinase At1g53430 isoform X1	LOC107799760	2.1	111.71	7.4727	6	2	2	1	2	1	1	1	0	1	2	1	2	1	1	1	2	1	2	1	1	0	141810000	0	131990000	0	0		1.036		0.964			0.931
A0A1S4APK5	DEAD-box ATP-dependent RNA helicase 56-like	LOC107800056	23.8	48.443	10.356	5	8	1	1	1	1	1	0	1	6	5	6	7	6	7	1	1	1	1	0	1	0	0	0	0	0	28181000						1
A0A1S4APL1	actin cytoskeleton-regulatory complex protein pan1-like	LOC107799986	2.1	128.7	1.9	2	2	2	0	0	1	1	0	0	2	2	2	2	2	2	2	2	2	2	2	2	0	0	56275000	140870000	0	0			0.571	1.429			2.503
A0A1S4APL6	uncharacterized protein LOC107799792	LOC107799792	23.1	19.413	17.618	13	3	3	2	1	2	3	2	3	2	2	2	3	3	3	2	2	2	3	3	3	283700000	270080000	311540000	166830000	200310000	213060000	1.178	1.121	1.293	0.692	0.831	0.884	0.67	0.008816
A0A1S4APL9	probable WRKY transcription factor 2 isoform X2	LOC107799996	2.3	57.884	2.8166	1	1	1	0	0	0	0	1	0	0	1	0	0	1	0	0	1	0	0	1	0	0	0	0	0	39615000	0					1
A0A1S4APM0	Serine hydroxymethyltransferase	LOC107799799	28.4	50.85	69.599	26	10	3	6	6	4	4	2	4	6	8	7	7	5	6	1	3	2	2	3	2	1233800000	1119200000	1031600000	604840000	690850000	651090000	1.389	1.26	1.161	0.681	0.777	0.733	0.575	0.0010173
A0A1S4APR3	luminal-binding protein 4-like	LOC107799921	41.4	73.412	8.8788	13	25	0	3	2	1	2	3	2	22	22	23	23	22	22	0	0	0	0	0	0	610250000	696180000	580600000	546930000	0	685940000	0.978	1.116	0.93	0.877		1.099	0.98	0.84452
A0A1S4APR8	light-induced protein, chloroplastic-like	LOC107800124	48.3	34.927	90.198	66	11	11	10	11	10	12	10	13	11	11	10	11	11	11	11	11	10	11	11	11	4491400000	4525300000	4492400000	6526100000	6383300000	6395500000	0.821	0.827	0.821	1.193	1.167	1.169	1.429	5.7593e-07
A0A1S4APT5	50S ribosomal protein L31	LOC107799884	55	14.576	175.14	35	5	5	8	7	7	5	4	4	5	5	5	5	5	5	5	5	5	5	5	5	3956800000	3967200000	3820300000	2411200000	2578900000	2547800000	1.231	1.234	1.189	0.75	0.802	0.793	0.642	4.4931e-05
A0A1S4APY2	aspartate--tRNA ligase 2, cytoplasmic-like	LOC107800111	16.3	60.611	13.74	15	7	7	3	2	2	2	4	2	6	4	6	6	7	5	6	4	6	6	7	5	747570000	604400000	569430000	581740000	684040000	558990000	1.197	0.968	0.912	0.932	1.096	0.895	0.95	0.66408
A0A1S4AQ07	30S ribosomal protein S1, chloroplastic-like	LOC107800017	52.8	45.589	101.06	126	17	17	22	23	28	20	17	16	14	16	16	15	15	15	14	16	16	15	15	15	16213000000	15764000000	17206000000	8621700000	8424000000	8797900000	1.297	1.261	1.376	0.689	0.674	0.704	0.525	2.1627e-05
A0A1S4AQ32	14 kDa zinc-binding protein-like	LOC107800041	31.6	17.591	6.9266	13	4	4	2	3	2	2	2	2	2	3	3	2	2	3	2	3	3	2	2	3	815900000	779090000	926230000	1203500000	1168000000	1485800000	0.767	0.733	0.871	1.132	1.099	1.398	1.531	0.0099756
A0A1S4AQ47	UPF0061 protein azo1574-like	LOC107800242	15.8	70.2	18.589	19	8	3	5	2	4	3	2	3	6	5	5	4	3	5	2	1	1	1	1	2	582750000	555860000	606500000	437640000	522300000	505570000	1.089	1.039	1.133	0.818	0.976	0.945	0.84	0.041724
A0A1S4AQ72	Xyloglucan endotransglucosylase/hydrolase	LOC107800268	45.2	33.239	9.1316	0	8	1	0	0	0	0	0	0	7	7	7	8	7	7	1	1	1	1	1	1	0	0	0	0	0	0
A0A1S4AQ81	remorin-like	LOC107800107	15.1	22.625	2.0834	11	4	1	4	4	3	0	0	0	4	4	4	3	3	3	1	1	1	1	1	1	0	0	0	0	0	350220000						1
A0A1S4AQ94	alanine aminotransferase 2, mitochondrial-like	LOC107800103	39	57.8	-2	2	16	1	0	0	0	0	1	1	12	12	14	14	15	14	0	0	0	1	1	1	0	0	0	0	231490000	0					1
A0A1S4AQA4	peptide chain release factor PrfB1, chloroplastic-like	LOC107800112	4.8	51.262	2.7308	1	1	1	0	0	1	0	0	0	1	0	1	0	1	0	1	0	1	0	1	0	0	0	0	0	60996000	0					1
A0A1S4AQG0	putative 3,4-dihydroxy-2-butanone kinase	LOC107800182	13.5	61.264	6.2793	5	4	4	0	2	1	0	1	1	4	3	2	3	4	1	4	3	2	3	4	1	81460000	88717000	95833000	0	68866000	0	0.973	1.06	1.145		0.823		0.777
A0A1S4AQN9	uncharacterized protein LOC107800267	LOC107800267	2.9	46.046	-2	0	1	1	0	0	0	0	0	0	0	1	1	1	1	1	0	1	1	1	1	1	0	0	0	0	0	0
A0A1S4AQU2	glycine-rich RNA-binding protein 2, mitochondrial-like	LOC107800467	41.7	15.161	50.332	30	4	4	4	5	4	5	6	6	3	4	4	4	4	4	3	4	4	4	4	4	753400000	862180000	770950000	1330200000	1835800000	1922500000	0.605	0.692	0.619	1.068	1.474	1.543	2.132	0.003736
A0A1S4AQU4	nuclear transport factor 2-like	LOC107800312	62.3	13.601	93.152	19	5	4	5	3	3	2	3	3	5	5	4	4	4	3	4	4	3	4	4	3	1751200000	1760800000	1897200000	2295800000	2040700000	2081300000	0.888	0.893	0.962	1.165	1.035	1.056	1.187	0.0188244
A0A1S4AR09	uncharacterized protein LOC107800299	LOC107800299	23.9	26.624	23.472	25	5	1	5	3	6	3	4	4	5	2	4	4	3	3	1	0	1	1	1	1	1087600000	1288100000	1015300000	482390000	471400000	442090000	1.363	1.615	1.273	0.605	0.591	0.554	0.412	0.00030257
A0A1S4AR13	uncharacterized protein LOC107800468 isoform X2	LOC107800468	11.9	14.113	2.5458	1	1	1	0	0	1	0	0	0	0	0	1	0	0	0	0	0	1	0	0	0	0	0	0	0	0	0
A0A1S4AR30	50S ribosomal protein L19, chloroplastic-like	LOC107800535	10.6	24.129	1.7527	3	2	2	1	0	0	0	1	1	1	1	1	1	2	1	1	1	1	1	2	1	560640000	0	0	0	0	354900000	1.225					0.775	0.633
A0A1S4AR71	peroxisomal membrane protein 11C	LOC107800569	6.4	25.718	1.878	2	1	1	1	0	0	1	0	0	1	0	0	1	0	0	1	0	0	1	0	0	0	0	0	30369000	0	0				1
A0A1S4AR72	Uroporphyrinogen decarboxylase	LOC107800512	15.5	46.149	8.0994	8	3	3	1	1	1	2	2	1	1	1	1	3	3	2	1	1	1	3	3	2	0	0	0	158200000	104060000	93329000				1.335	0.878	0.787
A0A1S4ARB4	putative PAP-specific phosphatase, mitochondrial	LOC107800458	6.9	44.237	3.7786	3	2	2	0	1	0	1	1	0	2	2	2	2	2	2	2	2	2	2	2	2	0	463850000	0	194470000	198470000	0		1.624		0.681	0.695		0.424
A0A1S4ARC4	Serine hydroxymethyltransferase	LOC107800464	63.9	51.94	225.65	128	21	21	21	23	20	25	19	20	17	21	16	19	18	18	17	21	16	19	18	18	12509000000	11620000000	11850000000	8630600000	8188200000	10410000000	1.187	1.103	1.125	0.819	0.777	0.988	0.757	0.020343
A0A1S4ARH1	40S ribosomal protein S2-4-like	LOC107800510	39.7	27.25	12.814	9	9	2	3	0	1	1	2	2	8	7	9	8	8	8	2	1	2	1	1	1	211770000	0	259320000	220250000	128890000	188980000	1.049		1.285	1.091	0.639	0.936	0.761	0.27484
A0A1S4ARK2	subtilisin-like protease SBT1.2	LOC107800526	8.9	79.568	33.382	11	4	2	2	1	2	1	2	3	4	3	2	4	4	3	2	1	1	2	2	2	320890000	208340000	261450000	324870000	345040000	349510000	1.064	0.691	0.867	1.077	1.144	1.159	1.289	0.101103
A0A1S4ARK9	myosin-11-like	LOC107800630	1.2	159.4	3.1596	1	1	1	0	0	0	0	1	0	0	0	0	1	1	0	0	0	0	1	1	0	0	0	0	0	30714000	0					1
A0A1S4ARL8	probable voltage-gated potassium channel subunit beta	LOC107800680	22.1	36.895	20.083	23	8	8	2	5	4	4	3	5	6	6	6	6	5	7	6	6	6	6	5	7	528870000	744430000	676600000	1097000000	713500000	896010000	0.681	0.959	0.872	1.414	0.919	1.155	1.389	0.115164
A0A1S4ARQ1	calcium sensing receptor, chloroplastic-like	LOC107800572	34.9	42.322	5.8274	10	10	2	1	1	1	2	3	2	9	9	9	10	10	10	1	1	1	2	2	2	0	0	0	3047700000	2939300000	2657300000				1.058	1.02	0.922
A0A1S4ARS6	Proteasome subunit alpha type	LOC107800739	30.2	27.005	35.092	25	5	5	5	5	5	3	4	3	4	4	5	5	5	5	4	4	5	5	5	5	2306400000	1751600000	2027100000	2150300000	2106000000	2261800000	1.098	0.834	0.965	1.024	1.003	1.077	1.071	0.41404
A0A1S4ART1	Peroxidase	LOC107800743	9.9	36.049	3.8987	8	3	2	2	1	3	0	1	1	3	3	3	2	3	3	2	2	2	1	2	2	160700000	97819000	192790000	0	77420000	78775000	1.323	0.805	1.587		0.637	0.648	0.519	0.093262
A0A1S4ARV7	26S protease regulatory subunit 6A homolog	LOC107800555	41.1	47.472	4.8618	4	12	2	1	0	0	1	1	1	11	12	11	8	8	9	2	2	2	2	2	2	0	0	0	0	0	84452000						1
A0A1S4ARY0	UPF0160 protein-like	LOC107800730	10.5	42.238	5.9367	9	4	4	3	1	1	1	1	2	3	3	3	3	3	3	3	3	3	3	3	3	290610000	58298000	235240000	242330000	219360000	345600000	1.253	0.251	1.014	1.045	0.946	1.49	1.382	0.38458
A0A1S4ARY6	isoflavone reductase homolog	LOC107800585	23.7	33.893	13.16	14	6	6	2	2	2	2	2	4	4	4	4	6	5	5	4	4	4	6	5	5	610380000	572090000	634180000	1627600000	1328500000	1320400000	0.601	0.563	0.624	1.603	1.308	1.3	2.355	0.00034168
A0A1S4AS05	40S ribosomal protein S28	LOC107800747	29.2	7.4666	6.455	7	2	2	1	1	1	1	1	2	1	1	1	2	2	2	1	1	1	2	2	2	0	0	0	1547900000	1464700000	1943500000				0.937	0.887	1.176
A0A1S4AS12	maf-like protein DDB_G0281937 isoform X4	LOC107800667	13.8	22.319	2.467	3	2	2	1	0	1	0	1	0	2	2	2	1	1	0	2	2	2	1	1	0	122750000	0	129830000	0	0	0	0.972		1.028
A0A1S4AS34	uncharacterized protein LOC107800772 isoform X4	LOC107800772	8.8	29.045	11.8	2	2	1	1	0	1	0	0	0	1	1	1	1	1	1	1	1	1	0	0	0	0	0	42133000	0	0	0			1
A0A1S4AS63	alternative NAD(P)H-ubiquinone oxidoreductase C1, chloroplastic/mitochondrial-like	LOC107800648	1.9	58.523	1.6883	1	1	1	0	0	0	1	0	0	0	0	0	1	1	1	0	0	0	1	1	1	0	0	0	0	0	29571000						1
A0A1S4ASB4	uncharacterized protein LOC107800737	LOC107800737	17	48.31	22.421	23	5	2	5	4	4	3	2	5	3	4	4	4	3	5	2	2	2	2	1	2	503800000	447350000	491120000	379470000	373130000	267710000	1.227	1.09	1.197	0.925	0.909	0.652	0.707	0.040225
A0A1S4ASC6	U4/U6 small nuclear ribonucleoprotein PRP4-like protein	LOC107800703	5.9	63.228	2.0583	2	2	2	1	1	0	0	0	0	1	2	2	1	1	2	1	2	2	1	1	2	0	0	0	0	0	243960000						1
A0A1S4ASC9	uncharacterized protein LOC107800720	LOC107800720	3.6	28.42	1.7339	3	1	1	0	0	0	1	1	1	0	0	0	1	1	1	0	0	0	1	1	1	0	0	0	0	0	92989000						1
A0A1S4ASD9	thioredoxin-like 2, chloroplastic	LOC107800905	13.7	25.072	4.8538	6	3	3	2	1	1	0	1	1	3	3	3	2	2	2	3	3	3	2	2	2	294580000	220060000	235110000	0	0	0	1.179	0.881	0.941
A0A1S4ASM7	Aspartate aminotransferase	LOC107800998	51.8	44.824	37.13	42	14	8	4	5	6	11	9	7	9	10	9	12	12	11	5	6	4	6	6	6	1750500000	1753800000	1508600000	2605900000	2983900000	2801000000	0.784	0.785	0.675	1.166	1.336	1.254	1.674	0.00126105
A0A1S4ASN2	photosynthetic NDH subunit of subcomplex B 1, chloroplastic-like	LOC107801003	9.7	51.563	8.8262	11	3	3	5	1	3	1	1	0	3	1	2	1	2	2	3	1	2	1	2	2	122580000	0	90239000	0	33056000	41108000	1.709		1.258		0.461	0.573	0.349	0.030643
A0A1S4ASP0	Proteasome subunit beta type	LOC107800869	38.2	22.689	2.8148	2	5	1	0	1	0	0	0	1	3	3	3	4	4	4	0	1	0	1	0	1	0	0	0	0	0	41424000						1
A0A1S4ASP4	alpha-xylosidase 1-like	LOC107800803	32.8	104.82	110.53	127	24	24	24	22	23	17	18	23	20	18	19	21	20	21	20	18	19	21	20	21	9919200000	9306300000	9093200000	7013700000	7423200000	8182000000	1.168	1.096	1.071	0.826	0.874	0.964	0.799	0.0122249
A0A1S4ASX4	soluble inorganic pyrophosphatase 6, chloroplastic-like	LOC107800870	44.2	32.705	23.712	52	11	8	9	8	11	8	6	10	10	10	10	11	11	11	7	7	7	8	8	8	6955400000	6616300000	6118300000	4055300000	4640800000	5579100000	1.229	1.169	1.081	0.716	0.82	0.986	0.725	0.030196
A0A1S4ASZ5	uncharacterized protein LOC107800952	LOC107800952	22.2	17.276	7.9264	9	2	2	1	1	1	2	2	2	2	2	2	2	2	2	2	2	2	2	2	2	99569000	93315000	112990000	155790000	123040000	115610000	0.853	0.799	0.968	1.335	1.054	0.99	1.29	0.080484
A0A1S4AT52	multiple inositol polyphosphate phosphatase 1-like isoform X2	LOC107801145	4.2	53.188	4.6985	1	1	1	0	0	0	0	1	0	1	0	0	0	1	0	1	0	0	0	1	0	0	0	0	0	18539000	0					1
A0A1S4AT92	Aspartate aminotransferase	LOC107801037	32.2	47.131	78.019	52	10	2	13	10	11	8	6	4	9	9	8	9	8	7	2	2	2	1	1	1	3150000000	3304500000	3432100000	3109100000	3037500000	2734700000	1.007	1.056	1.097	0.994	0.971	0.874	0.898	0.081579
A0A1S4ATH9	protein disulfide-isomerase-like isoform X4	LOC107801043	17.4	47.337	9.1	10	6	1	1	1	1	2	1	4	3	3	3	6	4	6	1	1	1	1	1	1	203870000	267820000	145930000	374580000	395790000	410500000	0.68	0.893	0.487	1.25	1.32	1.369	1.912	0.062138
A0A1S4ATJ6	probable steroid-binding protein 3	LOC107801122	50	10.936	35.226	22	4	2	2	4	4	3	4	5	4	4	4	3	4	4	2	2	2	2	2	2	1842600000	1688800000	1690500000	2040500000	1664700000	1645100000	1.046	0.958	0.959	1.158	0.945	0.934	1.025	0.79928
A0A1S4ATN8	T-complex protein 1 subunit eta	LOC107801176	24.2	60.255	29.491	32	10	1	5	8	5	4	5	5	9	9	8	6	8	7	1	1	1	1	1	1	648380000	726130000	784960000	655800000	669010000	628350000	0.946	1.059	1.145	0.957	0.976	0.917	0.905	0.170742
A0A1S4ATS9	Profilin	LOC107801297	34.4	14.215	20.247	41	4	2	4	6	12	8	7	4	2	2	2	4	4	4	2	2	2	2	2	2	0	0	0	1431700000	1407900000	1262000000				1.047	1.03	0.923
A0A1S4ATT8	Ferritin	LOC107801146	7.6	28.186	3.006	2	2	1	0	1	0	0	1	0	0	1	0	1	1	2	0	0	0	1	1	1	0	0	0	0	0	183750000						1
A0A1S4ATX1	polyribonucleotide nucleotidyltransferase 1, chloroplastic-like	LOC107801244	7	47.054	2.5276	2	2	1	1	0	0	0	1	0	2	2	2	1	1	2	1	1	1	0	1	1	0	0	0	0	0	47276000						1
A0A1S4ATY4	Cyanate hydratase	LOC107801183	59.3	18.338	121.72	50	7	7	9	5	9	9	10	8	6	5	5	6	6	7	6	5	5	6	6	7	1960900000	3159000000	2797600000	2532500000	3648100000	2538500000	0.707	1.139	1.009	0.913	1.316	0.916	1.102	0.6184
A0A1S4ATZ1	uncharacterized protein At1g03900-like	LOC107801397	6.1	30.06	7.3575	1	1	1	0	0	0	0	1	0	0	0	1	1	1	0	0	0	1	1	1	0	0	0	0	0	47074000	0					1
A0A1S4AU15	probable ADP-ribosylation factor GTPase-activating protein AGD14 isoform X2	LOC107801218	5.5	73.179	4.897	7	3	3	1	1	1	1	1	2	3	2	2	3	3	3	3	2	2	3	3	3	163200000	0	0	123600000	130570000	146760000	1.157			0.876	0.926	1.041	0.819
A0A1S4AU18	uncharacterized protein LOC107801289	LOC107801289	45.3	29.119	134.96	77	10	10	13	13	13	13	12	13	9	9	9	10	9	10	9	9	9	10	9	10	6815200000	6862000000	6050500000	7645300000	6031200000	6604200000	1.022	1.029	0.907	1.147	0.904	0.99	1.028	0.7764
A0A1S4AU23	40S ribosomal protein S16	LOC107801293	36.1	16.697	10.143	18	5	5	4	2	3	3	3	3	5	4	5	3	4	4	5	4	5	3	4	4	1155700000	1395000000	1200100000	1603300000	1567200000	1645000000	0.809	0.977	0.841	1.123	1.098	1.152	1.284	0.0128774
A0A1S4AU40	aldehyde dehydrogenase family 2 member B7, mitochondrial-like	LOC107801292	13.1	58.676	2.1317	3	7	1	0	0	0	1	1	1	4	3	3	7	7	7	1	0	0	1	1	1	0	0	0	0	0	119600000						1
A0A1S4AU52	DNA-directed RNA polymerases II, IV and V subunit 11-like	LOC107801458	9.5	13.617	1.8443	2	1	1	0	0	0	1	1	0	0	0	0	1	1	0	0	0	0	1	1	0	0	0	0	0	47578000	0					1
A0A1S4AU86	Alpha-galactosidase	LOC107801489	36.2	44.776	84.103	41	12	2	4	7	6	8	6	10	8	11	12	12	11	12	1	2	2	2	2	2	2409600000	2697100000	2108700000	1589200000	2073300000	2438700000	1.086	1.215	0.95	0.716	0.934	1.099	0.846	0.28328
A0A1S4AUA9	bifunctional aspartate aminotransferase and glutamate/aspartate-prephenate aminotransferase-like	LOC107801356	20.8	51.57	15.379	9	7	7	3	1	3	0	0	2	3	2	4	2	4	2	3	2	4	2	4	2	273120000	172820000	252630000	0	144250000	0	1.296	0.82	1.199		0.685		0.62
A0A1S4AUF0	Eukaryotic translation initiation factor 3 subunit E	LOC107801330	9.6	51.138	7.035	5	3	3	1	2	1	0	0	1	2	2	2	1	2	3	2	2	2	1	2	3	152970000	185910000	170520000	0	151410000	117620000	0.983	1.194	1.095		0.973	0.755	0.792	0.139975
A0A1S4AUL6	UDP-glucuronic acid decarboxylase 2-like	LOC107801385	9.9	48.572	4.1798	6	4	3	0	0	0	2	1	3	3	3	3	4	4	4	2	2	2	3	3	3	0	0	0	207630000	234580000	251310000				0.898	1.015	1.087
A0A1S4AUN0	Eukaryotic translation initiation factor 5A	LOC107801550	70.6	17.44	4.772	4	8	1	1	1	1	0	0	1	6	5	4	8	7	7	1	1	1	1	1	1	0	0	0	0	0	701050000						1
A0A1S4AUQ2	prohibitin-1, mitochondrial-like	LOC107801483	48.8	31.87	58.564	15	11	1	2	1	3	0	4	5	10	10	11	9	10	9	1	1	1	0	1	1	329480000	300060000	334050000	202950000	243580000	275300000	1.173	1.068	1.189	0.722	0.867	0.98	0.749	0.035742
A0A1S4AV58	bifunctional protein FolD 2-like	LOC107801555	14.7	32.169	8.3884	9	3	1	2	2	2	1	1	1	3	3	3	3	3	3	1	1	1	1	1	1	0	77631000	0	48952000	34259000	39485000		1.55		0.977	0.684	0.788	0.527
A0A1S4AV83	leucine aminopeptidase 2, chloroplastic-like	LOC107801578	50.3	57.343	169.44	153	18	6	22	24	27	28	23	29	16	17	18	18	18	18	5	6	6	6	6	6	8864200000	8357300000	8594900000	8077900000	8287600000	8314500000	1.053	0.993	1.021	0.96	0.985	0.988	0.956	0.081925
A0A1S4AV90	60S acidic ribosomal protein P0	LOC107801773	18	34.989	1.8155	1	3	1	0	0	0	0	1	0	2	2	2	2	3	2	0	0	0	0	1	0	0	0	0	0	0	0
A0A1S4AVA3	expansin-like A2	LOC107801681	15.2	28.442	16.893	20	4	4	3	2	4	4	4	3	4	4	4	4	4	4	4	4	4	4	4	4	510260000	577190000	527190000	1216900000	1068700000	1132400000	0.608	0.688	0.629	1.451	1.274	1.35	2.117	0.000140735
A0A1S4AVB8	Isocitrate dehydrogenase [NADP]	LOC107801694	21	53.893	38.237	22	9	1	5	4	3	2	5	3	7	7	7	6	8	7	0	0	1	0	1	1	6266700000	7383500000	5455100000	5334300000	4055900000	3988700000	1.157	1.364	1.008	0.985	0.749	0.737	0.7	0.049521
A0A1S4AVH2	ATP synthase subunit epsilon, mitochondrial-like	LOC107801741	31.4	7.9239	5.0804	15	2	2	3	3	4	3	1	1	2	2	2	2	2	2	2	2	2	2	2	2	1257100000	1398800000	1418300000	1564300000	1474300000	1449300000	0.881	0.98	0.994	1.096	1.033	1.016	1.102	0.093205
A0A1S4AVL9	uncharacterized protein LOC107801689	LOC107801689	3.1	46.286	-2	0	1	1	0	0	0	0	0	0	0	1	1	1	1	0	0	1	1	1	1	0	0	0	0	0	0	0
A0A1S4AVM3	NADH dehydrogenase [ubiquinone] iron-sulfur protein 8, mitochondrial-like	LOC107801885	5.2	26.173	16.837	3	1	1	0	0	0	1	1	1	0	0	0	1	1	1	0	0	0	1	1	1	0	0	0	0	0	50623000						1
A0A1S4AVN0	elongation factor P-like	LOC107801762	46.1	21.358	187.54	37	8	8	5	6	5	6	7	8	6	6	6	8	8	7	6	6	6	8	8	7	4553000000	4486000000	5037400000	3929600000	3523900000	3615500000	1.086	1.07	1.202	0.938	0.841	0.863	0.787	0.0082242
A0A1S4AVP3	prohibitin-3, mitochondrial-like	LOC107801899	42.8	30.489	78.894	37	11	2	11	6	4	6	6	4	9	8	8	9	10	7	2	2	2	2	2	2	2829700000	2566400000	2866900000	1971600000	2734700000	2344800000	1.109	1.006	1.123	0.772	1.071	0.919	0.853	0.173382
A0A1S4AVS4	protein HHL1, chloroplastic-like	LOC107801920	32	25.638	29.608	16	5	5	2	2	2	3	2	5	3	4	4	5	4	4	3	4	4	5	4	4	1772800000	2241300000	2122500000	779380000	942200000	815370000	1.226	1.55	1.468	0.539	0.652	0.564	0.414	0.00064051
A0A1S4AVS8	copper transport protein ATX1-like isoform X1	LOC107801743	54.7	12.371	39.001	60	5	5	11	13	10	9	9	8	5	5	5	4	4	4	5	5	5	4	4	4	7657700000	8129700000	7588900000	9124900000	9178600000	8445700000	0.917	0.973	0.908	1.092	1.099	1.011	1.144	0.0173957
A0A1S4AVT9	mitochondrial-processing peptidase subunit alpha-like	LOC107801938	34.6	53.274	2.9409	6	13	1	1	1	1	1	1	1	8	7	7	13	12	12	1	1	1	1	1	1	0	0	0	0	0	235490000						1
A0A1S4AVW2	vacuolar-sorting receptor 1 isoform X2	LOC107801763	6.6	69.482	5.8657	6	4	1	1	1	1	2	0	1	1	1	1	2	0	1	0	0	0	1	0	0	0	0	0	0	0	11782000						1
A0A1S4AVZ0	Adenylyl cyclase-associated protein	LOC107801880	5.1	50.885	3.2613	5	3	3	0	2	1	1	1	0	1	2	1	2	1	2	1	2	1	2	1	2	0	0	0	0	0	125060000						1
A0A1S4AWE2	Protein disulfide-isomerase	LOC107802010	15.1	64.652	2.4299	1	7	1	0	0	0	0	1	0	3	4	5	6	5	4	0	0	0	1	1	0	0	0	0	0	103460000	0					1
A0A1S4AWG6	ribulose bisphosphate carboxylase/oxygenase activase 1, chloroplastic-like isoform X2	LOC107802027	66.3	48.665	13.017	3	28	1	1	1	1	0	0	0	25	25	23	22	22	21	1	1	1	0	0	0	0	0	87707000	0	0	0			1
A0A1S4AWL9	VHS domain-containing protein At3g16270-like	LOC107802013	4	76.226	2.8472	2	2	2	1	0	0	0	0	1	2	2	2	2	1	2	2	2	2	2	1	2	0	0	0	0	0	67759000						1
A0A1S4AWT3	Peptidyl-prolyl cis-trans isomerase	LOC107802154	54	26.478	294.32	152	11	10	40	33	32	16	17	14	10	11	11	11	11	11	10	10	10	10	10	10	20479000000	20248000000	20795000000	19504000000	19614000000	22038000000	1.002	0.99	1.017	0.954	0.959	1.078	0.994	0.86164
A0A1S4AWU1	peroxiredoxin-2F, mitochondrial-like	LOC107802071	45.6	20.932	14.203	22	7	7	2	2	2	4	6	6	7	6	6	7	6	7	7	6	6	7	6	7	4865700000	5873900000	5511800000	6690500000	6566600000	5215800000	0.841	1.015	0.952	1.156	1.135	0.901	1.137	0.26866
A0A1S4AWV2	tRNA (Cytosine(34)-C(5))-methyltransferase-like isoform X3	LOC107802160	1.8	86.969	4.9237	1	1	1	1	0	0	0	0	0	1	0	0	0	0	0	1	0	0	0	0	0	0	0	0	0	0	0
A0A1S4AWX0	Pectin acetylesterase	LOC107802101	38.8	46.677	35.56	24	11	3	3	2	3	5	5	6	6	5	7	9	10	9	1	1	2	3	3	2	709450000	655110000	646750000	518490000	733430000	625270000	1.095	1.011	0.998	0.8	1.132	0.965	0.933	0.49578
A0A1S4AX25	vesicle-associated membrane protein 711-like	LOC107802228	10	25.161	4.0583	3	2	2	1	1	1	0	0	0	1	1	1	1	0	1	1	1	1	1	0	1	0	13744000	0	0	0	0		1
A0A1S4AX40	ATP synthase subunit b', chloroplastic-like	LOC107802241	36.4	24.051	55.091	50	8	8	11	8	11	6	7	7	7	6	7	5	6	6	7	6	7	5	6	6	7645100000	7392400000	6577500000	3852100000	4356900000	3629800000	1.371	1.326	1.18	0.691	0.781	0.651	0.548	0.0010167
A0A1S4AX59	magnesium-chelatase subunit ChlH, chloroplastic	LOC107802255	3.4	153.89	7.4686	8	4	4	3	3	2	0	0	0	4	3	3	0	1	1	4	3	3	0	1	1	405510000	372490000	325190000	0	0	0	1.103	1.013	0.884
A0A1S4AXB4	protease 2	LOC107802307	15.9	80.177	14.092	13	7	3	1	2	4	2	1	3	3	5	5	3	5	5	0	2	2	1	2	2	251940000	277000000	376890000	229290000	273760000	300460000	0.884	0.972	1.323	0.805	0.961	1.055	0.887	0.4894
A0A1S4AXD5	Small ubiquitin-related modifier	LOC107802245	10.5	10.821	3.1554	5	1	1	1	1	1	1	1	0	1	1	1	1	1	1	1	1	1	1	1	1	0	0	0	0	0	257350000						1
A0A1S4AXF2	L-ascorbate oxidase homolog	LOC107802342	19.6	60	26.265	24	7	6	4	3	5	2	3	7	6	5	4	6	7	7	6	5	4	5	6	6	685820000	438060000	618430000	490800000	535660000	631420000	1.21	0.773	1.091	0.866	0.945	1.114	0.952	0.81954
A0A1S4AXG2	GrpE protein homolog	LOC107802356	33.1	39.036	73.114	39	9	2	7	7	8	5	6	6	8	7	7	8	7	7	2	1	1	2	1	2	3886000000	3183200000	3983800000	3613800000	2878500000	3216400000	1.123	0.92	1.151	1.044	0.832	0.93	0.879	0.25284
A0A1S4AXK4	Purple acid phosphatase	LOC107802405	36.7	49.07	27.722	40	14	8	5	6	7	7	8	7	11	11	11	10	10	9	6	6	6	6	6	6	1859200000	1782800000	1846900000	1358900000	1313600000	1257600000	1.184	1.136	1.176	0.866	0.837	0.801	0.716	0.00021523
A0A1S4AXS1	uncharacterized protein LOC107802475	LOC107802475	6.3	19.823	2.9256	5	1	1	1	1	2	0	0	1	1	1	1	1	1	1	1	1	1	1	1	1	0	0	0	0	0	134960000						1
A0A1S4AY83	ABC transporter I family member 6, chloroplastic-like	LOC107802622	14.8	34.862	3.5385	6	4	2	1	1	1	1	1	1	3	4	4	4	3	3	1	2	2	2	1	1	0	0	0	169910000	0	0				1
A0A1S4AYA1	40S ribosomal protein S5-like	LOC107802477	72.4	23.366	119.74	62	11	5	9	8	9	12	12	12	9	8	8	11	9	11	4	4	4	5	4	5	4347200000	5008700000	5100500000	4066400000	4553900000	4810600000	0.935	1.078	1.097	0.875	0.98	1.035	0.929	0.35892
A0A1S4AYE8	Succinate dehydrogenase [ubiquinone] iron-sulfur subunit, mitochondrial	LOC107802674	19.6	30.979	8.7424	14	5	5	4	5	4	0	0	1	5	5	5	2	2	3	5	5	5	2	2	3	536710000	570970000	449140000	0	461160000	296190000	1.16	1.234	0.97		0.996	0.64	0.729	0.175403
A0A1S4AYJ2	Aldose 1-epimerase	LOC107802567	12.2	36.589	5.4888	6	4	4	2	1	2	0	0	1	4	4	4	2	2	3	4	4	4	2	2	3	1099200000	801500000	670410000	0	0	389790000	1.485	1.083	0.906			0.527	0.455
A0A1S4AYM2	uncharacterized protein LOC107802589	LOC107802589	14.6	30.262	6.2077	5	4	4	1	1	2	0	0	1	3	3	2	3	2	3	3	3	2	3	2	3	360960000	243980000	941100000	240850000	0	0	0.808	0.546	2.107	0.539			0.467
A0A1S4AYN5	60S ribosomal protein L9-1	LOC107802737	62.4	21.975	100.48	70	12	3	11	10	10	15	12	12	9	10	9	12	11	11	2	3	3	3	3	2	4884400000	5213600000	4907700000	6695100000	6144000000	6050200000	0.865	0.923	0.869	1.185	1.088	1.071	1.259	0.0037009
A0A1S4AYQ8	cell division cycle protein 48 homolog	LOC107802633	16	89.959	6.5016	4	12	1	0	0	0	2	1	1	9	10	9	10	10	10	0	0	0	1	1	1	0	0	0	196540000	185480000	0				1.029	0.971
A0A1S4AYR2	aldehyde dehydrogenase family 3 member H1-like	LOC107802760	13.2	34.97	1.7616	1	4	1	0	0	1	0	0	0	2	1	2	4	3	3	1	0	1	1	0	0	0	0	0	26709000	0	0				1
A0A1S4AZ51	probable protein phosphatase 2C 39 isoform X2	LOC107802879	8.7	28.036	3.3593	3	2	2	1	0	1	0	0	1	1	1	1	1	2	2	1	1	1	1	2	2	0	0	0	0	0	70054000						1
A0A1S4AZ99	myosin heavy chain, cardiac muscle isoform-like	LOC107802930	21	147.8	8.9302	13	22	5	2	1	3	2	2	3	12	11	14	17	19	17	3	1	3	3	4	4	0	0	234000000	207340000	191420000	218820000			1.099	0.974	0.899	1.028	0.88
A0A1S4AZB1	gamma aminobutyrate transaminase 1, mitochondrial isoform X2	LOC107802933	40.5	49.367	67.478	45	12	12	9	8	5	9	7	7	9	10	9	11	9	10	9	10	9	11	9	10	2098700000	1979800000	2116500000	2143300000	2169000000	2062100000	1.002	0.945	1.01	1.023	1.035	0.984	1.029	0.33304
A0A1S4AZE4	protein CutA, chloroplastic-like	LOC107802963	34.5	12.55	5.1189	5	2	2	1	0	1	2	0	1	1	1	1	2	1	1	1	1	1	2	1	1	0	0	0	144130000	0	0				1
A0A1S4AZE5	probable protein phosphatase 2C 62 isoform X2	LOC107802875	2	85.308	1.8918	2	1	1	1	0	1	0	0	0	1	0	1	0	0	0	1	0	1	0	0	0	0	0	41819000	0	0	0			1
A0A1S4AZH1	methyl-CpG-binding domain-containing protein 10-like	LOC107802992	9.5	55.422	15.561	8	3	2	2	2	2	1	1	0	2	2	2	1	2	3	1	1	2	1	1	2	132100000	0	0	0	0	288310000	0.628					1.372	2.185
A0A1S4AZJ1	dihydrolipoyl dehydrogenase 2, chloroplastic-like	LOC107802918	16.1	61.465	15.642	14	7	4	2	2	2	2	2	4	6	4	5	6	4	6	4	2	3	3	2	3	1053400000	1035800000	1193900000	799830000	492840000	613800000	1.218	1.198	1.38	0.925	0.57	0.71	0.581	0.0188189
A0A1S4AZR2	subtilisin-like protease SBT1.9	LOC107802951	3.9	82.277	1.9237	1	1	1	0	0	0	1	0	0	0	0	0	1	0	0	0	0	0	1	0	0	0	0	0	0	0	0
A0A1S4AZS0	Pyruvate kinase	LOC107803087	33.8	57.54	212.7	46	13	11	10	9	10	5	5	7	12	11	12	8	8	9	10	9	10	6	6	7	2390600000	2857000000	2547300000	1687300000	1633500000	1782100000	1.112	1.329	1.185	0.785	0.76	0.829	0.655	0.00190241
A0A1S4B008	Beta-hexosaminidase	LOC107803148	5	64.603	4.6165	5	2	2	1	2	1	1	0	0	1	2	2	2	1	1	1	2	2	2	1	1	0	145740000	0	156440000	0	0		0.965		1.035			1.073
A0A1S4B047	3-oxoacyl-[acyl-carrier-protein] synthase	LOC107803192	28.7	49.925	26.086	9	7	4	1	1	0	3	3	1	5	4	4	7	7	5	2	2	1	4	4	2	801040000	893380000	0	613050000	568610000	622220000	1.145	1.277		0.876	0.813	0.889	0.71	0.0079842
A0A1S4B0A1	selenoprotein H-like	LOC107803110	7.3	16.852	4.9659	3	1	1	0	0	0	1	1	1	0	0	0	1	1	1	0	0	0	1	1	1	0	0	0	0	0	76846000						1
A0A1S4B0A2	4-alpha-glucanotransferase	LOC107803132	2.1	65.501	2.4068	1	1	1	0	0	0	0	0	1	1	0	0	0	1	1	1	0	0	0	1	1	0	0	0	0	0	21960000						1
A0A1S4B0A8	Dihydrolipoyl dehydrogenase	LOC107803150	56	53.445	3.1505	5	20	1	1	1	2	0	1	0	17	18	19	18	19	18	1	1	1	1	1	1	755860000	0	746200000	0	334620000	0	1.235		1.219		0.547		0.446
A0A1S4B0C4	probable protein Pop3	LOC107803152	22.5	12.473	3.7777	7	2	2	1	1	1	1	2	1	1	1	1	1	2	2	1	1	1	1	2	2	0	0	0	0	587060000	728020000					0.893	1.107
A0A1S4B0F0	Mitochondrial pyruvate carrier	LOC107803258	60.9	12.371	57.609	28	5	5	3	3	2	7	7	6	3	4	3	4	4	5	3	4	3	4	4	5	725860000	853760000	800240000	1164200000	942430000	1184600000	0.768	0.903	0.847	1.232	0.997	1.253	1.383	0.021257
A0A1S4B0F5	Serine hydroxymethyltransferase	LOC107803263	71.4	57.137	323.31	590	25	8	108	104	125	82	90	81	25	24	24	23	24	24	8	8	7	8	8	8	64779000000	62857000000	55540000000	54657000000	50010000000	51279000000	1.146	1.112	0.983	0.967	0.885	0.907	0.851	0.041458
A0A1S4B0H5	nifU-like protein 1, chloroplastic	LOC107803163	23.1	23.429	13.725	13	3	3	2	3	2	2	2	2	3	3	3	2	2	2	3	3	3	2	2	2	1038800000	912250000	1073300000	533430000	806130000	606520000	1.254	1.101	1.296	0.644	0.973	0.732	0.643	0.026181
A0A1S4B0K2	uncharacterized protein LOC107803301	LOC107803301	31.1	32.748	110.34	10	7	1	2	2	2	1	1	2	6	6	6	7	7	7	1	1	1	1	1	1	686990000	631030000	0	0	0	462100000	1.158	1.063				0.779	0.701
A0A1S4B0R7	chloroplastic lipocalin-like	LOC107803353	28.1	37.257	36.347	60	10	10	12	9	9	10	9	11	8	7	7	7	8	8	8	7	7	7	8	8	2696900000	2807900000	2731900000	2305200000	2251300000	2555900000	1.054	1.098	1.068	0.901	0.88	0.999	0.863	0.022001
A0A1S4B0R8	probable carboxylesterase SOBER1-like	LOC107803259	14.8	27.873	6.3026	7	3	3	1	1	2	1	1	1	2	2	3	1	1	1	2	2	3	1	1	1	161150000	0	173810000	0	0	0	0.962		1.038
A0A1S4B0T5	uncharacterized protein LOC107803270	LOC107803270	11.9	13.105	6.9762	9	1	1	2	2	2	1	1	1	1	1	1	1	1	1	1	1	1	1	1	1	0	0	0	0	0	40881000						1
A0A1S4B0V3	60S ribosomal protein L6-like isoform X2	LOC107803255	17.5	25.352	5.3508	6	3	3	2	1	0	1	1	1	3	3	2	2	2	2	3	3	2	2	2	2	276690000	192850000	171920000	140900000	123850000	124130000	1.611	1.123	1.001	0.821	0.721	0.723	0.606	0.032463
A0A1S4B198	uncharacterized isomerase BH0283-like isoform X5	LOC107803402	13.8	29.398	21.034	7	3	2	1	1	1	1	1	2	2	2	2	2	3	2	1	1	1	1	2	2	0	0	0	0	635250000	0					1
A0A1S4B1I2	Superoxide dismutase	LOC107803567	15.8	25.585	77.778	17	3	3	3	3	1	4	3	3	2	2	1	3	3	3	2	2	1	3	3	3	627780000	931310000	704250000	1920400000	2307000000	2492500000	0.419	0.622	0.47	1.283	1.541	1.665	2.971	0.00145567
A0A1S4B1K7	5-oxoprolinase-like	LOC107803589	1.9	137.9	2.3749	4	2	2	2	1	1	0	0	0	2	2	2	1	0	0	2	2	2	1	0	0	0	0	66381000	0	0	0			1
A0A1S4B1L7	OTU domain-containing protein 6B-like	LOC107803596	3.7	35.987	5.6386	4	1	1	1	1	0	1	1	0	1	1	0	1	1	0	1	1	0	1	1	0	0	0	0	0	68892000	0					1
A0A1S4B1Q8	CBS domain-containing protein CBSX1, chloroplastic-like	LOC107803496	27.5	26.191	21.126	35	6	5	4	6	4	7	7	7	6	6	6	6	6	6	5	5	5	5	5	5	1518200000	1619100000	1647100000	3738600000	3522000000	3187200000	0.598	0.638	0.649	1.473	1.387	1.255	2.183	0.000122036
A0A1S4B1S2	Pectinesterase	LOC107803551	2.8	59.011	18.945	3	1	1	1	1	1	0	0	0	1	1	1	1	0	1	1	1	1	1	0	1	0	0	0	0	0	80295000						1
A0A1S4B1X2	COP9 signalosome complex subunit 2-like	LOC107803597	2.2	52.053	2.6431	2	1	1	0	0	0	1	1	0	0	0	0	1	1	1	0	0	0	1	1	1	0	0	0	0	0	12365000						1
A0A1S4B1X6	uncharacterized protein LOC107803602	LOC107803602	29.3	25.62	56.858	47	5	5	6	8	10	10	6	7	5	5	5	5	5	5	5	5	5	5	5	5	4685500000	4305300000	4521000000	3511200000	4378200000	4330900000	1.093	1.004	1.054	0.819	1.021	1.01	0.904	0.23916
A0A1S4B1Z6	low-temperature-induced cysteine proteinase-like	LOC107803625	24.5	51.773	99.922	45	8	2	9	7	8	6	6	9	8	8	8	6	7	7	2	2	2	2	2	2	2495800000	2472900000	2853400000	5066800000	4962500000	5000400000	0.655	0.649	0.749	1.33	1.303	1.313	1.922	0.0050379
A0A1S4B235	Elongation factor Tu	LOC107803735	30.7	48.988	-2	3	11	1	0	0	0	0	2	1	11	10	10	10	11	10	1	0	0	1	1	1	115610000	0	0	170230000	193390000	156130000	0.728			1.072	1.218	0.983	1.499
A0A1S4B267	uncharacterized protein LOC107803555 isoform X2	LOC107803555	3.3	64.333	3.1653	5	2	2	1	1	2	0	0	1	2	2	2	1	1	1	2	2	2	1	1	1	94897000	103080000	104960000	0	0	0	0.94	1.021	1.039
A0A1S4B2F2	BAHD acyltransferase DCR	LOC107803843	9.3	50.022	10.524	7	5	5	1	0	1	2	1	2	1	1	1	3	1	3	1	1	1	3	1	3	0	0	0	554480000	0	0				1
A0A1S4B2F6	putative pentatricopeptide repeat-containing protein At5g06400, mitochondrial	LOC107803717	2.1	118.8	2.8203	0	1	1	0	0	0	0	0	0	0	0	0	0	1	1	0	0	0	0	1	1	0	0	0	0	0	0
A0A1S4B2H3	ribokinase-like isoform X3	LOC107803772	17.8	39.512	23.497	11	5	5	2	2	3	1	1	2	4	5	4	3	2	2	4	5	4	3	2	2	0	245030000	377900000	307320000	225070000	253130000		0.87	1.342	1.091	0.799	0.899	0.841	0.4846
A0A1S4B2J2	Pyruvate dehydrogenase E1 component subunit beta	LOC107803873	40.6	39.397	99.46	41	10	10	10	8	10	4	5	4	10	8	9	7	6	6	10	8	9	7	6	6	3076200000	3042300000	3084900000	2322100000	2909000000	2484800000	1.091	1.079	1.094	0.823	1.032	0.881	0.838	0.114524
A0A1S4B2J5	CDGSH iron-sulfur domain-containing protein NEET-like	LOC107803753	12.2	10.592	2.5001	4	1	1	1	0	1	1	0	1	1	1	1	1	0	1	1	1	1	1	0	1	0	0	0	0	0	467620000						1
A0A1S4B2J7	heat shock cognate 70 kDa protein 2	LOC107803885	59.6	70.968	323.31	161	29	9	31	26	26	25	26	27	24	24	24	26	26	26	8	8	8	8	8	8	28117000000	27484000000	25245000000	22402000000	23668000000	22677000000	1.128	1.102	1.013	0.899	0.949	0.91	0.85	0.0115837
A0A1S4B2L1	threonine synthase, chloroplastic	LOC107803812	26.6	57.736	28.207	36	11	11	7	8	7	5	4	5	9	9	10	9	8	9	9	9	10	9	8	9	1888900000	1756000000	1557700000	1985900000	2091700000	1908000000	1.013	0.942	0.835	1.065	1.122	1.023	1.151	0.084119
A0A1S4B2P7	Endoglucanase	LOC107803827	7.8	56.097	6.361	8	4	3	1	0	1	2	2	2	2	2	2	3	4	3	2	2	2	3	3	3	0	0	0	219280000	397240000	277850000				0.736	1.332	0.932
A0A1S4B2T3	probable mitochondrial-processing peptidase subunit beta, mitochondrial	LOC107803821	29.1	59.167	67.631	42	12	12	8	9	10	5	5	5	10	11	12	8	10	10	10	11	12	8	10	10	1417800000	1646200000	1400800000	793640000	657670000	813860000	1.264	1.468	1.249	0.708	0.586	0.726	0.507	0.00133982
A0A1S4B2T5	mitochondrial outer membrane protein porin 4-like	LOC107803966	28.3	29.749	22.245	13	6	6	1	2	1	2	3	4	6	6	5	5	6	5	6	6	5	5	6	5	405780000	467170000	545340000	657320000	652250000	600360000	0.732	0.842	0.983	1.185	1.176	1.082	1.346	0.027857
A0A1S4B326	uncharacterized protein LOC107803917	LOC107803917	51.1	15.5	24.69	17	4	1	2	5	4	2	2	2	4	4	4	3	3	3	1	1	1	1	1	1	251210000	285960000	270070000	235880000	291260000	254600000	0.949	1.08	1.02	0.891	1.1	0.961	0.968	0.65486
A0A1S4B341	cell division protein FtsY homolog, chloroplastic-like	LOC107804044	9.4	40.113	8.603	3	2	2	1	1	0	0	1	0	1	2	2	1	1	1	1	2	2	1	1	1	0	0	95630000	0	0	0			1
A0A1S4B342	phosphomannomutase/phosphoglucomutase isoform X2	LOC107803921	12.7	66.383	15.298	13	7	7	2	2	3	2	2	2	6	4	6	6	4	5	6	4	6	6	4	5	1074700000	929510000	1477800000	608940000	757350000	620150000	1.179	1.02	1.621	0.668	0.831	0.68	0.57	0.023564
A0A1S4B398	survival of motor neuron-related-splicing factor 30-like isoform X1	LOC107804027	9.7	33.307	7.1637	8	2	2	1	1	1	2	2	1	1	1	2	2	2	2	1	1	2	2	2	2	0	0	24340000	66044000	48135000	47558000			0.523	1.42	1.035	1.022	2.216
A0A1S4B3D6	uncharacterized protein LOC107804126	LOC107804126	19.2	19.817	22.078	10	3	3	1	1	2	3	2	1	1	1	2	2	2	2	1	1	2	2	2	2	0	0	0	416290000	422290000	414030000				0.997	1.011	0.992
A0A1S4B3H8	alpha carbonic anhydrase 1, chloroplastic	LOC107804047	10.1	30.603	3.5025	6	2	2	2	2	0	1	0	1	2	2	1	1	1	1	2	2	1	1	1	1	190670000	233830000	0	0	0	0	0.898	1.102
A0A1S4B3L8	poly(A)-specific ribonuclease PARN-like	LOC107804188	1.8	81.017	-2	0	1	1	0	0	0	0	0	0	1	0	0	0	0	0	1	0	0	0	0	0	0	0	0	0	0	0
A0A1S4B3N3	binding partner of ACD11 1-like isoform X2	LOC107804205	5.1	29.11	1.9122	1	1	1	0	0	0	1	0	0	0	0	0	1	0	1	0	0	0	1	0	1	0	0	0	0	0	47546000						1
A0A1S4B3S0	ATP-dependent Clp protease ATP-binding subunit ClpA homolog CD4B, chloroplastic-like	LOC107804165	46.9	102.3	10.259	4	32	2	1	1	1	0	0	1	27	28	26	25	26	27	1	1	1	0	0	1	0	0	21466000	0	0	0			1
A0A1S4B3W2	clathrin interactor EPSIN 1-like	LOC107804273	2.8	59.026	2.9537	1	1	1	0	0	0	1	0	0	0	0	0	1	1	0	0	0	0	1	1	0	0	0	0	0	20581000	0					1
A0A1S4B3Y9	chloroplast stem-loop binding protein of 41 kDa a, chloroplastic-like	LOC107804230	54.2	43.954	1.7739	6	18	1	1	1	1	1	1	1	16	16	16	16	16	16	1	1	1	1	1	1	0	0	0	0	0	1293200000						1
A0A1S4B410	T-complex protein 1 subunit gamma	LOC107804248	13.6	60.545	28.592	16	6	6	3	4	3	1	2	3	4	5	5	3	2	4	4	5	5	3	2	4	484470000	420070000	454860000	487860000	451690000	408770000	1.074	0.931	1.008	1.081	1.001	0.906	0.992	0.89512
A0A1S4B436	REF/SRPP-like protein At1g67360	LOC107804268	23	25.019	18.604	11	4	4	1	2	2	0	4	2	3	2	2	3	4	3	3	2	2	3	4	3	88582000	239820000	167100000	192120000	180240000	201650000	0.497	1.345	0.937	1.078	1.011	1.131	1.159	0.52144
A0A1S4B454	uncharacterized protein LOC107804229	LOC107804229	11.9	18.924	2.8931	6	2	2	0	0	0	2	2	2	1	2	1	2	2	2	1	2	1	2	2	2	0	0	0	848280000	562250000	741210000				1.183	0.784	1.033
A0A1S4B471	40S ribosomal protein S19-3-like	LOC107804353	39.2	16.087	16.09	10	5	1	1	1	2	2	2	2	5	5	4	4	3	5	1	1	1	1	1	1	0	334180000	227700000	225540000	211310000	295940000		1.291	0.879	0.871	0.816	1.143	0.869	0.5468
A0A1S4B482	Phosphoserine aminotransferase	LOC107804364	18.7	47.762	30.961	22	6	6	5	3	3	3	5	3	6	5	6	6	6	6	6	5	6	6	6	6	913890000	1049400000	1005700000	791030000	1159900000	1087800000	0.913	1.048	1.004	0.79	1.158	1.086	1.023	0.9329
A0A1S4B487	uncharacterized protein LOC107804369	LOC107804369	30	33.599	52.596	35	7	7	7	7	6	7	4	4	6	6	5	5	5	4	6	6	5	5	5	4	1626300000	1318400000	1678300000	1473300000	1293700000	1287900000	1.124	0.912	1.16	1.019	0.894	0.89	0.877	0.21862
A0A1S4B4B2	histone-lysine N-methyltransferase setd3-like	LOC107804400	7.8	57.353	16.385	3	3	3	2	0	0	1	0	0	2	3	2	1	2	1	2	3	2	1	2	1	147150000	79905000	90014000	0	0	0	1.392	0.756	0.852
A0A1S4B4E9	uncharacterized protein LOC107804349 isoform X2	LOC107804349	7	32.107	2.4248	1	1	1	0	1	0	0	0	0	1	1	0	1	0	1	1	1	0	1	0	1	0	0	0	0	0	45298000						1
A0A1S4B4M6	26S proteasome non-ATPase regulatory subunit 1 homolog	LOC107804491	9	108.01	8.8573	4	4	4	1	1	0	0	1	1	2	3	2	2	2	2	2	3	2	2	2	2	0	301950000	0	0	0	151940000		1.33				0.67	0.504
A0A1S4B4Y5	lipid transfer-like protein VAS	LOC107804586	17.2	15.525	8.8189	0	2	2	0	0	0	0	0	0	2	2	2	2	2	2	2	2	2	2	2	2	0	0	0	0	0	0
A0A1S4B594	uncharacterized protein LOC107804697	LOC107804697	21	17.445	14.709	17	3	3	3	3	3	3	2	3	2	3	3	3	3	3	2	3	3	3	3	3	1241000000	997580000	1132100000	609580000	863130000	696430000	1.344	1.08	1.226	0.66	0.935	0.754	0.644	0.020175
A0A1S4B5J1	LOW QUALITY PROTEIN: oligouridylate-binding protein 1-like	LOC107804656	4.7	44.102	2.5742	8	2	1	1	2	2	1	1	1	1	2	2	2	2	2	0	1	1	1	1	1	0	88435000	0	127370000	141060000	135390000		0.719		1.035	1.146	1.1	1.521
A0A1S4B5J4	protein BOLA4, chloroplastic/mitochondrial-like	LOC107804699	32.1	17.244	39.203	11	4	2	3	2	4	2	0	0	4	3	4	1	2	2	2	1	2	0	0	0	633080000	558360000	580370000	583100000	643260000	637420000	1.045	0.921	0.958	0.962	1.062	1.052	1.052	0.35448
A0A1S4B5J6	pre-mRNA cleavage factor Im 25 kDa subunit 2	LOC107804660	14.5	22.936	5.01	8	2	2	2	1	3	1	0	1	2	1	2	2	1	1	2	1	2	2	1	1	108630000	101390000	110040000	0	0	118620000	0.991	0.925	1.003			1.082	1.112
A0A1S4B5K5	Carboxypeptidase	LOC107804809	15.4	56.384	12.229	17	6	6	3	3	3	2	1	5	3	3	3	3	4	4	3	3	3	3	4	4	623340000	744760000	622680000	96009000	367750000	365110000	1.326	1.585	1.325	0.204	0.783	0.777	0.416	0.148242
A0A1S4B5L4	alpha-1,4-glucan-protein synthase [UDP-forming] 1-like	LOC107804720	11.6	40.086	14.497	2	4	2	2	0	0	0	0	0	4	4	4	3	2	2	2	2	2	2	1	1	154340000	165850000	0	0	0	0	0.964	1.036
A0A1S4B5M6	malate dehydrogenase, glyoxysomal-like	LOC107804686	58.5	37.568	182.88	43	14	2	8	6	7	7	9	6	10	10	11	11	11	11	1	0	1	2	2	2	7035400000	6983200000	6798300000	4488400000	4847900000	4548700000	1.216	1.207	1.175	0.776	0.838	0.786	0.667	9.9101e-05
A0A1S4B5W4	Expansin	LOC107804813	27.9	26.167	37.655	7	3	3	1	1	1	1	2	1	2	1	3	3	3	3	2	1	3	3	3	3	0	0	399010000	1064000000	794060000	1080900000			0.478	1.275	0.952	1.295	2.456
A0A1S4B5W8	actin-97-like	LOC107804820	70.6	41.697	45.734	27	19	0	5	4	5	4	4	5	17	16	17	19	19	19	0	0	0	0	0	0	4067600000	4337800000	4178000000	3893000000	4387700000	4070600000	0.979	1.044	1.005	0.937	1.056	0.98	0.982	0.65268
A0A1S4B612	bifunctional protein FolD 2-like	LOC107804879	20.1	32.173	12.306	3	4	2	0	1	0	1	0	1	4	3	4	4	4	4	2	1	2	2	2	2	0	0	0	0	0	279650000						1
A0A1S4B648	histidine--tRNA ligase, chloroplastic/mitochondrial-like isoform X2	LOC107804891	7.1	34.471	3.7413	3	1	1	1	1	0	1	0	0	1	1	0	1	0	1	1	1	0	1	0	1	0	0	0	0	0	2303000						1
A0A1S4B6C0	transaldolase-like	LOC107804952	9.7	48.522	7.5977	15	4	4	3	3	3	2	2	2	3	3	3	3	2	4	3	3	3	3	2	4	183970000	200500000	211550000	391500000	397870000	329050000	0.644	0.702	0.74	1.37	1.392	1.152	1.876	0.00100072
A0A1S4B6G7	Glutamate decarboxylase	LOC107804984	17.5	56.059	2.9597	7	7	2	1	1	1	1	2	1	7	6	7	6	5	6	2	2	2	2	2	2	558380000	596210000	588290000	652720000	766410000	683270000	0.871	0.93	0.918	1.018	1.196	1.066	1.206	0.02328
A0A1S4B6Z4	uncharacterized protein At5g48480-like	LOC107805093	11.7	16.766	2.1579	2	1	1	0	1	0	0	1	0	0	1	0	0	1	0	0	1	0	0	1	0	0	0	0	0	20949000	0					1
A0A1S4B749	V-type proton ATPase subunit C	LOC107805225	44.1	42.897	36.226	40	13	13	5	8	5	7	6	9	9	9	10	9	10	10	9	9	10	9	10	10	1219500000	1431500000	1470700000	1233800000	1291400000	1342500000	0.916	1.075	1.104	0.927	0.97	1.008	0.939	0.39138
A0A1S4B7C1	BTB/POZ domain-containing protein At3g09030-like	LOC107805213	2.7	52.557	1.7499	1	1	1	1	0	0	0	0	0	1	1	1	0	1	1	1	1	1	0	1	1	0	0	0	0	0	920500						1
A0A1S4B7G0	clathrin interactor EPSIN 2-like	LOC107805318	9.4	18.38	3.3554	5	1	1	1	1	1	1	0	1	1	1	1	1	1	1	1	1	1	1	1	1	0	0	0	0	0	51306000						1
A0A1S4B7I9	V-type proton ATPase subunit G	LOC107805274	55.5	12.304	289.85	28	5	5	4	4	5	5	4	6	4	4	4	5	5	5	4	4	4	5	5	5	860420000	291630000	280940000	1650700000	1682400000	2069100000	0.755	0.256	0.247	1.449	1.477	1.816	3.769	0.0171813
A0A1S4B7K3	ubiquitin receptor RAD23c-like isoform X2	LOC107805338	21.1	38.856	19.439	18	5	3	3	3	1	2	3	6	3	3	3	4	4	4	2	2	1	2	2	3	626410000	731340000	733250000	635460000	694120000	709810000	0.91	1.062	1.065	0.923	1.008	1.031	0.975	0.72398
A0A1S4B7K9	monocopper oxidase-like protein SKU5	LOC107805343	19.4	66.554	30.332	32	8	8	7	4	4	5	6	6	6	6	6	6	6	8	6	6	6	6	6	8	1042900000	1063800000	999840000	785890000	844890000	869010000	1.116	1.138	1.07	0.841	0.904	0.93	0.805	0.003404
A0A1S4B7M0	Malic enzyme	LOC107805341	48.8	66.291	124.76	56	19	19	6	11	7	10	9	13	15	14	15	16	16	15	15	14	15	16	16	15	2898900000	2714100000	2582100000	2915000000	2849400000	3070100000	1.021	0.956	0.91	1.027	1.004	1.082	1.078	0.130461
A0A1S4B7M6	T-complex protein 1 subunit zeta 1	LOC107805339	16.6	58.905	17.011	21	7	7	4	3	5	3	4	2	6	5	7	6	5	6	6	5	7	6	5	6	1058800000	1205900000	1143100000	657730000	722340000	799990000	1.137	1.295	1.227	0.706	0.776	0.859	0.64	0.0027445
A0A1S4B7N5	polyphenol oxidase E, chloroplastic-like	LOC107805360	18.6	66.903	43.93	51	9	9	7	6	7	11	9	11	7	7	7	9	9	9	7	7	7	9	9	9	1411300000	1518900000	1307300000	2536600000	2788300000	2781900000	0.686	0.738	0.635	1.233	1.355	1.352	1.914	0.00026066
A0A1S4B7Q2	54S ribosomal protein L19, mitochondrial-like	LOC107805365	12.9	16.77	3.3168	1	2	2	0	0	0	0	1	0	1	1	1	1	1	0	1	1	1	1	1	0	0	0	0	43814000	0	0				1
A0A1S4B7R4	prolycopene isomerase, chloroplastic-like	LOC107805441	3.5	61.446	2.1046	3	2	2	1	1	1	0	0	0	1	1	2	1	1	1	1	1	2	1	1	1	0	0	0	0	0	47431000						1
A0A1S4B7T2	uncharacterized protein At2g17340-like	LOC107805397	3.8	41.108	1.8917	2	1	1	0	1	0	0	1	0	0	1	0	1	1	0	0	1	0	1	1	0	0	0	0	0	65798000	0					1
A0A1S4B7V7	temperature-induced lipocalin-1-like	LOC107805368	16.2	21.379	7.3885	9	2	2	1	2	1	3	1	1	1	1	1	2	1	1	1	1	1	2	1	1	0	226470000	0	336490000	410860000	317340000		0.702		1.042	1.273	0.983	1.566
A0A1S4B7Z0	glucan endo-1,3-beta-glucosidase 5-like	LOC107805507	16.4	53.016	16.669	29	7	0	5	4	7	2	6	5	5	7	6	7	7	7	0	0	0	0	0	0	1539200000	1388400000	1357100000	1434200000	1446100000	1352400000	1.084	0.978	0.956	1.01	1.019	0.953	0.988	0.81604
A0A1S4B809	uncharacterized monothiol glutaredoxin ycf64-like	LOC107805413	10.3	19.348	43.017	10	1	1	2	1	2	2	1	2	1	1	1	1	1	1	1	1	1	1	1	1	572440000	651230000	0	308790000	0	337340000	1.225	1.393		0.661		0.722	0.528	0.0146429
A0A1S4B881	luminal-binding protein	LOC107805460	48.8	73.441	44.994	20	28	2	7	3	4	3	1	2	24	23	25	26	24	26	2	0	1	1	1	2	955500000	821160000	792800000	826970000	537250000	861420000	1.196	1.027	0.992	1.035	0.672	1.078	0.866	0.3736
A0A1S4B8A7	uncharacterized protein LOC107805572	LOC107805572	7.8	13.056	-2	0	1	1	0	0	0	0	0	0	1	1	1	1	1	1	1	1	1	1	1	1	0	0	0	0	0	0
A0A1S4B8C3	calvin cycle protein CP12-2, chloroplastic-like	LOC107805556	33.3	13.882	5.9256	1	2	1	0	0	0	1	0	0	0	0	1	1	0	0	0	0	0	1	0	0	0	0	0	65410000	0	0				1
A0A1S4B8F8	uncharacterized protein LOC107805582 isoform X3	LOC107805582	5.1	54.261	7.7273	12	2	2	3	4	3	0	1	1	2	2	1	2	2	2	2	2	1	2	2	2	113700000	84930000	75454000	92895000	72867000	79155000	1.314	0.982	0.872	1.074	0.842	0.915	0.894	0.50826
A0A1S4B8G0	Proteasome subunit alpha type	LOC107805624	57.8	26.038	54.732	6	10	1	1	1	1	1	1	1	9	8	9	10	8	8	1	1	1	1	1	1	0	0	0	0	0	143080000						1
A0A1S4B8H0	26S proteasome non-ATPase regulatory subunit 7 homolog A	LOC107805666	37.4	34.946	33.551	26	7	7	7	5	6	3	2	3	7	5	5	4	4	5	7	5	5	4	4	5	864770000	773250000	713830000	525870000	455120000	621810000	1.312	1.173	1.083	0.798	0.691	0.943	0.682	0.021304
A0A1S4B8P1	peptide methionine sulfoxide reductase A1-like	LOC107805741	34.2	28.794	63.707	52	7	2	8	6	7	9	12	10	6	6	5	6	6	6	2	2	2	2	2	2	4758100000	5110400000	5444100000	5484500000	5806000000	5622500000	0.886	0.951	1.014	1.021	1.081	1.047	1.105	0.076156
A0A1S4B8T4	ATP-dependent zinc metalloprotease FTSH, chloroplastic	LOC107805643	26.8	76.149	53.352	9	13	2	2	2	3	0	1	1	11	11	13	11	10	11	2	2	2	2	2	2	207350000	161540000	255490000	137270000	141160000	157830000	1.173	0.914	1.445	0.777	0.799	0.893	0.699	0.069439
A0A1S4B8U9	cell division cycle protein 48 homolog	LOC107805784	33.9	89.556	3.3852	1	23	1	0	0	0	1	0	0	21	20	19	18	18	17	1	0	0	1	0	0	0	0	0	77306000	0	0				1
A0A1S4B8V7	V-type proton ATPase subunit B2-like	LOC107805728	67.6	54.163	323.31	151	27	27	23	23	21	28	23	33	22	21	23	24	25	24	22	21	23	24	25	24	10988000000	12021000000	11725000000	11889000000	12404000000	11983000000	0.928	1.016	0.991	1.005	1.048	1.013	1.045	0.21346
A0A1S4B8V9	2-oxoisovalerate dehydrogenase subunit alpha 1, mitochondrial-like isoform X2	LOC107805669	7.4	51.841	5.0747	5	3	3	0	1	1	0	1	2	1	2	2	2	1	2	1	2	2	2	1	2	0	127670000	100140000	0	0	0		1.121	0.879
A0A1S4B8W2	diaminopimelate epimerase, chloroplastic-like	LOC107805769	10.6	39.76	16.609	8	3	3	2	1	4	0	1	0	2	2	3	2	2	2	2	2	3	2	2	2	1782500000	1741900000	1545600000	0	1071800000	0	1.161	1.134	1.007		0.698		0.634
A0A1S4B8Y3	Pyridoxal phosphate homeostasis protein	LOC107805770	11.1	26.807	9.0403	8	2	2	1	2	2	1	1	1	2	2	2	2	2	2	2	2	2	2	2	2	306160000	310130000	320640000	317250000	270940000	269900000	1.023	1.037	1.072	1.06	0.906	0.902	0.916	0.173564
A0A1S4B900	peroxiredoxin Q, chloroplastic-like	LOC107805800	45.4	23.795	113.82	87	9	8	15	15	17	14	11	15	8	8	8	8	9	9	8	8	8	7	8	8	7027600000	6368600000	6639400000	4592500000	5215700000	4122900000	1.241	1.125	1.173	0.811	0.921	0.728	0.695	0.0075556
A0A1S4B918	glucan endo-1,3-beta-glucosidase 6-like	LOC107805773	15.8	52.739	15.355	6	6	3	0	1	1	2	0	2	3	4	4	5	5	5	0	1	1	2	2	2	0	0	0	217300000	185290000	0				1.08	0.92
A0A1S4B934	uncharacterized protein LOC107805848	LOC107805848	27	23.62	64.261	15	4	4	1	2	2	3	3	4	2	3	2	4	3	2	2	3	2	4	3	2	423320000	475360000	344870000	487160000	772760000	658350000	0.803	0.902	0.654	0.924	1.466	1.249	1.543	0.061604
A0A1S4B974	uncharacterized protein LOC107805847	LOC107805847	30.9	26.71	9.9588	0	5	1	0	0	0	0	0	0	4	2	4	3	3	3	0	0	1	0	1	1	0	0	0	0	0	0
A0A1S4B9A2	Beta-adaptin-like protein	LOC107805886	3.6	85.619	5.1981	4	2	1	1	1	1	0	0	1	1	1	1	0	1	1	1	1	1	0	1	0	0	0	0	0	16268000	0					1
A0A1S4B9H0	lysM domain-containing GPI-anchored protein 1-like	LOC107805926	18	43.476	56.894	28	4	4	7	6	1	5	3	6	4	4	3	3	3	3	4	4	3	3	3	3	760930000	690840000	701770000	630780000	534700000	493750000	1.197	1.087	1.104	0.993	0.841	0.777	0.771	0.027605
A0A1S4B9U1	uncharacterized protein LOC107806046 isoform X3	LOC107806046	3.1	89.458	10.362	6	2	2	2	2	1	0	0	1	2	2	1	0	0	1	2	2	1	0	0	1	48570000	0	0	0	0	0	1
A0A1S4BA18	filament-like plant protein 7	LOC107806112	1.6	112.1	1.6989	0	1	1	0	0	0	0	0	0	0	0	0	1	1	1	0	0	0	1	1	1	0	0	0	0	0	0
A0A1S4BA51	Eukaryotic translation initiation factor 3 subunit B	LOC107806139	1.3	78.13	2.2583	1	1	1	0	1	0	0	0	0	1	1	1	0	0	0	1	1	1	0	0	0	0	0	86868000	0	0	0			1
A0A1S4BA83	uncharacterized protein LOC107806111	LOC107806111	18.6	31.062	65.212	21	6	2	4	5	7	3	1	1	4	4	5	4	5	5	2	2	2	2	2	2	729460000	643660000	707120000	380940000	330380000	383770000	1.378	1.216	1.336	0.72	0.624	0.725	0.526	0.0004799
A0A1S4BAA1	uncharacterized protein LOC107806135	LOC107806135	1.6	110.2	2.0976	1	2	1	1	0	0	0	0	0	1	2	1	1	1	1	0	1	0	0	0	0	0	0	0	0	0	11270000						1
A0A1S4BAA7	Cytochrome b-c1 complex subunit 6	LOC107806233	21.7	8.0271	4.2723	1	1	1	0	0	0	1	0	0	0	0	1	1	0	0	0	0	1	1	0	0	0	0	0	51107000	0	0				1
A0A1S4BAA8	ATP synthase subunit delta', mitochondrial	LOC107806192	25.4	21.593	10.53	18	5	2	4	3	5	1	3	2	5	5	5	4	4	5	2	2	2	1	2	2	2139700000	2030300000	2527100000	2340300000	1861200000	1716100000	1.018	0.966	1.202	1.113	0.885	0.816	0.883	0.32222
A0A1S4BAC6	aspartyl protease AED3-like	LOC107806163	35.2	46.726	63.391	57	9	3	11	8	8	11	8	11	8	8	7	9	6	9	3	3	2	3	2	3	5344900000	4471200000	5145900000	4580500000	4425800000	4911700000	1.11	0.929	1.069	0.952	0.919	1.02	0.93	0.3209
A0A1S4BAI2	uncharacterized protein LOC107806218	LOC107806218	9.1	14.233	1.9407	6	1	1	1	3	1	0	0	1	1	1	1	1	1	1	1	1	1	1	1	1	1717800000	1649100000	1281100000	1609300000	785680000	1073900000	1.27	1.219	0.947	1.19	0.581	0.794	0.747	0.2225
A0A1S4BAI3	Aminopeptidase	LOC107806287	1.7	95.741	2.6001	2	1	1	0	0	0	0	1	1	0	0	0	0	1	1	0	0	0	0	1	1	0	0	0	0	0	40953000						1
A0A1S4BAK7	Beta-galactosidase	LOC107806241	1.3	91.65	2.4843	7	1	1	2	0	1	1	1	2	1	1	1	1	1	1	1	1	1	1	1	1	0	409460000	397790000	465440000	514500000	455390000		0.913	0.887	1.038	1.147	1.015	1.185	0.042704
A0A1S4BAQ2	protein argonaute 1-like isoform X3	LOC107806342	2.6	115.01	5.8448	2	2	1	1	0	1	0	0	0	1	2	1	1	2	1	0	1	0	1	1	1	0	0	0	0	78977000	0					1
A0A1S4BAR7	Malic enzyme	LOC107806354	29.9	43.493	41.984	16	9	5	1	2	0	4	4	5	4	5	3	8	8	8	1	1	1	4	4	4	327400000	625850000	334210000	836770000	1061400000	855450000	0.486	0.929	0.496	1.242	1.576	1.27	2.139	0.023736
A0A1S4BAT9	glutamate--glyoxylate aminotransferase 2	LOC107806358	59	53.507	253.29	175	25	25	32	34	35	24	25	25	25	25	24	21	24	23	25	25	24	21	24	23	19442000000	20695000000	19941000000	10235000000	10977000000	10702000000	1.268	1.35	1.301	0.668	0.716	0.698	0.531	2.0175e-05
A0A1S4BAV7	actin-like	LOC107806375	58.4	41.739	-2	1	15	0	0	1	0	0	0	0	13	14	13	14	14	14	0	0	0	0	0	0	0	0	0	0	0	0
A0A1S4BAZ2	NAD(P)H-hydrate epimerase	LOC107806353	3	60.094	2.0659	6	2	2	3	1	2	0	0	0	2	2	2	2	1	1	2	2	2	2	1	1	111430000	130600000	119860000	91443000	0	0	0.983	1.152	1.058	0.807			0.758
A0A1S4BB05	fasciclin-like arabinogalactan protein 8	LOC107806416	33.1	26.917	4.4739	9	6	2	2	1	2	1	2	1	4	4	4	5	6	6	1	1	1	1	2	2	0	0	0	0	369020000	498690000					0.851	1.149
A0A1S4BB21	Pectin acetylesterase	LOC107806382	32.8	44.542	47.05	31	11	11	5	4	3	6	5	8	8	7	9	9	7	10	8	7	9	9	7	10	1050400000	1035900000	1115100000	1492600000	1315100000	1695800000	0.818	0.807	0.868	1.162	1.024	1.321	1.407	0.0119005
A0A1S4BB73	Peroxidase	LOC107806425	12.8	35.98	7.6735	6	4	1	0	1	1	1	1	2	4	4	4	3	3	3	1	1	1	1	1	1	322470000	366790000	291370000	303990000	310850000	288280000	1.027	1.168	0.928	0.968	0.99	0.918	0.921	0.32648
A0A1S4BB89	Glucose-1-phosphate adenylyltransferase	LOC107806492	56.7	57.191	122.08	118	24	22	23	21	21	18	16	19	22	20	20	20	19	18	20	18	18	19	18	17	8747600000	7923400000	8385600000	5236000000	5995300000	5960900000	1.242	1.125	1.191	0.744	0.851	0.847	0.686	0.00198407
A0A1S4BBC6	ubiquitin-conjugating enzyme E2 28-like isoform X2	LOC107806522	38.4	16.237	35.188	4	3	3	1	0	0	2	0	1	2	2	2	2	1	2	2	2	2	2	1	2	43536000	0	0	0	0	0	1
A0A1S4BBE4	uncharacterized GPI-anchored protein At3g06035-like	LOC107806495	5.7	21.109	2.2395	1	1	1	0	0	1	0	0	0	1	1	1	1	1	1	1	1	1	1	1	1	0	0	0	0	0	226550000						1
A0A1S4BBF5	triosephosphate isomerase, chloroplastic-like	LOC107806500	59.6	34.212	46.478	32	14	8	6	6	7	3	4	6	12	13	13	11	12	13	6	7	7	6	6	7	5802200000	5465700000	4696500000	2569800000	2482500000	2421100000	1.485	1.399	1.202	0.658	0.636	0.62	0.468	0.00031955
A0A1S4BBF7	L-galactose dehydrogenase-like	LOC107806546	45.5	34.638	24.27	3	7	1	1	1	0	1	0	0	5	5	5	4	4	4	1	1	0	1	0	1	79826000	0	0	45343000	0	0	1.275			0.725			0.569
A0A1S4BBL2	farnesyl pyrophosphate synthase 1-like	LOC107806551	3.5	39.5	2.3015	3	1	1	0	1	1	0	1	0	1	1	1	1	1	0	1	1	1	1	1	0	0	0	0	0	41164000	0					1
A0A1S4BBU2	probable WRKY transcription factor 33 isoform X2	LOC107806655	1.2	64.546	-2	2	1	1	0	1	1	0	0	0	1	1	1	0	1	1	1	1	1	0	1	1	0	0	0	0	0	11461000						1
A0A1S4BBV8	ATP-dependent Clp protease proteolytic subunit	LOC107806708	30.4	26.295	16.888	12	4	4	1	2	1	3	3	2	3	4	3	2	3	1	3	4	3	2	3	1	175660000	165140000	205780000	177730000	328800000	290200000	0.785	0.738	0.919	0.794	1.469	1.296	1.457	0.154985
A0A1S4BC06	patellin-3-like	LOC107806665	3.6	59.269	3.7978	1	1	1	0	0	0	0	0	1	0	0	0	0	0	1	0	0	0	0	0	1	0	0	0	0	0	0
A0A1S4BC25	probable tocopherol cyclase, chloroplastic	LOC107806714	18.3	57.405	23.431	32	9	9	3	7	6	6	4	6	7	7	7	8	7	8	7	7	7	8	7	8	675120000	492320000	445000000	850720000	752520000	814870000	1.005	0.733	0.662	1.266	1.12	1.213	1.5	0.032444
A0A1S4BCB4	peroxiredoxin-2E-2, chloroplastic-like	LOC107806837	52.7	24.311	25.042	21	9	2	6	5	4	1	2	3	9	8	9	4	5	7	2	2	2	0	0	1	1699500000	1956300000	2484000000	2072700000	1820800000	2228700000	0.832	0.957	1.215	1.014	0.891	1.091	0.997	0.9627
A0A1S4BCN1	Glutamyl-tRNA(Gln) amidotransferase subunit B, chloroplastic/mitochondrial	LOC107806846	16.6	51.652	14.917	13	5	1	3	3	3	3	0	1	4	3	4	3	2	2	1	1	1	1	0	1	224800000	299030000	340590000	147350000	0	111020000	1.001	1.332	1.517	0.656		0.494	0.448	0.024797
A0A1S4BCN2	uncharacterized protein LOC107806867	LOC107806867	2	60.591	-2	0	1	1	0	0	0	0	0	0	1	0	0	0	0	0	1	0	0	0	0	0	0	0	0	0	0	0
A0A1S4BCN7	probable plastid-lipid-associated protein 4, chloroplastic	LOC107806876	30.3	27.23	20.392	27	7	7	4	3	4	5	6	5	6	6	5	7	7	7	6	6	5	7	7	7	600250000	910980000	674950000	1147200000	1381700000	1421700000	0.587	0.891	0.66	1.122	1.351	1.39	1.807	0.0129615
A0A1S4BCQ4	nudix hydrolase 26, chloroplastic-like	LOC107806949	4.9	25.524	2.2863	5	1	1	1	1	0	1	1	1	1	1	1	1	1	1	1	1	1	1	1	1	0	0	0	0	0	29691000						1
A0A1S4BCV5	superoxide dismutase [Cu-Zn], chloroplastic	LOC107806960	43.2	22.538	135.81	24	5	5	0	2	0	7	8	7	4	4	3	5	5	5	4	4	3	5	5	5	1167100000	520740000	587530000	4273300000	4323600000	4157900000	0.466	0.208	0.235	1.706	1.726	1.66	5.602	0.0191565
A0A1S4BCW0	plant UBX domain-containing protein 8-like isoform X2	LOC107806966	12.4	66.499	22.311	15	4	4	1	2	2	4	2	4	2	2	3	4	3	3	2	2	3	4	3	3	497130000	527860000	386060000	663870000	505430000	482150000	0.974	1.034	0.756	1.301	0.99	0.945	1.171	0.32172
A0A1S4BCX6	Carboxypeptidase	LOC107806959	15.6	51.976	22.878	6	3	2	1	0	2	0	1	2	2	2	2	1	3	2	2	2	2	0	2	1	88763000	74864000	109270000	0	79319000	82440000	1.021	0.861	1.257		0.912	0.948	0.889	0.50936
A0A1S4BD32	switch-associated protein 70-like	LOC107806965	2.2	54.616	4.4177	2	1	1	1	0	0	0	1	0	1	0	0	0	1	0	1	0	0	0	1	0	0	0	0	0	0	0
A0A1S4BDA7	2-Cys peroxiredoxin BAS1, chloroplastic	LOC107807034	53	29.781	296.8	36	10	5	9	3	8	5	6	5	10	8	8	7	8	8	5	4	4	4	4	4	1767200000	2614900000	2470900000	9238700000	3732900000	5526400000	0.418	0.619	0.585	2.187	0.883	1.308	2.699	0.031742
A0A1S4BDC1	probable protein disulfide-isomerase A6	LOC107807082	35.4	39.483	28.187	15	9	9	0	2	2	3	3	5	8	7	7	9	8	9	8	7	7	9	8	9	1041200000	894020000	1060400000	1693900000	1437400000	1957500000	0.773	0.664	0.787	1.257	1.067	1.453	1.698	0.0073182
A0A1S4BDE5	probable glutathione S-transferase	LOC107807101	22.4	25.571	14.385	23	6	1	4	3	4	3	4	5	6	5	6	6	5	5	1	1	1	1	1	1	1451500000	1428100000	1368800000	2576000000	3218900000	2708200000	0.683	0.672	0.644	1.212	1.515	1.274	2.002	0.00059543
A0A1S4BDR4	acetolactate synthase small subunit 1, chloroplastic-like	LOC107807238	12.6	52.591	11.734	8	5	5	4	1	2	0	1	0	4	4	5	2	3	3	4	4	5	2	3	3	503710000	550280000	364460000	315490000	400650000	359980000	1.212	1.324	0.877	0.759	0.964	0.866	0.759	0.136437
A0A1S4BDS2	40S ribosomal protein S12	LOC107807187	60.8	15.11	97.483	19	6	3	3	3	2	4	3	4	5	5	5	3	4	4	2	2	2	2	3	3	1760900000	1227300000	2056400000	1149400000	1264700000	1406300000	1.192	0.831	1.392	0.778	0.856	0.952	0.757	0.18848
A0A1S4BDY5	T-complex protein 1 subunit delta	LOC107807204	12.6	57.815	5.7504	7	4	4	3	1	1	1	0	1	3	3	3	4	3	4	3	3	3	4	3	4	413080000	342960000	338300000	281700000	275960000	298770000	1.271	1.055	1.041	0.866	0.849	0.919	0.782	0.024422
A0A1S4BE22	histidinol dehydrogenase, chloroplastic-like	LOC107807270	14.6	52.915	16.137	17	5	3	2	3	4	3	2	3	5	5	5	4	4	4	3	3	3	2	2	2	598690000	542810000	660530000	439860000	325820000	423880000	1.201	1.089	1.325	0.882	0.653	0.85	0.66	0.0187762
A0A1S4BE26	probable ATP synthase 24 kDa subunit, mitochondrial	LOC107807235	47.1	27.583	40.639	44	10	10	5	5	6	9	10	9	6	5	6	10	10	9	6	5	6	10	10	9	2631300000	2096000000	2515500000	4266700000	4694800000	4383400000	0.767	0.611	0.733	1.243	1.368	1.277	1.842	0.00121732
A0A1S4BE42	GDSL esterase/lipase At3g26430-like	LOC107807325	10.1	42.644	7.1344	9	3	3	1	1	1	2	2	2	2	3	2	3	3	3	2	3	2	3	3	3	0	612950000	280320000	285360000	247500000	238980000		1.841	0.842	0.857	0.743	0.718	0.576	0.20766
A0A1S4BE66	fructose-1,6-bisphosphatase, cytosolic	LOC107807379	42.1	37.252	72.019	77	12	12	15	14	15	8	11	14	10	11	10	11	10	10	10	11	10	11	10	10	7454500000	5716700000	7613700000	4539800000	5322600000	5797700000	1.227	0.941	1.253	0.747	0.876	0.954	0.753	0.074382
A0A1S4BE88	Uroporphyrinogen decarboxylase	LOC107807289	50.6	43.183	102.86	108	13	6	23	23	19	13	14	16	12	13	12	13	12	11	6	6	6	6	5	5	11900000000	11177000000	10390000000	5259500000	7013700000	5547800000	1.392	1.308	1.215	0.615	0.821	0.649	0.533	0.0027957
A0A1S4BEA1	methylecgonone reductase-like	LOC107807409	6.5	36.437	3.2176	5	2	2	1	1	2	1	0	0	2	2	2	2	1	2	2	2	2	2	1	2	448550000	485980000	484130000	199630000	0	252310000	1.199	1.299	1.294	0.534		0.674	0.478	0.0040788
A0A1S4BEA5	phosphoenolpyruvate carboxylase 4-like	LOC107807412	4.1	117.59	4.926	4	4	4	2	1	0	0	1	0	2	1	1	2	2	1	2	1	1	2	2	1	0	0	0	45527000	0	0				1
A0A1S4BEC6	Histone H2B	LOC107807323	11.2	14.532	9.0298	12	1	1	3	3	3	1	0	2	1	1	1	1	1	1	1	1	1	1	1	1	0	0	0	0	0	106520000						1
A0A1S4BED5	kynurenine formamidase-like isoform X2	LOC107807372	15.9	30.633	6.9268	8	3	3	0	0	0	3	3	2	2	3	2	3	3	3	2	3	2	3	3	3	180070000	155330000	192460000	269390000	261440000	250940000	0.825	0.712	0.882	1.234	1.198	1.15	1.481	0.0039805
A0A1S4BEE0	40S ribosomal protein S12	LOC107807381	62.2	15.126	64.211	35	6	3	8	10	10	3	3	1	6	6	6	4	4	3	3	3	3	3	3	2	2560900000	3239200000	2571000000	899140000	1020700000	657420000	1.403	1.775	1.409	0.493	0.559	0.36	0.308	0.00145531
A0A1S4BEL6	multiple organellar RNA editing factor 3, mitochondrial-like	LOC107807427	5	28.952	2.3868	1	1	1	0	0	0	0	0	1	0	0	0	0	0	1	0	0	0	0	0	1	0	0	0	0	0	0
A0A1S4BES8	Polyadenylate-binding protein	LOC107807539	12.2	72.012	3.1785	1	6	1	0	0	0	1	0	0	5	4	3	3	2	2	0	0	0	1	0	0	0	0	0	0	0	0
A0A1S4BEZ8	Peroxidase	LOC107807567	14.3	36.013	3.1038	2	4	1	0	0	1	1	0	0	3	3	4	3	2	2	0	0	1	1	0	0	0	0	30216000	0	0	0			1
A0A1S4BF11	subtilisin-like protease SBT1.9	LOC107807543	9.3	83.365	4.7724	9	4	1	1	2	1	1	1	3	3	4	3	2	1	3	0	1	0	0	0	1	351200000	405950000	314790000	397510000	451090000	614260000	0.831	0.961	0.745	0.941	1.068	1.454	1.365	0.114379
A0A1S4BF29	protease Do-like 2, chloroplastic	LOC107807560	17.7	34.873	2.0437	1	3	1	0	0	0	0	0	1	1	2	2	2	2	3	0	0	0	0	0	1	0	0	0	0	0	13333000						1
A0A1S4BF60	dihydroorotase, mitochondrial-like isoform X2	LOC107807663	9.8	38.216	4.9572	7	3	3	2	1	1	1	1	1	2	3	1	3	3	3	2	3	1	3	3	3	341420000	211430000	0	290090000	324300000	477650000	1.038	0.643		0.882	0.986	1.452	1.317	0.36738
A0A1S4BFB7	rhodanese-like/PpiC domain-containing protein 12, chloroplastic	LOC107807675	33.8	33.799	80.43	36	8	8	9	7	6	5	4	5	7	7	7	5	6	7	7	7	7	5	6	7	1485000000	1177100000	1243800000	1112300000	982580000	1141400000	1.248	0.989	1.045	0.934	0.825	0.959	0.828	0.091939
A0A1S4BFD9	Peptidyl-prolyl cis-trans isomerase	LOC107807631	55.8	18.039	19.192	44	6	3	9	10	14	4	3	4	5	6	6	6	6	6	3	3	3	3	3	3	1505200000	4354500000	3169200000	1186000000	392650000	1211500000	0.764	2.211	1.609	0.602	0.199	0.615	0.309	0.0693
A0A1S4BFP2	cytochrome b5-like	LOC107807722	9.8	14.851	16.043	4	1	1	0	0	1	1	1	1	1	0	1	1	1	1	1	0	1	1	1	1	0	0	0	0	0	29871000						1
A0A1S4BG25	Chlorophyll a-b binding protein, chloroplastic	LOC107807890	65.3	28.104	-2	1	12	1	0	1	0	0	0	0	10	11	10	11	10	10	0	1	0	0	0	0	0	0	0	0	0	0
A0A1S4BG47	Chlorophyll a-b binding protein, chloroplastic	LOC107807889	66.8	28.116	31.247	26	13	0	5	5	5	4	3	4	12	12	12	13	12	12	0	0	0	0	0	0	2307400000	2474000000	1732300000	610930000	0	0	1.295	1.389	0.973	0.343			0.281
A0A1S4BG76	uncharacterized protein LOC107807925 isoform X3	LOC107807925	4.6	33.762	1.9612	2	1	1	0	0	0	1	1	0	1	1	1	1	1	1	1	1	1	1	1	1	0	0	0	0	0	58905000						1
A0A1S4BG83	amidase 1-like	LOC107807935	20.2	45.234	3.4543	1	5	1	0	0	0	0	0	1	3	3	4	4	4	4	0	1	1	0	1	1	0	0	0	0	0	22524000						1
A0A1S4BG88	14 kDa proline-rich protein DC2.15-like	LOC107807939	32.6	13.147	10.663	52	5	5	7	7	7	9	10	12	5	5	5	3	5	5	5	5	5	3	5	5	3151400000	3113100000	3048100000	9682100000	6358100000	6316800000	0.597	0.59	0.577	1.834	1.205	1.197	2.401	0.026282
A0A1S4BGD3	fasciclin-like arabinogalactan protein 7	LOC107807962	14.3	28.073	7.8408	10	3	3	3	3	2	0	0	2	2	3	2	3	3	3	2	3	2	3	3	3	1054900000	1129900000	1002800000	608200000	589940000	696920000	1.245	1.334	1.184	0.718	0.696	0.823	0.594	0.00109676
A0A1S4BGF8	syntaxin-51-like isoform X1	LOC107807990	10.3	25.888	3.0626	1	2	2	0	0	0	1	0	0	0	0	0	2	2	2	0	0	0	2	2	2	0	0	0	0	0	81392000						1
A0A1S4BGM4	Cytochrome b-c1 complex subunit 7	LOC107808039	36.6	14.48	12.948	12	4	4	1	2	1	3	3	2	2	3	3	3	4	3	2	3	3	3	4	3	527770000	593530000	454130000	870200000	703880000	677430000	0.827	0.931	0.712	1.364	1.104	1.062	1.429	0.031419
A0A1S4BGN0	probable polyribonucleotide nucleotidyltransferase 1, chloroplastic	LOC107808053	6.9	59.675	7.8329	5	3	2	2	1	1	1	0	0	2	1	1	2	1	3	1	0	0	1	1	2	153940000	0	0	0	0	69989000	1.375					0.625	0.455
A0A1S4BGN4	26S proteasome non-ATPase regulatory subunit 4 homolog	LOC107808066	24.5	42.452	3.1942	3	7	1	0	0	0	2	0	1	4	6	4	6	5	6	0	0	0	1	1	1	0	0	0	0	0	177630000						1
A0A1S4BGQ7	Alpha-mannosidase	LOC107808067	2.6	76.894	1.7418	2	2	1	0	0	0	1	0	1	1	1	1	2	2	2	0	0	0	1	1	1	0	0	0	0	0	58032000						1
A0A1S4BGT6	glucosidase 2 subunit beta-like	LOC107808091	8	72.995	16.969	13	4	4	2	2	2	1	4	2	4	4	4	4	4	4	4	4	4	4	4	4	376930000	300890000	298730000	139910000	174140000	136440000	1.585	1.265	1.256	0.588	0.732	0.574	0.461	0.0020589
A0A1S4BH10	heterogeneous nuclear ribonucleoprotein 1-like	LOC107808160	28.9	36.257	2.1604	3	8	1	0	0	0	1	1	1	6	6	5	8	8	8	0	0	0	1	1	1	0	0	0	0	0	20164000						1
A0A1S4BHA3	cinnamoyl-CoA reductase 1-like	LOC107808266	15.8	35.666	9.3446	14	5	5	3	2	3	2	1	3	4	4	4	3	3	3	4	4	4	3	3	3	440390000	491030000	544430000	500840000	534350000	614940000	0.845	0.942	1.045	0.961	1.026	1.18	1.118	0.26412
A0A1S4BHI1	5'-nucleotidase domain-containing protein 4-like isoform X2	LOC107808313	14.2	70.543	12.824	8	5	5	2	1	0	2	0	3	3	3	4	5	3	4	3	3	4	5	3	4	362570000	0	272960000	271250000	0	0	1.2		0.903	0.897			0.853
A0A1S4BHM7	splicing factor 3B subunit 2-like	LOC107808380	5.8	67.296	3.3073	2	2	2	1	0	1	0	0	0	1	1	2	2	2	2	1	1	2	2	2	2	0	0	0	0	0	110110000						1
A0A1S4BHQ9	universal stress protein MT2085-like	LOC107808392	5.4	24.307	8.7085	2	1	1	0	1	1	0	0	0	1	1	1	1	0	1	1	1	1	1	0	1	0	0	0	0	0	44731000						1
A0A1S4BHW2	eukaryotic translation initiation factor 1A-like	LOC107808437	14.7	16.346	9.9182	4	2	2	0	0	0	1	1	2	1	1	1	1	1	2	1	1	1	1	1	2	0	0	0	0	0	256040000						1
A0A1S4BI04	inositol-3-phosphate synthase-like	LOC107808474	44.1	56.436	3.6079	1	16	1	1	0	0	0	0	0	15	11	13	13	13	14	1	0	0	0	0	0	17965000	0	0	0	0	0	1
A0A1S4BI32	ACT domain-containing protein DS12, chloroplastic-like	LOC107808454	56.1	30.962	105.26	79	13	3	16	13	15	11	13	11	13	12	12	12	12	11	3	3	3	3	3	3	7327200000	7059500000	7055400000	5490300000	5494500000	5136100000	1.17	1.128	1.127	0.877	0.878	0.82	0.752	0.00037769
A0A1S4BIA9	beta-fructofuranosidase, insoluble isoenzyme 1-like	LOC107808557	10	65.792	2.092	2	4	1	0	0	0	0	1	1	0	0	0	4	4	4	0	0	0	1	1	1	0	0	0	0	0	31462000						1
A0A1S4BIB8	craniofacial development protein 2-like	LOC107808567	3.2	24.978	2.4221	5	1	1	0	2	0	1	1	1	1	1	0	1	1	1	1	1	0	1	1	1	0	0	0	0	0	91186000						1
A0A1S4BIB9	protein THYLAKOID FORMATION1, chloroplastic-like	LOC107808613	25.6	33.949	28.039	24	5	5	4	2	4	5	4	5	3	3	5	5	4	5	3	3	5	5	4	5	1069100000	1147700000	1116700000	955490000	1056900000	1082100000	0.998	1.071	1.042	0.892	0.987	1.01	0.929	0.158345
A0A1S4BIG4	NADH dehydrogenase [ubiquinone] iron-sulfur protein 1, mitochondrial	LOC107808648	14.6	80.322	8.1062	9	7	3	2	2	2	1	1	1	7	5	5	5	2	5	3	3	2	2	2	2	242940000	252500000	224480000	0	0	0	1.012	1.052	0.935
A0A1S4BIL1	Expansin	LOC107808676	11.6	26.588	19.413	1	2	2	0	1	0	0	0	0	1	1	0	2	1	1	1	1	0	2	1	1	0	0	0	294260000	0	0				1
A0A1S4BIM7	methyl-CpG-binding domain-containing protein 11-like	LOC107808673	5.6	54.975	3.0877	3	2	1	0	0	0	1	1	1	1	1	0	1	2	2	0	0	0	1	1	1	0	0	0	0	0	81844000						1
A0A1S4BIN6	ABC transporter F family member 3-like	LOC107808702	7.5	80.375	8.8348	4	4	4	0	0	0	1	1	2	2	2	2	4	4	4	2	2	2	4	4	4	0	0	0	201350000	120010000	158000000				1.26	0.751	0.989
A0A1S4BJ05	probable inactive shikimate kinase like 1, chloroplastic	LOC107808816	6.9	30.593	3.0682	2	2	1	1	0	1	0	0	0	2	2	2	2	1	0	1	1	1	1	0	0	0	0	0	0	61940000	0					1
A0A1S4BJ08	Peptidyl-prolyl cis-trans isomerase	LOC107808823	19.1	21.363	5.1531	0	2	1	0	0	0	0	0	0	1	2	1	1	2	1	1	1	0	0	1	0	0	0	0	0	0	0
A0A1S4BJ46	Peptidylprolyl isomerase	LOC107808853	53.8	22.281	73.235	32	5	5	6	5	7	4	5	5	4	4	4	3	4	4	4	4	4	3	4	4	1490000000	1230400000	1115600000	1325600000	1249900000	1696900000	1.103	0.91	0.826	0.981	0.925	1.256	1.114	0.44896
A0A1S4BJ58	rubisco accumulation factor 2, chloroplastic-like	LOC107808875	22.9	50.442	39.602	27	10	4	5	3	7	4	5	3	5	7	9	9	8	8	2	2	3	4	4	4	1100000000	1082800000	1037100000	982740000	933350000	852820000	1.102	1.085	1.039	0.985	0.935	0.854	0.86	0.028138
A0A1S4BJ77	Tryptophan synthase	LOC107808897	7.9	51.142	7.6829	7	2	2	1	2	1	2	0	1	2	1	2	2	1	2	2	1	2	2	1	2	216150000	0	237980000	183460000	0	181310000	1.056		1.162	0.896		0.886	0.803	0.045596
A0A1S4BJ94	probable NAD(P)H dehydrogenase (Quinone) FQR1-like 1	LOC107808878	38.4	21.547	27.068	4	7	1	0	1	0	1	1	1	6	6	6	7	7	6	0	1	0	1	1	1	0	0	0	0	0	190400000						1
A0A1S4BJB5	Peroxidase	LOC107808896	21.3	38.738	14.034	28	7	6	6	6	4	5	3	4	7	7	6	6	5	5	6	6	5	5	4	4	1381200000	1359200000	1537900000	985500000	963470000	1253900000	1.108	1.09	1.233	0.79	0.773	1.006	0.749	0.033582
A0A1S4BJF2	uncharacterized protein LOC107808940	LOC107808940	3.1	49.075	-2	0	1	1	0	0	0	0	0	0	1	1	1	1	1	0	1	1	1	1	1	0	0	0	0	0	0	0
A0A1S4BJI3	serine/arginine-rich splicing factor SC35-like isoform X2	LOC107808979	4.9	28.63	2.96	4	1	1	0	1	0	1	1	1	1	1	0	1	1	1	1	1	0	1	1	1	0	0	0	0	0	167630000						1
A0A1S4BJT9	tocopherol O-methyltransferase, chloroplastic-like isoform X1	LOC107809106	24.6	40.498	12.237	11	6	6	3	2	2	2	1	1	5	3	2	4	1	4	5	3	2	4	1	4	601010000	434670000	459460000	0	0	0	1.206	0.872	0.922
A0A1S4BJV8	aspartic proteinase A1-like	LOC107809122	29.5	36.551	3.053	7	8	1	2	2	0	2	0	1	7	7	7	8	8	7	1	1	1	1	1	1	376150000	516940000	371360000	359080000	311500000	302770000	1.009	1.386	0.996	0.963	0.835	0.812	0.77	0.103659
A0A1S4BKP7	30S ribosomal protein 3, chloroplastic-like	LOC107809317	40	19.599	54.169	8	4	4	0	0	0	3	3	2	2	1	1	4	4	4	2	1	1	4	4	4	0	0	0	315610000	340510000	300740000				0.99	1.068	0.943
A0A1S4BKQ6	putative mediator of RNA polymerase II transcription subunit 8	LOC107809381	2.3	71.522	2.3816	4	1	1	1	2	1	0	0	0	1	1	1	1	0	0	1	1	1	1	0	0	0	0	0	53060000	0	0				1
A0A1S4BKR7	Protein disulfide-isomerase	LOC107809379	30.4	57.072	114.81	59	13	5	9	8	10	12	11	9	12	12	12	12	12	12	5	5	5	5	5	5	5006600000	5030700000	5699600000	6160900000	6447100000	6135800000	0.871	0.875	0.992	1.072	1.122	1.068	1.191	0.0177553
A0A1S4BKT1	uncharacterized protein At4g28440-like	LOC107809353	26.2	17.477	10.182	14	3	3	2	2	3	2	2	3	2	2	2	2	2	3	2	2	2	2	2	3	292100000	263360000	358700000	439580000	351090000	341320000	0.857	0.772	1.052	1.289	1.03	1.001	1.238	0.1495
A0A1S4BKW8	Ribosomal protein	LOC107809424	35.9	37.046	52.484	103	12	8	16	14	18	19	19	17	8	9	9	12	12	12	4	5	5	8	8	8	8134500000	8133600000	9601300000	9874800000	12377000000	8843600000	0.857	0.857	1.011	1.04	1.304	0.931	1.202	0.193759
A0A1S4BKX5	NADH dehydrogenase [ubiquinone] iron-sulfur protein 4, mitochondrial-like isoform X2	LOC107809418	35.3	17.588	12.889	8	4	4	0	0	0	2	2	4	1	1	1	3	3	4	1	1	1	3	3	4	0	0	0	708060000	647810000	658290000				1.055	0.965	0.98
A0A1S4BKX7	L-ascorbate peroxidase 2, cytosolic	LOC107809385	34.4	27.618	7.5225	11	7	4	1	1	2	3	3	1	6	6	6	6	7	5	3	3	3	3	4	2	307680000	317390000	284640000	359980000	298300000	289810000	0.994	1.025	0.919	1.163	0.963	0.936	1.042	0.64414
A0A1S4BL24	rho-N domain-containing protein 1, chloroplastic-like	LOC107809466	13.2	30.476	7.0755	10	3	3	1	2	2	2	2	1	2	3	3	2	2	2	2	3	3	2	2	2	222630000	191150000	188580000	146920000	158310000	152570000	1.26	1.082	1.067	0.831	0.896	0.863	0.76	0.0090638
A0A1S4BL48	trifunctional UDP-glucose 4,6-dehydratase/UDP-4-keto-6-deoxy-D-glucose 3,5-epimerase/UDP-4-keto-L-rhamnose-reductase RHM1-like	LOC107809479	21.8	75.402	19.931	16	11	7	1	3	2	3	4	3	8	7	7	8	10	8	4	3	3	5	7	5	440000000	627130000	410880000	544030000	422510000	446040000	0.913	1.302	0.853	1.129	0.877	0.926	0.956	0.83598
A0A1S4BL50	protein MEMO1-like	LOC107809489	11.3	32.648	1.7398	2	2	1	2	0	0	0	0	0	1	1	1	1	1	1	1	1	1	0	0	0	243500000	161890000	0	0	0	0	1.201	0.799
A0A1S4BL57	enoyl-[acyl-carrier-protein] reductase [NADH], chloroplastic-like	LOC107809441	42.1	41.765	93.498	52	11	3	10	11	11	6	8	6	11	11	9	10	9	9	3	3	2	2	2	2	10040000000	8962000000	9356100000	5551600000	5588100000	6450300000	1.311	1.17	1.222	0.725	0.73	0.842	0.62	0.00125521
A0A1S4BL86	Glutamate decarboxylase	LOC107809522	30.6	55.951	132.7	58	11	1	9	9	8	11	10	11	9	9	9	9	7	10	0	1	0	1	1	1	2120200000	2715200000	2745000000	2652600000	3489900000	3054800000	0.758	0.971	0.982	0.949	1.248	1.092	1.213	0.169022
A0A1S4BL98	Isocitrate dehydrogenase [NADP]	LOC107809524	20.7	54.992	4.4838	5	9	2	0	0	0	2	2	1	9	8	8	9	9	8	2	1	1	2	2	1	69369000	0	0	368120000	460530000	0	0.232			1.23	1.538		5.966
A0A1S4BLA4	biotin synthase-like	LOC107809497	5.1	42.034	3.1051	1	1	1	0	0	0	1	0	0	1	1	0	1	1	1	1	1	0	1	1	1	0	0	0	0	0	11755000						1
A0A1S4BLF6	Proteasome subunit alpha type	LOC107809579	24.9	27.182	6.6038	5	5	1	1	0	1	1	1	1	5	5	5	4	4	4	1	1	1	1	1	1	0	0	0	0	0	76458000						1
A0A1S4BLJ7	serine/arginine-rich splicing factor RSZ22A-like isoform X2	LOC107809617	19.1	20.651	10.016	12	3	3	1	2	2	1	3	3	2	2	2	3	2	3	2	2	2	3	2	3	611300000	443700000	612200000	622010000	609190000	647440000	1.034	0.751	1.036	1.053	1.031	1.096	1.127	0.29516
A0A1S4BLK5	elicitor-responsive protein 3-like	LOC107809618	18.1	16.034	4.289	4	2	2	0	0	1	1	1	1	1	1	1	2	2	2	1	1	1	2	2	2	0	0	0	0	0	161380000						1
A0A1S4BLL1	alpha-L-arabinofuranosidase 1-like	LOC107809578	14.1	73.971	1.9386	0	8	1	0	0	0	0	0	0	6	6	6	8	8	8	0	0	0	1	1	1	0	0	0	0	0	49120000						1
A0A1S4BLM1	outer envelope protein 64, chloroplastic-like	LOC107809634	2.7	63.941	3.0982	4	1	1	0	0	1	1	1	1	0	1	1	1	1	1	0	1	1	1	1	1	0	0	0	0	0	27461000						1
A0A1S4BLU8	20 kDa chaperonin, chloroplastic-like	LOC107809711	51.4	26.226	139.91	74	11	8	16	12	14	11	11	10	9	8	9	11	11	11	6	5	6	8	8	8	7123000000	7039200000	6993700000	7324900000	7884100000	7924000000	0.965	0.954	0.947	0.992	1.068	1.073	1.093	0.027236
A0A1S4BLV1	ATP-dependent Clp protease ATP-binding subunit CLPT1, chloroplastic-like	LOC107809674	21.7	25.971	21.354	5	3	2	0	0	0	1	2	2	0	2	1	1	2	3	0	1	1	1	2	2	0	0	0	0	150640000	149400000					1.004	0.996
A0A1S4BLZ2	outer envelope pore protein 16-3, chloroplastic/mitochondrial	LOC107809748	32.7	16.767	21.862	20	4	4	3	3	4	3	3	4	3	4	3	3	4	4	3	4	3	3	4	4	556440000	603060000	666520000	472530000	413640000	400170000	1.073	1.163	1.285	0.911	0.797	0.771	0.704	0.0085841
A0A1S4BM35	lichenase-like	LOC107809780	9	35.898	6.5328	9	3	1	1	1	1	2	1	3	2	2	2	3	3	3	1	1	1	1	1	1	0	0	0	692400000	953050000	898190000				0.817	1.124	1.059
A0A1S4BM69	60S ribosomal protein L28-1-like	LOC107809779	38.5	15.762	1.9126	3	5	1	1	1	1	0	0	0	4	4	4	3	4	3	1	1	1	0	0	0	0	0	35132000	0	0	0			1
A0A1S4BM72	dihydropyrimidine dehydrogenase (NADP(+)), chloroplastic-like	LOC107809767	18.9	46.984	39.988	28	7	7	4	5	7	4	3	5	7	5	6	5	7	6	7	5	6	5	7	6	771860000	1026700000	862360000	1540300000	1347500000	1335100000	0.673	0.895	0.752	1.343	1.174	1.164	1.587	0.0079982
A0A1S4BMB0	Chlorophyll a-b binding protein, chloroplastic	LOC107809852	65.7	28.665	12.576	23	13	1	7	7	6	1	1	1	12	11	10	12	12	11	1	1	1	1	1	1	794950000	1088700000	816590000	0	0	0	0.883	1.21	0.907
A0A1S4BMB4	2,3-dimethylmalate lyase-like	LOC107809819	9.7	60.051	9.5025	8	3	3	0	1	2	2	2	1	1	1	2	2	2	2	1	1	2	2	2	2	0	0	0	128490000	118390000	121200000				1.047	0.965	0.988
A0A1S4BMH4	uncharacterized protein LOC107809875 isoform X4	LOC107809875	8.4	35.717	2.4006	1	2	2	0	0	0	0	0	1	0	0	0	1	1	2	0	0	0	1	1	2	0	0	0	0	0	43462000						1
A0A1S4BMJ4	early nodulin-like protein 2	LOC107809888	11.5	39.014	20.549	28	4	2	3	4	5	5	6	5	3	3	3	4	4	4	2	2	2	2	2	2	3318800000	3549900000	3153800000	4730600000	4826200000	5060800000	0.808	0.864	0.768	1.152	1.175	1.232	1.459	0.00066223
A0A1S4BMK1	soluble inorganic pyrophosphatase-like	LOC107809932	43.9	24.074	30.9	35	6	5	5	7	7	6	4	6	4	5	5	4	5	5	4	4	4	4	4	4	1942700000	1826300000	1538400000	1082500000	1266700000	1295400000	1.302	1.224	1.031	0.726	0.849	0.868	0.687	0.0140013
A0A1S4BMP5	40S ribosomal protein S9-2-like	LOC107809937	17.5	21.584	6.4243	4	3	3	1	0	0	1	1	1	2	2	1	2	3	3	2	2	1	2	3	3	0	0	0	0	0	237300000						1
A0A1S4BMQ0	Ribulose-phosphate 3-epimerase	LOC107809939	9.3	24.334	38.279	9	1	1	2	2	2	1	1	1	1	1	1	1	1	1	1	1	1	1	1	1	447490000	516650000	417650000	0	286430000	0	1.073	1.239	1.001		0.687		0.622
A0A1S4BMS0	heme-binding-like protein At3g10130, chloroplastic	LOC107809960	10.4	33.442	4.8326	3	3	3	2	1	0	0	0	0	2	2	3	1	2	2	2	2	3	1	2	2	189620000	254040000	251420000	0	0	0	0.818	1.096	1.085
A0A1S4BMU1	Suppressor of G2 allele of SKP1	LOC107809968	30	41.286	29.869	18	8	8	2	1	3	4	4	4	5	5	6	5	7	6	5	5	6	5	7	6	721420000	752420000	765270000	732870000	699710000	809270000	0.966	1.007	1.025	0.981	0.937	1.084	1.001	0.99638
A0A1S4BMX4	Malate dehydrogenase	LOC107810010	56.9	35.439	323.31	122	14	9	21	20	23	18	20	20	14	14	14	14	14	14	9	9	9	9	9	9	45490000000	41739000000	39159000000	25458000000	24348000000	26956000000	1.344	1.233	1.157	0.752	0.719	0.796	0.607	0.00068339
A0A1S4BN22	S-adenosylmethionine synthase	LOC107810046	46.1	43.249	14.702	20	12	3	2	3	4	3	4	4	11	9	11	12	12	12	2	3	3	3	3	3	874870000	903090000	830320000	1308700000	974880000	917670000	0.904	0.933	0.858	1.352	1.007	0.948	1.227	0.161182
A0A1S4BNA9	UTP--glucose-1-phosphate uridylyltransferase	LOC107810120	53.4	51.906	1.8304	3	22	0	0	0	0	1	1	1	15	16	16	19	20	19	0	0	0	0	0	0	0	0	0	0	0	650010000						1
A0A1S4BNE4	zingipain-2-like	LOC107810159	14.8	48.04	3.4944	1	5	1	0	0	0	0	1	0	1	2	1	4	5	3	0	0	0	0	1	0	0	0	0	0	51439000	0					1
A0A1S4BNE9	glycine-rich protein 2-like	LOC107810166	11.9	15.129	2.4369	2	1	1	1	1	0	0	0	0	1	1	0	0	0	0	1	1	0	0	0	0	0	20845000	0	0	0	0		1
A0A1S4BNK5	stem-specific protein TSJT1-like	LOC107810217	37.8	27.341	66.678	22	8	8	3	3	6	2	5	3	7	7	6	5	6	5	7	7	6	5	6	5	1261400000	1133400000	991110000	783620000	850490000	983640000	1.261	1.133	0.991	0.783	0.85	0.983	0.773	0.055739
A0A1S4BNK6	uncharacterized protein LOC107810195	LOC107810195	1.3	85.101	-2	0	1	1	0	0	0	0	0	0	0	0	0	1	0	0	0	0	0	1	0	0	0	0	0	0	0	0
A0A1S4BNK8	putative methyltransferase DDB_G0268948	LOC107810220	25.2	25.544	22.816	10	5	5	0	2	1	2	3	2	2	2	1	3	4	3	2	2	1	3	4	3	273090000	230550000	0	0	336780000	220580000	1.03	0.869			1.27	0.832	1.107	0.7507
A0A1S4BNM9	Elongation factor G, mitochondrial	LOC107810234	10.2	73.77	11.271	11	4	4	1	1	0	3	2	4	3	2	3	4	3	4	3	2	3	4	3	4	0	0	210060000	313720000	327820000	240030000			0.77	1.15	1.201	0.88	1.399
A0A1S4BNN3	3-hydroxyisobutyryl-CoA hydrolase-like protein 1, mitochondrial isoform X1	LOC107810235	6.4	44.921	3.2711	5	2	2	1	2	2	0	0	0	2	2	2	1	1	1	2	2	2	1	1	1	79200000	82553000	0	0	0	0	0.979	1.021
A0A1S4BNP6	chaperonin 60 subunit beta 2, chloroplastic	LOC107810219	53.1	63.166	323.31	178	29	23	31	26	31	23	39	28	23	23	23	27	27	26	19	19	18	21	21	21	38803000000	37638000000	36145000000	22028000000	20400000000	21873000000	1.316	1.277	1.226	0.747	0.692	0.742	0.571	6.093e-05
A0A1S4BNP9	outer envelope pore protein 24, chloroplastic-like	LOC107810257	20.7	23.304	5.6481	5	3	3	2	0	1	1	0	1	2	1	1	2	2	2	2	1	1	2	2	2	195000000	0	0	0	108740000	0	1.284				0.716		0.558
A0A1S4BNQ8	Protein-lysine N-methyltransferase LOC107810267	LOC107810267	9.3	36.682	10.691	8	3	3	3	2	3	0	0	0	3	3	3	1	0	0	3	3	3	1	0	0	179790000	164870000	186470000	0	0	0	1.016	0.931	1.053
A0A1S4BNR1	nuclear pore complex protein NUP62-like	LOC107810236	3.1	73.573	3.294	2	2	2	0	1	0	0	0	1	2	2	2	2	1	2	2	2	2	2	1	2	0	124730000	0	0	0	140900000		0.939				1.061	1.13
A0A1S4BNV8	uncharacterized protein LOC107810292	LOC107810292	13	31.596	5.0487	5	2	2	1	0	0	1	1	2	1	2	1	2	1	2	1	2	1	2	1	2	0	116960000	0	134580000	0	202970000		0.772		0.888		1.34	1.443
A0A1S4BNW5	Alpha-1,4 glucan phosphorylase	LOC107810306	30.7	110.35	23.085	16	18	4	3	1	4	2	3	3	13	12	13	18	15	17	2	2	2	4	3	4	244360000	153820000	157150000	214450000	178140000	206670000	1.27	0.799	0.817	1.114	0.926	1.074	1.079	0.58094
A0A1S4BP24	ATPase ASNA1 homolog	LOC107810367	22.9	25.686	8.6633	18	4	4	3	4	3	3	2	3	3	3	3	3	3	3	3	3	3	3	3	3	211460000	208960000	222800000	197560000	210890000	234280000	0.987	0.975	1.04	0.922	0.984	1.093	0.999	0.95678
A0A1S4BP54	serine/threonine-protein phosphatase 2A 65 kDa regulatory subunit A beta isoform	LOC107810392	14.7	65.509	19.007	15	5	3	3	2	3	1	3	3	3	5	3	4	3	4	2	3	2	2	2	3	129840000	91031000	96204000	67271000	138070000	116670000	1.219	0.855	0.903	0.632	1.296	1.095	1.015	0.95054
A0A1S4BPA3	rhodanese-like domain-containing protein 11, chloroplastic isoform X2	LOC107810440	11	28.622	5.2683	2	2	2	0	2	0	0	0	0	1	2	1	0	0	1	1	2	1	0	0	1	0	0	0	0	0	20554000						1
A0A1S4BPE0	LOW QUALITY PROTEIN: WD-40 repeat-containing protein MSI4-like	LOC107810461	7.5	54.25	22.517	10	3	3	3	1	1	2	1	2	2	2	2	1	1	2	2	2	2	1	1	2	365870000	380040000	320880000	271570000	0	268250000	1.139	1.183	0.999	0.845		0.835	0.759	0.025817
A0A1S4BPJ9	uncharacterized protein LOC107810531	LOC107810531	1.1	94.162	2.3305	0	1	1	0	0	0	0	0	0	1	1	1	0	0	0	1	1	1	0	0	0	0	0	0	0	0	0
A0A1S4BPM7	defensin-like protein P322	LOC107810540	21.8	8.7323	6.666	1	1	1	0	0	0	0	1	0	0	0	0	1	1	1	0	0	0	1	1	1	0	0	0	0	0	40671000						1
A0A1S4BPP4	mitotic checkpoint protein BUB3.1-like	LOC107810550	7.6	37.786	3.5595	1	2	2	0	0	0	0	1	0	2	1	1	1	2	2	2	1	1	1	2	2	0	0	0	0	0	77278000						1
A0A1S4BQ02	cytochrome P450 97B2, chloroplastic-like isoform X2	LOC107810668	5.7	60.752	2.0779	1	2	2	1	0	0	0	0	0	1	2	1	0	2	1	1	2	1	0	2	1	0	0	0	0	66404000	0					1
A0A1S4BQ99	alpha-1,4-glucan-protein synthase [UDP-forming] 2	LOC107810758	61.7	41.228	56.052	73	15	3	11	16	12	7	13	14	12	13	13	11	11	13	1	1	1	1	2	2	4288900000	4662100000	4670900000	3156000000	3789400000	3580600000	1.066	1.158	1.161	0.784	0.942	0.89	0.773	0.0131187
A0A1S4BQD1	uncharacterized protein C167.05-like	LOC107810745	22.8	17.86	9.9066	8	3	3	1	1	1	2	1	2	2	3	2	2	2	2	2	3	2	2	2	2	0	132650000	0	661150000	450800000	870180000		0.251		1.251	0.853	1.646	4.98
A0A1S4BQH6	Proteasome subunit beta type	LOC107810801	56.8	25.165	120.01	29	8	4	4	3	3	8	5	6	4	6	3	6	6	5	1	3	1	3	3	2	1201400000	908780000	1020000000	1505500000	1423000000	1209200000	0.992	0.75	0.842	1.243	1.175	0.998	1.322	0.054418
A0A1S4BQJ5	Serine/threonine-protein phosphatase	LOC107810848	2.5	102.86	4.1955	0	1	1	0	0	0	0	0	0	1	1	0	1	0	0	1	1	0	1	0	0	0	0	0	26120000	0	0				1
A0A1S4BQS1	uncharacterized protein LOC107810895 isoform X2	LOC107810895	7.2	44.344	4.2741	4	2	2	1	1	0	1	1	0	2	1	2	2	2	2	2	1	2	2	2	2	249320000	0	0	215980000	337880000	0	0.931			0.807	1.262		1.111
A0A1S4BQT4	ATP-dependent 6-phosphofructokinase	LOC107810931	11.6	59.902	19.043	8	5	3	0	2	2	2	1	1	2	4	4	3	4	4	0	2	2	1	2	2	0	186820000	267860000	187020000	200280000	205030000		0.892	1.279	0.893	0.956	0.979	0.868	0.43232
A0A1S4BQV3	pyridoxal reductase, chloroplastic isoform X2	LOC107810859	2.2	35.872	2.0165	2	1	1	1	0	1	0	0	0	1	1	1	0	0	0	1	1	1	0	0	0	0	0	109600000	0	0	0			1
A0A1S4BR13	homoserine kinase-like	LOC107811011	31	40.068	19.174	16	5	5	2	2	1	3	3	5	3	4	2	3	4	5	3	4	2	3	4	5	369660000	353090000	232390000	381620000	220130000	339100000	1.17	1.117	0.735	1.208	0.697	1.073	0.985	0.93142
A0A1S4BR43	thylakoid lumenal 16.5 kDa protein, chloroplastic-like	LOC107811031	38.3	24.104	34.694	8	6	2	1	1	1	2	2	1	5	5	6	5	5	4	1	1	2	2	2	1	0	0	80889000	520120000	0	0			0.269	1.731			6.435
A0A1S4BR65	methyl-CpG-binding domain-containing protein 11-like isoform X2	LOC107811030	11.2	35.951	17.08	6	2	2	0	0	0	2	2	2	1	1	1	2	2	2	1	1	1	2	2	2	0	0	0	255300000	241080000	223010000				1.065	1.005	0.93
A0A1S4BR79	Ubiquitin carboxyl-terminal hydrolase	LOC107811059	3.9	87.854	2.7991	8	2	2	3	1	1	1	1	1	2	1	1	2	1	1	2	1	1	2	1	1	114980000	0	0	94388000	0	0	1.098			0.902			0.821
A0A1S4BR85	uncharacterized protein LOC107811043	LOC107811043	4.4	59.485	8.621	1	1	1	0	1	0	0	0	0	1	1	1	0	1	1	1	1	1	0	1	1	0	0	0	0	0	8838200						1
A0A1S4BRD0	5-methyltetrahydropteroyltriglutamate-- homocysteine methyltransferase-like	LOC107811094	42.1	84.678	56.504	37	27	2	8	5	7	7	5	5	24	24	24	24	22	23	2	2	2	2	2	2	1425400000	1213000000	1268200000	1464800000	1846400000	1831300000	0.945	0.804	0.841	0.971	1.224	1.214	1.316	0.039095
A0A1S4BRF9	Pectate lyase	LOC107811053	3.7	48.806	3.1929	1	1	1	0	0	0	0	0	1	0	0	0	0	0	1	0	0	0	0	0	1	0	0	0	0	0	0
A0A1S4BRU0	nodal modulator 3	LOC107811149	0.9	131.82	2.8224	3	1	1	1	1	1	0	0	0	1	1	1	0	1	1	1	1	1	0	1	1	0	0	0	0	0	25636000						1
A0A1S4BRV0	phosphoglucan, water dikinase, chloroplastic-like	LOC107811155	6.5	36.132	5.8328	10	2	2	2	2	2	2	1	1	2	2	2	2	2	1	2	2	2	2	2	1	227350000	228560000	224730000	197040000	176250000	0	1.079	1.084	1.066	0.935	0.836		0.823	0.177116
A0A1S4BRV8	universal stress protein A-like protein	LOC107811250	40.9	17.493	12.597	18	4	4	2	3	4	4	2	3	2	2	3	4	2	4	2	2	3	4	2	4	621610000	641690000	537640000	780100000	795810000	607730000	0.936	0.966	0.81	1.175	1.198	0.915	1.212	0.139756
A0A1S4BRW7	bifunctional epoxide hydrolase 2-like	LOC107811262	18.3	35.426	4.6546	4	3	3	1	0	0	1	0	2	3	3	1	1	0	2	3	3	1	1	0	2	78783000	103690000	0	0	0	197920000	0.621	0.818				1.561	2.17
A0A1S4BRZ6	endonuclease 4-like	LOC107811282	7.4	34.111	4.0124	4	2	2	0	1	0	1	1	1	1	1	1	1	2	1	1	1	1	1	2	1	0	0	0	0	3547000000	0					1
A0A1S4BS12	MLP-like protein 423	LOC107811017	51.3	16.848	19.739	33	8	8	4	4	5	6	5	9	7	6	7	8	8	7	7	6	7	8	8	7	1164800000	1241500000	1319400000	2110800000	2670000000	2108800000	0.658	0.702	0.746	1.193	1.509	1.192	1.849	0.0021351
A0A1S4BS40	LL-diaminopimelate aminotransferase, chloroplastic-like	LOC107811239	35.7	50.125	86.38	63	12	12	10	8	12	10	12	11	12	11	11	12	10	10	12	11	11	12	10	10	6275300000	5221900000	5776200000	5137000000	5138100000	4901500000	1.16	0.966	1.068	0.95	0.95	0.906	0.879	0.083015
A0A1S4BS83	protein MEMO1-like	LOC107811354	14.8	32.549	11.173	4	2	1	0	0	0	1	2	1	0	0	0	2	2	2	0	0	0	1	1	1	0	0	0	0	0	97845000						1
A0A1S4BS96	ATP-dependent Clp protease proteolytic subunit	LOC107811365	5.5	29.362	6.8221	6	1	1	1	1	1	1	1	1	1	1	1	1	1	1	1	1	1	1	1	1	0	0	0	0	0	165990000						1
A0A1S4BSA2	oxygen-evolving enhancer protein 1, chloroplastic-like	LOC107811352	46.3	43.035	300.45	479	22	1	105	111	110	59	45	49	20	21	20	19	19	20	1	1	1	1	1	1	65538000000	66137000000	70084000000	66022000000	66414000000	57729000000	1.003	1.012	1.073	1.011	1.017	0.884	0.943	0.29778
A0A1S4BSD0	betaine aldehyde dehydrogenase, chloroplastic-like isoform X2	LOC107811392	25.4	52.4	19.357	16	9	2	5	2	2	2	3	2	6	6	8	6	7	7	1	1	1	2	2	2	372440000	265990000	291290000	243610000	241670000	253870000	1.339	0.956	1.047	0.876	0.869	0.913	0.795	0.164497
A0A1S4BSD9	heat shock factor-binding protein 1-like	LOC107811395	20.5	9.7426	2.5013	3	1	1	1	0	0	1	1	0	1	0	0	1	1	1	1	0	0	1	1	1	0	0	0	0	0	50667000						1
A0A1S4BSH6	Chlorophyll a-b binding protein, chloroplastic	LOC107811419	53.4	27.688	87.44	82	8	1	19	20	18	10	8	7	7	8	8	6	8	8	1	1	1	1	1	1	3200200000	3094000000	2687200000	1041000000	596740000	665030000	1.702	1.645	1.429	0.554	0.317	0.354	0.256	0.00148307
A0A1S4BSK7	Plastocyanin	LOC107811439	27.8	17.065	41.576	22	2	1	4	6	4	3	3	2	2	2	2	2	2	2	1	1	1	1	1	1	706750000	736870000	0	907400000	916740000	716320000	0.887	0.925		1.139	1.151	0.899	1.173	0.24056
A0A1S4BSM0	Endoglucanase	LOC107811383	3.9	68.493	4.0741	2	2	2	0	0	0	0	1	1	0	0	0	1	1	2	0	0	0	1	1	2	0	0	0	170150000	0	0				1
A0A1S4BSQ8	prohibitin-1, mitochondrial	LOC107811497	47.2	31.9	126.61	63	13	4	12	11	9	12	10	9	12	12	13	11	11	10	4	4	4	4	4	4	3728700000	3655300000	3650400000	4699100000	5883700000	5099100000	0.837	0.821	0.82	1.055	1.321	1.145	1.421	0.034363
A0A1S4BSS6	photosystem II 5 kDa protein, chloroplastic-like	LOC107811505	10.8	11.751	2.6818	15	1	1	4	2	3	3	1	2	1	1	1	1	1	1	1	1	1	1	1	1	0	0	0	4341200000	5192100000	4854600000				0.905	1.083	1.012
A0A1S4BT67	UBP1-associated protein 2C-like	LOC107811627	21.9	43.699	58.038	35	8	7	7	6	8	5	5	4	8	8	8	8	7	8	7	7	7	7	6	7	1855700000	1842300000	1996100000	1564900000	1842700000	1620500000	1.038	1.031	1.117	0.876	1.031	0.907	0.883	0.086842
A0A1S4BT88	Glucose-6-phosphate isomerase	LOC107811651	29.8	62.712	101.38	22	9	1	6	6	6	1	1	2	6	6	6	5	5	6	1	1	1	1	1	1	1100900000	1111200000	1112300000	997850000	992530000	978870000	1.05	1.059	1.06	0.951	0.946	0.933	0.893	6.0919e-05
A0A1S4BTB5	uncharacterized protein LOC107811668	LOC107811668	13.1	26.392	7.0752	8	3	3	3	2	2	1	0	0	3	3	3	3	3	3	3	3	3	3	3	3	1091000000	1117600000	822820000	526110000	561820000	619340000	1.381	1.415	1.042	0.666	0.711	0.784	0.563	0.0065009
A0A1S4BTJ3	NAD(P)H-quinone oxidoreductase subunit S, chloroplastic-like	LOC107811723	18.9	26.857	7.6894	8	4	1	2	1	1	1	2	1	3	3	3	2	3	2	0	0	0	0	1	1	459850000	446930000	519280000	0	0	0	0.967	0.94	1.092
A0A1S4BTN3	heat shock 70 kDa protein 17	LOC107811763	3.4	99.43	2.6128	3	3	1	0	0	0	1	1	1	2	2	1	3	3	3	0	0	0	1	1	1	0	0	0	0	0	147220000						1
A0A1S4BTP1	GDSL esterase/lipase At5g45920-like	LOC107811714	4.7	26.171	3.1628	6	1	1	1	1	1	1	1	1	1	1	1	1	1	1	1	1	1	1	1	1	0	0	0	0	0	22651000						1
A0A1S4BTR8	dynamin-related protein 1E-like	LOC107811739	14.3	68.824	19.728	19	6	5	2	4	6	3	2	2	5	6	6	4	6	5	4	5	5	3	5	4	301090000	316510000	348220000	190960000	239120000	311400000	1.058	1.112	1.224	0.671	0.84	1.094	0.768	0.127939
A0A1S4BTW3	mitochondrial uncoupling protein 5-like	LOC107811785	10.2	34.249	4.4957	2	2	2	0	0	0	1	1	0	0	0	0	2	1	1	0	0	0	2	1	1	0	0	0	0	0	14577000						1
A0A1S4BTY9	Sulfurtransferase	LOC107811870	28.1	41.486	65.81	34	7	3	6	5	6	4	5	8	5	6	6	5	5	7	3	3	3	2	2	3	1519300000	1403000000	1226600000	851340000	886630000	794230000	1.364	1.26	1.102	0.765	0.796	0.713	0.61	0.0021823
A0A1S4BTZ6	NADH dehydrogenase [ubiquinone] 1 alpha subcomplex subunit 9, mitochondrial	LOC107811871	42.3	43.51	52.177	49	13	13	10	10	9	8	7	5	11	10	12	5	6	7	11	10	12	5	6	7	1134900000	945960000	1067400000	1320000000	1201300000	1579100000	0.939	0.783	0.884	1.093	0.994	1.307	1.302	0.053979
A0A1S4BTZ7	Phosphoglycerate kinase	LOC107811868	49.6	42.539	9.9634	17	16	4	4	2	3	4	2	2	15	13	14	15	15	14	3	2	2	3	3	2	560320000	398730000	493780000	573150000	614680000	473400000	1.08	0.768	0.951	1.104	1.184	0.912	1.143	0.33736
A0A1S4BU36	probable polygalacturonase	LOC107811919	15.6	50.082	16.673	22	6	6	2	2	2	5	5	6	5	6	6	4	5	6	5	6	6	4	5	6	796220000	375530000	621100000	1334800000	1801300000	1793100000	0.711	0.335	0.554	1.191	1.608	1.6	2.749	0.0124223
A0A1S4BU42	thylakoid lumenal protein TL20.3, chloroplastic-like	LOC107811929	52.2	28.41	157.32	69	10	10	14	13	11	11	10	10	10	10	10	9	10	9	10	10	10	9	10	9	4792500000	4175800000	4391700000	3810900000	3854100000	3608100000	1.167	1.017	1.07	0.928	0.939	0.879	0.844	0.02006
A0A1S4BU79	elongation factor 1-beta-like	LOC107811954	58.4	24.457	198.97	73	9	2	12	9	12	14	13	13	8	8	7	8	9	9	2	2	1	2	2	2	10859000000	11856000000	11408000000	7217900000	6443800000	7119900000	1.187	1.296	1.247	0.789	0.704	0.778	0.609	0.00034498
A0A1S4BUC0	NADH dehydrogenase [ubiquinone] 1 beta subcomplex subunit 10-A-like	LOC107811984	10.4	12.536	1.7983	2	1	1	0	0	0	1	0	1	0	0	0	1	1	1	0	0	0	1	1	1	0	0	0	0	0	56794000						1
A0A1S4BUC4	66 kDa stress protein-like	LOC107811990	9.2	65.966	7.5743	7	4	4	2	1	1	0	1	2	3	3	3	3	3	3	3	3	3	3	3	3	359350000	312320000	263230000	339180000	562700000	277080000	1.02	0.886	0.747	0.963	1.597	0.786	1.261	0.4446
A0A1S4BUF1	ADP,ATP carrier protein, mitochondrial	LOC107811966	21	41.838	5.7754	9	7	1	2	1	1	1	2	2	6	5	6	7	7	7	1	1	1	1	1	1	1630700000	0	2638900000	0	0	0	0.764		1.236
A0A1S4BUI0	beta-glucosidase 44-like	LOC107811992	17.1	59.354	15.412	24	7	7	3	2	3	4	6	6	4	3	4	5	6	5	4	3	4	5	6	5	548500000	469750000	398970000	345190000	329340000	261020000	1.399	1.198	1.017	0.88	0.84	0.666	0.66	0.030422
A0A1S4BUI2	Acyl-coenzyme A oxidase	LOC107812035	2.6	74.298	2.9494	8	2	1	1	2	1	2	2	0	2	2	1	2	2	1	1	1	1	1	1	0	70052000	95009000	0	118320000	0	0	0.742	1.006		1.253			1.434
A0A1S4BUM3	acylpyruvase FAHD1, mitochondrial isoform X2	LOC107812056	10.9	27.454	4.1831	9	2	2	1	2	1	1	2	2	2	2	2	2	2	2	2	2	2	2	2	2	356900000	361230000	342710000	332540000	276380000	366840000	1.051	1.064	1.01	0.98	0.814	1.081	0.92	0.34788
A0A1S4BUM5	uncharacterized protein LOC107812051	LOC107812051	7.5	24.232	2.035	0	1	1	0	0	0	0	0	0	1	1	1	0	0	0	1	1	1	0	0	0	0	0	0	0	0	0
A0A1S4BUQ3	DNA-damage-repair/toleration protein DRT100-like	LOC107812102	25.8	39.127	10.167	10	7	6	1	1	0	2	3	3	4	5	6	4	5	5	4	4	5	3	4	4	367640000	347700000	316930000	732520000	719540000	639430000	0.706	0.668	0.609	1.407	1.382	1.228	2.026	0.00031586
A0A1S4BUR4	uncharacterized protein LOC107812095	LOC107812095	7.9	37.534	2.2204	5	2	2	0	1	1	1	1	1	0	1	1	2	1	2	0	1	1	2	1	2	0	0	0	0	0	229330000						1
A0A1S4BUU1	HIPL1 protein-like	LOC107812071	1.8	75.037	1.6837	2	1	1	1	0	1	0	0	0	1	0	1	1	1	1	1	0	1	1	1	1	0	0	0	0	0	37320000						1
A0A1S4BUU7	miraculin-like	LOC107812131	23.8	23.28	48.892	21	5	3	1	4	2	3	4	7	4	4	3	4	5	5	2	2	2	3	3	3	1079900000	1124800000	1858700000	1212600000	1119600000	1151100000	0.859	0.894	1.478	0.964	0.89	0.915	0.857	0.55764
A0A1S4BUX7	phospholipase D Z-like	LOC107812157	2.7	57.314	2.4943	1	1	1	0	1	0	0	0	0	0	1	0	0	0	0	0	1	0	0	0	0	0	0	0	0	0	0
A0A1S4BUY6	4-coumarate--CoA ligase-like 5	LOC107812179	3.6	60.632	3.3456	3	1	1	0	0	1	0	1	1	0	0	1	1	1	1	0	0	1	1	1	1	0	0	0	0	0	39521000						1
A0A1S4BVA9	ATP-dependent 6-phosphofructokinase	LOC107812275	14.9	59.08	26.945	16	7	6	3	3	2	3	2	3	4	5	4	4	4	5	3	4	3	3	3	4	332360000	397260000	417190000	0	0	0	0.869	1.039	1.091
A0A1S4BVU3	L-ascorbate oxidase homolog	LOC107812409	5.2	61.376	2.6946	2	2	0	1	0	1	0	0	0	1	0	1	1	1	1	0	0	0	0	0	0	0	0	91036000	0	0	0			1
A0A1S4BVU4	14 kDa zinc-binding protein-like	LOC107812415	35.4	15.664	9.9034	22	4	4	3	3	5	3	4	4	4	4	4	2	4	3	4	4	4	2	4	3	966340000	818260000	824000000	917860000	819010000	800370000	1.127	0.954	0.961	1.07	0.955	0.933	0.972	0.71706
A0A1S4BVX9	protein RCC2-like	LOC107812446	7.9	46.756	9.5233	8	3	3	1	0	2	1	2	2	3	2	3	2	2	2	3	2	3	2	2	2	52613000	56868000	48843000	51207000	175090000	166310000	0.573	0.619	0.532	0.558	1.907	1.811	2.48	0.195036
A0A1S4BVY0	GrpE protein homolog	LOC107812441	22.9	39.201	2.0404	2	8	1	0	0	0	0	1	1	6	6	6	7	7	6	0	0	0	1	1	1	0	0	0	0	0	73258000						1
A0A1S4BW10	40S ribosomal protein S11-like	LOC107812432	12.6	17.687	1.6867	5	2	2	1	0	1	1	1	1	2	2	1	1	1	1	2	2	1	1	1	1	0	121050000	0	0	0	0		1
A0A1S4BW67	protein ABCI7, chloroplastic-like	LOC107812498	7.5	53.238	14.322	12	3	3	3	2	2	1	2	2	3	3	2	2	2	2	3	3	2	2	2	2	468800000	439260000	470110000	266790000	292280000	250980000	1.285	1.204	1.289	0.732	0.801	0.688	0.588	0.00042025
A0A1S4BWB2	Carbonic anhydrase	LOC107812321	19.1	28.706	5.5315	8	4	3	1	1	1	2	1	2	2	3	2	3	3	3	1	2	1	2	2	2	655650000	546230000	593410000	0	0	274180000	1.267	1.056	1.147			0.53	0.458
A0A1S4BWC7	26S protease regulatory subunit 7 homolog A isoform X1	LOC107812550	39.7	47.769	41.448	36	14	14	5	4	8	5	6	8	9	9	8	9	9	10	9	9	8	9	9	10	876300000	857950000	978080000	701010000	819780000	690050000	1.068	1.046	1.192	0.854	0.999	0.841	0.815	0.039296
A0A1S4BWG3	Endoglucanase	LOC107812595	2.9	68.715	1.715	2	2	2	0	0	0	1	1	0	1	1	1	1	1	0	1	1	1	1	1	0	0	0	0	0	83395000	0					1
A0A1S4BWG5	30S ribosomal protein S13, chloroplastic-like	LOC107812601	25.6	18.775	9.0215	8	5	5	0	1	0	2	2	3	2	3	3	5	4	5	2	3	3	5	4	5	0	335250000	263020000	411560000	569840000	522610000		0.797	0.626	0.979	1.355	1.243	1.676	0.044699
A0A1S4BWI9	Glutathione peroxidase	LOC107812623	9.4	18.887	2.6286	1	1	1	0	0	0	0	1	0	0	0	1	0	1	1	0	0	1	0	1	1	0	0	0	0	0	15573000						1
A0A1S4BWK5	NADP-dependent glyceraldehyde-3-phosphate dehydrogenase-like	LOC107812643	48.6	53.159	135.79	104	18	18	23	17	23	15	10	16	14	14	14	13	12	13	14	14	14	13	12	13	10347000000	10485000000	10856000000	7133300000	7453000000	7345000000	1.158	1.173	1.215	0.798	0.834	0.822	0.692	4.2551e-05
A0A1S4BWL1	Starch synthase, chloroplastic/amyloplastic	LOC107812614	2.9	84.201	1.9705	1	2	2	0	0	0	0	1	0	0	0	1	1	1	1	0	0	1	1	1	1	0	0	26746000	0	0	0			1
A0A1S4BWL3	3-hydroxyisobutyryl-CoA hydrolase 1-like	LOC107812654	23.5	42.63	20.926	22	6	6	4	3	3	4	5	3	5	4	5	5	6	5	5	4	5	5	6	5	368810000	393110000	498480000	524660000	414290000	493880000	0.822	0.876	1.111	1.169	0.923	1.1	1.136	0.31978
A0A1S4BWX4	uncharacterized protein LOC107812639	LOC107812639	11.1	12.055	1.7678	1	1	1	0	0	0	0	0	1	0	1	1	1	1	1	0	1	1	1	1	1	0	0	0	0	0	123510000						1
A0A1S4BWY5	calcium-binding allergen Ole e 8-like	LOC107812761	8.4	16.993	2.8313	2	1	1	0	0	0	0	1	1	0	0	0	1	1	1	0	0	0	1	1	1	0	0	0	0	0	39541000						1
A0A1S4BWY6	prosaposin-like isoform X2	LOC107812754	15	26.486	3.9506	4	2	2	0	0	0	1	1	2	0	0	0	1	2	2	0	0	0	1	2	2	0	0	0	0	27600000	29369000					0.969	1.031
A0A1S4BXD8	uncharacterized protein LOC107812854	LOC107812854	12.4	51.551	7.219	12	5	5	3	1	0	3	3	2	5	4	3	4	3	4	5	4	3	4	3	4	362050000	0	413050000	357700000	431210000	385060000	0.929		1.06	0.918	1.106	0.988	1.01	0.92512
A0A1S4BXH5	cinnamoyl-CoA reductase 2-like	LOC107812927	21.5	35.851	10.24	18	5	3	4	5	5	1	2	1	5	5	5	4	5	2	3	3	3	2	3	1	586670000	871300000	735140000	487070000	280380000	591180000	0.991	1.472	1.242	0.823	0.474	0.999	0.62	0.110878
A0A1S4BXI4	DEAD-box ATP-dependent RNA helicase 20	LOC107812893	8.8	55.494	6.7215	7	4	3	1	2	0	2	1	1	2	2	2	3	1	1	1	1	1	2	0	1	0	0	221560000	0	0	0			1
A0A1S4BXQ0	Expansin	LOC107812998	10.4	27.89	6.173	4	2	1	0	0	1	2	1	0	1	2	2	2	2	2	0	1	1	1	1	1	0	0	0	188340000	0	0				1
A0A1S4BXY1	receptor-like protein kinase FERONIA	LOC107813068	5	96.666	11.656	5	3	3	1	1	1	1	0	1	1	2	2	1	1	1	1	2	2	1	1	1	0	0	80441000	0	0	0			1
A0A1S4BYA3	uncharacterized protein LOC107813122	LOC107813122	34.5	29.014	17.432	17	6	6	1	1	0	5	5	5	3	3	3	5	5	6	3	3	3	5	5	6	362950000	402630000	385550000	978650000	907790000	962080000	0.544	0.604	0.578	1.468	1.362	1.443	2.476	1.90107e-05
A0A1S4BYF1	putative G3BP-like protein isoform X2	LOC107813212	8.8	51.396	3.3907	2	4	1	1	1	0	0	0	0	4	4	4	3	3	3	1	1	1	1	1	1	0	0	0	0	0	56528000						1
A0A1S4BYJ2	ERBB-3 BINDING PROTEIN 1-like	LOC107813246	24.4	43.523	20.131	24	9	4	4	4	4	3	4	5	6	6	7	5	6	7	3	3	3	2	2	3	2437300000	2466900000	2337900000	1736300000	1728100000	1561500000	1.192	1.207	1.143	0.849	0.845	0.764	0.694	0.00065889
A0A1S4BYK5	Cysteine proteinase inhibitor	LOC107813255	41	27.827	189.28	38	7	5	5	5	4	9	9	6	6	6	6	7	7	6	5	5	5	5	5	5	2308700000	1696400000	1687600000	2766200000	2484100000	2562400000	1.026	0.754	0.75	1.229	1.104	1.138	1.372	0.039539
A0A1S4BYM1	protein SLOW GREEN 1, chloroplastic-like	LOC107813268	12.6	35.773	6.1128	3	3	3	1	1	0	1	0	0	2	1	2	2	1	1	2	1	2	2	1	1	198410000	0	0	0	0	0	1
A0A1S4BYM4	galactokinase-like	LOC107813265	16.8	54.527	41.726	15	6	6	4	3	4	2	1	1	5	4	6	4	4	3	5	4	6	4	4	3	1120000000	1139600000	1118200000	564140000	432970000	636460000	1.341	1.364	1.339	0.675	0.518	0.762	0.483	0.022998
A0A1S4BYP1	uncharacterized protein LOC107813285 isoform X2	LOC107813285	1.7	143.75	4.671	3	1	1	0	0	0	1	0	2	1	1	1	1	1	1	1	1	1	1	1	1	0	0	0	0	0	13560000						1
A0A1S4BYQ0	Glyceraldehyde-3-phosphate dehydrogenase	LOC107813294	64.7	36.637	8.2045	3	19	1	0	0	0	1	1	1	17	18	17	19	18	18	0	1	0	1	1	1	0	0	0	0	0	112770000						1
A0A1S4BYQ8	Carboxypeptidase	LOC107813306	22.4	56.3	6.7222	15	10	3	3	5	3	1	2	1	9	9	7	8	8	9	2	2	2	2	3	3	1003700000	965900000	857320000	807600000	904340000	959390000	1.095	1.054	0.936	0.881	0.987	1.047	0.945	0.45664
A0A1S4BYR0	2Fe-2S ferredoxin-like	LOC107813305	15.2	18.033	4.7503	5	2	1	1	1	1	0	1	1	1	1	1	2	2	2	0	0	0	1	1	1	0	0	0	0	0	314080000						1
A0A1S4BYR1	ran-binding protein 1 homolog c-like	LOC107813247	7.2	24.596	19.403	6	1	1	0	0	0	1	3	2	0	0	1	1	1	1	0	0	1	1	1	1	0	0	0	0	188830000	132780000					1.174	0.826
A0A1S4BYR7	Alanine--tRNA ligase	LOC107813253	17.1	112.82	51.992	42	14	14	6	6	7	8	8	7	10	12	11	12	11	13	10	12	11	12	11	13	1543900000	1514400000	1631900000	1068600000	1096900000	1039900000	1.173	1.151	1.24	0.812	0.834	0.79	0.684	0.000156831
A0A1S4BYU5	uncharacterized protein LOC107813334 isoform X2	LOC107813334	9.5	27.624	2.392	2	2	1	0	1	1	0	0	0	1	2	2	1	1	1	1	1	1	0	0	0	0	0	86368000	0	0	0			1
A0A1S4BYV8	aspartate-semialdehyde dehydrogenase-like	LOC107813234	25.5	41.666	3.5334	4	7	1	2	0	1	0	1	0	5	5	6	5	6	6	1	1	1	1	1	1	0	0	0	0	0	23257000						1
A0A1S4BYW3	Eukaryotic translation initiation factor 3 subunit D	LOC107813351	12.6	52.783	6.3799	2	4	4	0	0	0	0	1	1	1	3	2	1	2	3	1	3	2	1	2	3	0	237980000	0	0	0	0		1
A0A1S4BZ24	villin-3-like	LOC107813400	26.9	104.09	68.998	47	19	4	9	6	8	8	10	6	14	11	13	13	16	13	4	3	3	4	4	3	1827000000	1614900000	1539200000	1797700000	1584400000	1581500000	1.102	0.974	0.929	1.085	0.956	0.954	0.997	0.9712
A0A1S4BZ30	argininosuccinate lyase, chloroplastic-like	LOC107813406	6.4	32.566	2.8732	3	1	1	0	1	1	0	0	1	1	1	1	1	0	1	1	1	1	1	0	1	0	0	0	0	0	31484000						1
A0A1S4BZ69	4-hydroxy-tetrahydrodipicolinate reductase 1, chloroplastic-like	LOC107813436	5.7	36.423	3.7011	3	2	2	0	0	0	1	1	1	0	0	1	1	1	2	0	0	1	1	1	2	0	0	0	0	0	503390000						1
A0A1S4BZA2	pre-mRNA-processing-splicing factor 8	LOC107813473	3	140.57	2.3266	3	3	3	1	0	2	0	0	0	2	2	2	1	0	0	2	2	2	1	0	0	71252000	64515000	76468000	0	0	0	1.007	0.912	1.081
A0A1S4BZA3	threonine--tRNA ligase, mitochondrial 1-like	LOC107813470	10.7	30.262	6.7183	4	2	2	1	1	1	0	0	1	1	1	1	1	1	1	1	1	1	1	1	1	0	0	55868000	0	0	0			1
A0A1S4BZH3	uncharacterized protein LOC107813423	LOC107813423	15.7	15.645	9.3391	5	2	2	1	1	0	1	1	1	2	2	1	1	1	1	2	2	1	1	1	1	0	227140000	0	0	0	0		1
A0A1S4BZH7	topless-related protein 3-like isoform X2	LOC107813542	2.3	124.39	5.4658	2	2	1	0	1	0	0	0	1	1	1	1	1	0	1	1	1	1	1	0	0	0	0	0	343630000	0	0				1
A0A1S4BZH8	Phosphoglycerate kinase	LOC107813429	68.2	50.461	323.31	673	29	2	132	127	121	97	93	103	28	28	28	28	28	28	2	2	2	2	2	2	167180000000	173850000000	162160000000	114350000000	120240000000	113880000000	1.178	1.225	1.142	0.806	0.847	0.802	0.693	0.000161529
A0A1S4BZJ1	40S ribosomal protein SA	LOC107813555	40.2	32.176	84.45	66	11	11	16	11	13	12	6	8	11	10	10	9	9	10	11	10	10	9	9	10	6158000000	7002200000	6421400000	4077100000	3477500000	3432100000	1.209	1.374	1.26	0.8	0.683	0.674	0.561	0.00096457
A0A1S4BZK6	Elongation factor Ts, mitochondrial	LOC107813570	27.9	114.18	313.19	116	30	2	20	18	23	17	17	21	23	22	24	23	22	23	2	1	2	0	1	1	10467000000	10762000000	9963500000	5601300000	6293300000	6358900000	1.27	1.306	1.209	0.68	0.764	0.772	0.585	0.00032131
A0A1S4BZQ6	Thioredoxin reductase	LOC107813539	19.5	59.441	29.016	20	7	7	4	3	4	2	4	3	5	5	5	5	5	4	5	5	5	5	5	4	796370000	765390000	841980000	804680000	677490000	661090000	1.051	1.01	1.111	1.062	0.894	0.872	0.892	0.157197
A0A1S4BZY8	heat shock cognate protein 80	LOC107813596	33.9	80.201	2.3623	4	23	3	1	0	1	0	2	0	18	18	16	20	20	17	2	2	2	2	2	1	108870000	0	79936000	0	0	0	1.153		0.847
A0A1S4C004	Dihydrolipoyl dehydrogenase	LOC107813704	16.9	53.44	4.0431	13	9	2	2	1	1	3	3	3	7	7	8	7	8	7	2	2	2	2	2	2	3370300000	3457600000	4080300000	1957600000	2771300000	2532600000	1.113	1.142	1.347	0.646	0.915	0.836	0.665	0.026162
A0A1S4C024	Carboxypeptidase	LOC107813715	10.6	39.253	3.2287	2	3	0	1	1	0	0	0	0	2	2	0	2	3	3	0	0	0	0	0	0	0	0	0	0	0	2448800						1
A0A1S4C053	Chlorophyll a-b binding protein, chloroplastic	LOC107813664	43.2	29.343	5.8106	15	9	1	3	2	3	2	2	3	9	9	9	9	9	9	1	1	1	1	1	1	1382500000	0	1430700000	565690000	630010000	775750000	1.445		1.495	0.591	0.658	0.811	0.467	0.0077843
A0A1S4C081	plasminogen activator inhibitor 1 RNA-binding protein-like	LOC107813680	25.3	39.47	94.294	27	7	6	5	6	5	3	3	5	5	6	4	6	6	6	4	5	3	5	5	5	1184300000	1083100000	1048600000	853210000	761130000	834940000	1.233	1.127	1.091	0.888	0.792	0.869	0.739	0.0039438
A0A1S4C086	Uroporphyrinogen decarboxylase	LOC107813684	32.4	43.504	8.5361	2	9	2	0	0	0	1	0	1	7	7	8	8	8	8	2	1	2	2	1	2	0	0	0	0	0	119550000						1
A0A1S4C0L0	formate--tetrahydrofolate ligase	LOC107813791	21.9	67.272	36.134	30	9	9	7	6	6	4	3	4	6	5	5	4	4	7	6	5	5	4	4	7	879760000	815980000	988890000	538040000	443720000	611170000	1.234	1.145	1.387	0.755	0.622	0.857	0.593	0.0082956
A0A1S4C0U1	5-formyltetrahydrofolate cyclo-ligase-like protein COG0212	LOC107813891	13.9	19.09	2.5413	1	2	2	0	0	0	1	0	0	0	1	1	1	1	0	0	1	1	1	1	0	0	0	0	0	20507000	0					1
A0A1S4C0U2	Ferredoxin	LOC107813963	27.7	16.292	60.816	17	3	3	3	2	4	3	2	3	3	3	3	3	3	3	3	3	3	3	3	3	524130000	536980000	739960000	418820000	323410000	411290000	1.064	1.09	1.503	0.851	0.657	0.835	0.641	0.034224
A0A1S4C0W5	protein DCL, chloroplastic-like	LOC107813987	4.7	25.963	2.099	2	1	1	0	0	0	1	0	1	0	1	1	1	1	1	0	1	1	1	1	1	0	0	0	0	0	48276000						1
A0A1S4C0X2	Elongation factor Tu	LOC107813892	42	49.145	78.612	63	15	5	11	9	11	11	9	12	12	11	12	13	13	14	2	1	2	4	3	5	2968800000	2844200000	2301900000	2704900000	3252700000	2811600000	1.055	1.011	0.818	0.961	1.156	0.999	1.08	0.45358
A0A1S4C159	Alpha-mannosidase	LOC107814068	15.6	105.02	51.676	32	11	3	4	4	2	8	7	7	6	7	6	9	11	11	2	2	2	1	3	3	769250000	786000000	750850000	1280800000	1351500000	1136400000	0.76	0.776	0.742	1.265	1.335	1.122	1.634	0.00076429
A0A1S4C175	Dihydrolipoamide acetyltransferase component of pyruvate dehydrogenase complex	LOC107813986	14.8	68.78	17.668	21	6	6	3	3	4	4	3	4	3	5	4	5	4	4	3	5	4	5	4	4	486490000	527180000	449310000	430930000	485600000	385120000	1.056	1.144	0.975	0.935	1.054	0.836	0.89	0.21652
A0A1S4C187	uncharacterized protein At5g48480-like	LOC107813997	13.6	16.839	5.1557	3	1	1	0	0	0	1	1	1	0	0	0	1	1	1	0	0	0	1	1	1	0	0	0	0	0	56506000						1
A0A1S4C1B1	DEAD-box ATP-dependent RNA helicase 38-like	LOC107814119	16.5	50.464	2.3836	3	6	1	0	0	1	1	1	0	6	5	5	4	4	5	1	1	1	1	1	1	0	0	0	0	0	47553000						1
A0A1S4C1D3	uncharacterized protein LOC107814072	LOC107814072	10.3	12.294	9.0898	2	1	1	0	0	0	0	1	1	0	0	0	1	1	1	0	0	0	1	1	1	0	0	0	0	0	20708000						1
A0A1S4C1G7	HD domain-containing protein 2-like	LOC107814067	8.1	19.224	2.8599	2	1	1	1	1	0	0	0	0	1	1	1	1	1	1	1	1	1	1	1	1	0	0	0	0	0	63147000						1
A0A1S4C1J1	membrane steroid-binding protein 2-like	LOC107814092	24.9	24.985	12.463	7	3	3	0	3	2	1	0	1	1	3	2	2	0	3	1	3	2	2	0	3	0	449020000	581570000	211220000	0	234740000		1.216	1.575	0.572		0.636	0.433	0.027182
A0A1S4C1K4	ATP synthase subunit O, mitochondrial-like	LOC107814191	38.7	26.403	43.52	27	9	9	4	3	4	5	6	5	7	6	6	8	7	7	7	6	6	8	7	7	1873700000	1935000000	1743000000	3057200000	3246900000	3352800000	0.739	0.763	0.688	1.206	1.281	1.323	1.74	0.000175931
A0A1S4C1M5	Imidazoleglycerol-phosphate dehydratase	LOC107814209	33	30.07	30.915	11	4	4	1	2	2	2	3	1	3	3	4	3	3	3	3	3	4	3	3	3	541290000	419740000	509420000	332290000	330680000	0	1.269	0.984	1.194	0.779	0.775		0.676	0.037404
A0A1S4C1T9	Peroxidase	LOC107814252	30	38.666	71.424	37	8	1	3	3	5	8	9	9	5	6	5	8	8	8	1	1	1	1	1	1	1967400000	2461800000	2113500000	8447500000	8982400000	8948200000	0.359	0.449	0.385	1.54	1.637	1.631	4.03	3.7494e-05
A0A1S4C1V4	photosynthetic NDH subunit of subcomplex B 2, chloroplastic-like	LOC107814256	19.7	38.574	13.657	17	5	5	2	3	4	2	2	4	3	3	4	4	3	4	3	3	4	4	3	4	1191400000	1167900000	1027900000	751300000	1180800000	763310000	1.175	1.152	1.014	0.741	1.165	0.753	0.796	0.183821
A0A1S4C1Y2	probable glutathione S-transferase	LOC107814292	23.7	25.392	30.073	15	5	1	2	1	1	2	4	5	5	4	5	5	5	5	1	1	1	1	1	1	1744000000	1610000000	1919300000	1667400000	2168900000	1535800000	0.983	0.907	1.082	0.94	1.222	0.866	1.019	0.9338
A0A1S4C1Z5	probable mitochondrial-processing peptidase subunit beta, mitochondrial isoform X1	LOC107814290	38	59.517	3.3562	4	14	2	0	0	0	2	1	1	9	10	10	13	11	12	1	1	1	2	2	2	0	0	0	941700000	819850000	0				1.069	0.931
A0A1S4C227	uncharacterized protein LOC107814272	LOC107814272	8.9	41.018	6.1529	7	3	3	2	1	2	1	1	0	2	1	2	2	2	1	2	1	2	2	2	1	0	0	0	0	0	82434000						1
A0A1S4C2D4	Ubiquitin thioesterase	LOC107814408	4.4	33.647	2.8263	4	1	1	1	1	1	0	1	0	1	1	1	1	1	0	1	1	1	1	1	0	0	0	0	27677000	0	0				1
A0A1S4C2D8	tryptophan synthase alpha chain-like	LOC107814357	22.9	33.795	6.2111	6	4	1	1	1	1	1	1	1	4	4	4	4	3	3	1	1	1	1	1	1	0	0	0	0	0	246200000						1
A0A1S4C2I8	uncharacterized protein At1g04910-like	LOC107814466	2.9	48.042	-2	0	1	1	0	0	0	0	0	0	1	1	1	1	1	1	1	1	1	1	1	1	0	0	0	0	0	242140000						1
A0A1S4C2M3	L-ascorbate oxidase homolog isoform X2	LOC107814491	4.6	55.088	-2	0	2	1	0	0	0	0	0	0	1	1	1	1	1	0	0	1	0	1	1	0	0	0	0	0	0	0
A0A1S4C2N5	alpha-1,4-glucan-protein synthase [UDP-forming] 1	LOC107814424	44.8	41.144	19.938	14	13	2	3	1	5	1	2	2	12	13	13	11	10	12	2	2	2	2	2	2	231700000	290350000	302610000	140270000	150680000	239310000	1.026	1.286	1.34	0.621	0.667	1.06	0.643	0.068005
A0A1S4C2S1	40S ribosomal protein S2-3-like	LOC107814537	41.4	30.623	66.078	81	11	4	14	15	16	13	9	14	10	10	11	11	10	11	4	4	4	4	3	4	7002400000	7166000000	7320400000	6510600000	6769000000	5609100000	1.041	1.065	1.088	0.967	1.006	0.833	0.879	0.087358
A0A1S4C2X5	L-ascorbate oxidase homolog	LOC107814493	4.8	60.051	2.8251	4	2	1	0	1	0	1	1	1	2	1	2	1	1	1	1	1	1	1	1	1	0	0	0	0	0	52810000						1
A0A1S4C2Z5	Isocitrate dehydrogenase [NAD] subunit, mitochondrial	LOC107814521	33	40.181	69.352	56	9	9	9	11	8	8	8	12	9	9	9	7	8	8	9	9	9	7	8	8	2392500000	2691300000	2515700000	2290900000	2493300000	2526400000	0.963	1.083	1.012	0.922	1.003	1.017	0.962	0.4485
A0A1S4C331	carboxyl-terminal-processing peptidase 3, chloroplastic-like	LOC107814610	5.8	55.932	5.1469	2	1	1	1	0	0	1	0	0	1	0	0	1	0	0	1	0	0	1	0	0	13087000	0	0	0	0	0	1
A0A1S4C341	calreticulin isoform X1	LOC107814655	35.6	47.563	8.8136	13	14	1	3	2	3	1	1	3	13	14	12	14	14	14	1	1	1	1	1	1	1090600000	1044700000	989060000	1310800000	1585000000	0	0.906	0.868	0.821	1.089	1.316		1.39	0.026364
A0A1S4C373	Pyruvate dehydrogenase E1 component subunit alpha	LOC107814677	38.3	43.175	34.093	43	15	5	8	7	9	5	5	9	10	6	10	10	11	11	3	2	3	4	5	3	2065900000	2329800000	2062000000	1967800000	1932700000	1772700000	1.022	1.152	1.02	0.973	0.956	0.877	0.879	0.066478
A0A1S4C3C3	large proline-rich protein BAG6 isoform X2	LOC107814725	5.1	80.971	11.69	11	2	2	1	1	3	2	3	1	1	1	1	2	2	1	1	1	1	2	2	1	100170000	0	113440000	65935000	35835000	0	1.27		1.439	0.836	0.454		0.476	0.127761
A0A1S4C3H9	gamma carbonic anhydrase 1, mitochondrial-like	LOC107814673	17.2	29.067	8.2555	20	4	4	3	2	4	4	3	4	4	4	4	4	4	4	4	4	4	4	4	4	649740000	675750000	658300000	625610000	505150000	658820000	1.033	1.075	1.047	0.995	0.803	1.048	0.902	0.31522
A0A1S4C3J4	31 kDa ribonucleoprotein, chloroplastic	LOC107814688	28.1	31.202	91.389	8	6	1	2	2	2	0	0	2	4	5	5	5	6	6	1	1	1	1	1	1	573320000	1044100000	880890000	0	69889000	85496000	1.08	1.967	1.66		0.132	0.161	0.093	0.0023351
A0A1S4C3L2	Alpha-1,4 glucan phosphorylase	LOC107814807	30.2	110.59	128.2	73	18	4	8	7	9	15	17	17	13	14	15	17	16	15	2	4	4	3	4	2	3027300000	3304800000	2895300000	3778000000	3966400000	3773200000	0.876	0.956	0.837	1.093	1.147	1.091	1.248	0.0062224
A0A1S4C3P6	lichenase	LOC107814806	29.2	40.594	22.952	31	8	6	2	1	3	8	9	8	5	5	5	7	8	7	4	4	4	5	6	5	271200000	360740000	260960000	1269500000	1631100000	1787300000	0.292	0.388	0.281	1.365	1.754	1.922	5.246	0.00032376
A0A1S4C3R5	electron transfer flavoprotein subunit alpha, mitochondrial-like	LOC107814851	11.6	37.189	6.1364	10	3	3	2	1	1	2	2	2	2	2	3	3	3	3	2	2	3	3	3	3	446400000	454110000	442800000	456450000	489940000	430550000	0.985	1.002	0.977	1.007	1.081	0.95	1.025	0.57346
A0A1S4C3U3	Tubulin beta chain	LOC107814855	44.7	50.317	26.635	21	15	2	5	3	4	3	3	3	12	11	12	11	12	12	2	2	2	2	2	2	864430000	819160000	908690000	730110000	778790000	635060000	1.095	1.038	1.151	0.925	0.987	0.805	0.827	0.045756
A0A1S4C3U5	aquaporin TIP2-1-like	LOC107814785	18.1	24.999	2.3558	4	2	2	0	1	1	1	1	0	0	1	1	1	1	1	0	1	1	1	1	1	0	0	0	0	10993000	0					1
A0A1S4C3Z3	WD-40 repeat-containing protein MSI4-like	LOC107814868	6.8	34.194	28.273	3	1	1	1	1	1	0	0	0	1	1	1	0	0	0	1	1	1	0	0	0	0	0	13730000	0	0	0			1
A0A1S4C403	puromycin-sensitive aminopeptidase-like isoform X3	LOC107814831	43.3	99.882	228.33	77	26	1	16	15	16	10	9	11	23	19	21	20	19	21	1	1	0	1	1	1	3490800000	3566500000	3799700000	3077600000	3223700000	3179600000	1.03	1.052	1.121	0.908	0.951	0.938	0.873	0.0094971
A0A1S4C436	ubiquitin-like modifier-activating enzyme 5	LOC107814905	3.3	46.705	2.6339	1	1	1	0	0	1	0	0	0	0	0	1	0	0	0	0	0	1	0	0	0	0	0	40784000	0	0	0			1
A0A1S4C494	ras-related protein RABB1c isoform X2	LOC107814904	31.5	17.974	8.9312	6	4	4	0	0	0	2	2	2	2	3	2	4	3	4	2	3	2	4	3	4	0	241210000	0	361270000	467860000	351560000		0.679		1.016	1.316	0.989	1.63
A0A1S4C4E9	H/ACA ribonucleoprotein complex subunit 1-like isoform X2	LOC107815016	10.2	36.119	3.195	2	3	1	0	1	1	0	0	0	3	3	3	3	3	3	1	1	1	1	1	1	0	0	0	0	0	30579000						1
A0A1S4C4F5	glutamate-1-semialdehyde 2,1-aminomutase, chloroplastic-like	LOC107815022	15.6	17.598	2.7559	6	2	1	1	1	1	1	1	1	2	2	2	2	2	2	1	1	1	1	1	1	0	0	0	0	0	237060000						1
A0A1S4C4G8	60S ribosomal protein L38	LOC107815038	27.5	8.0836	3.7683	8	2	2	1	1	1	2	1	2	1	2	1	2	1	2	1	2	1	2	1	2	0	333120000	0	399840000	0	0		0.909		1.091			1.2
A0A1S4C4J1	D-glycerate 3-kinase, chloroplastic-like	LOC107815070	27.3	51.038	17.617	21	8	8	5	6	4	2	2	2	5	6	6	3	6	7	5	6	6	3	6	7	755950000	846540000	776680000	334990000	458040000	476510000	1.243	1.392	1.277	0.551	0.753	0.784	0.534	0.0054011
A0A1S4C4L0	GTP-binding protein TypA/BipA homolog	LOC107815102	19	74.914	34.461	19	8	8	4	4	4	4	2	1	7	7	7	6	6	6	7	7	7	6	6	6	803560000	936720000	860760000	584230000	710910000	556230000	1.083	1.262	1.16	0.787	0.958	0.75	0.712	0.0167951
A0A1S4C4M3	Translation machinery-associated protein 22	LOC107815082	10.2	20.689	3.5852	5	1	1	1	0	0	1	2	1	1	1	1	1	1	1	1	1	1	1	1	1	0	0	0	0	0	44210000						1
A0A1S4C4Q9	Glucose-6-phosphate 1-epimerase	LOC107815055	20.3	35.54	13.421	13	5	5	1	3	3	2	2	2	2	3	2	4	4	3	2	3	2	4	4	3	0	0	0	193380000	0	202220000				0.978		1.022
A0A1S4C4X2	T-complex protein 1 subunit epsilon	LOC107815179	14	59.063	14.053	11	5	5	2	3	1	2	2	1	3	4	3	3	2	2	3	4	3	3	2	2	243540000	243150000	194180000	314720000	258680000	194950000	1.008	1.007	0.804	1.303	1.071	0.807	1.128	0.5344
A0A1S4C519	29 kDa ribonucleoprotein A, chloroplastic-like isoform X1	LOC107815238	52.5	31.099	-2	1	9	1	0	1	0	0	0	0	7	8	9	8	8	8	0	1	1	0	0	0	0	0	34910000	0	0	0			1
A0A1S4C539	Pectinesterase	LOC107815257	7	66.564	9.5495	12	3	2	3	2	3	2	2	0	2	2	2	3	3	1	1	1	1	2	2	1	354640000	286000000	384010000	277900000	137630000	0	1.231	0.993	1.333	0.965	0.478		0.609	0.149744
A0A1S4C571	hydroxyphenylpyruvate reductase-like	LOC107815302	8	34.444	2.0925	2	1	1	1	1	0	0	0	0	1	1	0	0	0	0	1	1	0	0	0	0	0	14817000	0	0	0	0		1
A0A1S4C596	ERBB-3 BINDING PROTEIN 1	LOC107815326	23.3	42.75	20.523	16	9	3	2	1	3	3	3	4	7	7	8	7	6	8	3	3	3	3	1	3	1246200000	982970000	1110900000	1441700000	875410000	1081700000	1.11	0.875	0.989	1.284	0.779	0.963	1.017	0.99568
A0A1S4C5B1	uncharacterized protein LOC107815321	LOC107815321	6.7	24.25	2.8597	1	1	1	0	1	0	0	0	0	1	1	1	0	0	0	1	1	1	0	0	0	0	0	14199000	0	0	0			1
A0A1S4C5C0	hydroxyphenylpyruvate reductase-like	LOC107815351	40.6	34.297	22.009	22	7	7	4	5	5	3	2	3	6	6	5	5	4	4	6	6	5	5	4	4	792840000	788200000	760190000	797050000	495400000	617280000	1.119	1.113	1.073	1.125	0.699	0.871	0.815	0.24812
A0A1S4C5C2	GDSL esterase/lipase At1g29670-like	LOC107815342	14.9	26.827	6.8244	4	2	2	2	1	1	0	0	0	1	1	1	1	1	1	1	1	1	1	1	1	0	0	39143000	0	0	0			1
A0A1S4C5C7	Threonine dehydratase	LOC107815334	2.7	66.736	3.5106	7	2	2	1	1	2	1	1	1	2	2	2	2	1	1	2	2	2	2	1	1	212350000	195610000	197690000	202710000	0	0	1.051	0.968	0.978	1.003			1.004
A0A1S4C5C8	Pectinesterase	LOC107815259	16.1	64.576	3.0018	0	9	1	0	0	0	0	0	0	7	7	8	7	8	7	1	1	1	1	1	1	0	0	0	0	0	0
A0A1S4C5J6	uncharacterized protein LOC107815327	LOC107815327	10	24.437	2.0017	6	2	2	1	1	1	1	1	1	2	2	2	2	2	2	2	2	2	2	2	2	0	0	0	0	0	66795000						1
A0A1S4C5K2	Citrate synthase	LOC107815303	18.5	37.184	5.8378	3	3	3	2	0	0	1	0	0	2	0	0	1	1	0	2	0	0	1	1	0	305480000	0	0	0	0	0	1
A0A1S4C5K9	VAMP-like protein YKT61	LOC107815169	7.5	22.587	7.3457	6	1	1	1	1	1	1	1	1	1	1	1	1	1	1	1	1	1	1	1	1	0	0	0	0	0	18772000						1
A0A1S4C5L2	photosystem I reaction center subunit IV B, chloroplastic	LOC107815412	58	15.224	185.93	66	7	5	12	13	10	12	10	9	7	6	7	6	6	7	5	5	5	4	4	5	11033000000	12755000000	12402000000	15466000000	14604000000	11124000000	0.855	0.989	0.962	1.199	1.132	0.863	1.138	0.33426
A0A1S4C5X4	oxygen-dependent coproporphyrinogen-III oxidase, chloroplastic	LOC107815524	41.6	44.935	132.71	100	14	14	22	21	22	12	9	14	13	13	14	11	12	12	13	13	14	11	12	12	11477000000	9834400000	11459000000	6734500000	6330700000	5695600000	1.336	1.145	1.334	0.784	0.737	0.663	0.572	0.00140313
A0A1S4C5Z3	staphylococcal nuclease domain-containing protein 1-like	LOC107815454	19.3	107.71	71.702	47	16	3	6	6	7	8	11	9	9	10	10	14	14	11	2	2	2	3	3	3	968800000	1127700000	838300000	833670000	995250000	1105700000	0.99	1.153	0.857	0.852	1.017	1.13	1	0.9981
A0A1S4C612	carboxyl-terminal-processing peptidase 2, chloroplastic-like	LOC107815466	6.6	60.099	4.5834	4	3	3	2	0	2	0	0	0	3	2	2	1	0	0	3	2	2	1	0	0	119830000	0	122570000	0	0	0	0.989		1.011
A0A1S4C616	26S proteasome non-ATPase regulatory subunit 11 homolog	LOC107815473	11.8	47.135	6.714	6	4	4	3	1	0	1	0	1	4	3	4	3	3	4	4	3	4	3	3	4	483830000	414310000	320010000	298800000	457120000	319620000	1.266	1.084	0.837	0.782	1.196	0.836	0.883	0.51296
A0A1S4C631	30S ribosomal protein S1-like	LOC107815564	29.4	66.521	11.061	11	16	2	2	2	2	2	2	1	12	11	13	12	11	12	2	2	2	1	1	1	665430000	533900000	578960000	345370000	451150000	0	1.292	1.037	1.124	0.671	0.876		0.672	0.052975
A0A1S4C661	30S ribosomal protein S17, chloroplastic-like	LOC107815349	24.1	17.557	23.926	27	3	3	5	4	6	4	3	5	3	3	3	3	3	3	3	3	3	3	3	3	2825100000	2495300000	2593500000	1260900000	1390400000	1320900000	1.426	1.26	1.309	0.636	0.702	0.667	0.502	0.00011986
A0A1S4C696	50S ribosomal protein L11, chloroplastic-like	LOC107815549	23.9	23.12	29.553	0	5	1	0	0	0	0	0	0	4	4	4	4	5	5	1	1	1	1	1	1	0	0	0	0	0	0
A0A1S4C6C1	polyadenylate-binding protein 1-like	LOC107815674	10.3	25.592	4.9188	3	2	2	1	2	0	0	0	0	1	2	0	0	0	0	1	2	0	0	0	0	0	24634000	0	0	0	0		1
A0A1S4C6D1	uncharacterized protein LOC107815685	LOC107815685	15.8	38.845	2.2632	5	6	2	0	2	0	1	1	1	4	4	5	3	4	4	2	2	2	1	1	1	279270000	192340000	258590000	0	0	0	1.147	0.79	1.062
A0A1S4C6L6	uncharacterized protein LOC107815664	LOC107815664	6	36.778	2.6764	2	2	2	0	0	1	0	0	1	2	2	1	0	1	1	2	2	1	0	1	1	0	301920000	0	0	0	0		1
A0A1S4C6S2	26S protease regulatory subunit S10B homolog B-like	LOC107815805	26.6	44.616	106.24	25	8	7	3	4	5	5	3	5	6	6	6	7	7	7	5	5	5	6	6	6	361300000	326390000	333070000	378270000	377840000	470370000	0.965	0.871	0.889	1.01	1.009	1.256	1.202	0.086376
A0A1S4C6U0	photosynthetic NDH subunit of subcomplex B 3, chloroplastic-like	LOC107815550	17.3	21.678	1.8462	4	2	1	1	1	2	0	0	0	2	2	2	1	1	0	1	1	1	1	1	0	0	0	0	0	361190000	0					1
A0A1S4C6V5	Thioredoxin	LOC107815709	33.9	12.629	5.5503	11	3	3	1	0	1	3	3	3	3	3	3	3	2	3	3	3	3	3	2	3	497850000	639990000	532240000	517080000	527100000	603130000	0.9	1.158	0.963	0.935	0.953	1.091	0.986	0.91132
A0A1S4C751	bifunctional phosphatase IMPL2, chloroplastic-like isoform X1	LOC107815806	8.9	37.771	7.7097	7	3	3	2	2	0	0	1	2	2	3	2	1	1	2	2	3	2	1	1	2	65779000	0	74403000	0	0	0	0.938		1.062
A0A1S4C756	succinate dehydrogenase subunit 6, mitochondrial-like	LOC107815809	33.1	16.725	13.651	15	3	3	3	2	2	3	3	2	2	2	2	2	2	2	2	2	2	2	2	2	296550000	335470000	221610000	481180000	444110000	236860000	0.883	0.999	0.66	1.432	1.322	0.705	1.361	0.3401
A0A1S4C7A3	mitochondrial dicarboxylate/tricarboxylate transporter DTC-like	LOC107815847	48.8	31.737	75.62	55	12	8	9	9	9	9	9	10	10	10	10	10	10	10	6	6	7	7	7	7	7350300000	8156100000	7503400000	4678000000	4071700000	4368000000	1.221	1.355	1.246	0.777	0.676	0.725	0.57	0.00039591
A0A1S4C7B8	ubiquitin-conjugating enzyme E2 27-like	LOC107815862	10.3	12.805	1.8198	1	1	1	0	0	0	0	0	1	0	0	0	0	0	1	0	0	0	0	0	1	0	0	0	0	0	0
A0A1S4C7K6	3-oxo-Delta(4,5)-steroid 5-beta-reductase-like	LOC107816081	10.6	43.692	6.1799	6	3	3	2	2	1	0	0	1	3	2	2	3	3	2	3	2	2	3	3	2	0	264200000	163420000	107540000	101950000	0		1.659	1.026	0.675	0.64		0.49	0.105095
A0A1S4C7L2	cytochrome b	LOC107815813	4.3	33.518	2.7784	2	1	1	1	0	0	0	0	1	1	0	0	0	0	1	1	0	0	0	0	1	53052000	0	0	0	0	0	1
A0A1S4C7N1	pyrophosphate-energized vacuolar membrane proton pump-like	LOC107815824	5.9	80.035	31.842	15	4	1	3	3	3	1	2	3	2	2	2	3	3	4	1	1	1	1	1	1	212200000	229960000	189930000	140600000	157880000	175300000	1.151	1.248	1.03	0.763	0.857	0.951	0.75	0.026819
A0A1S4C7R4	Isocitrate dehydrogenase [NADP]	LOC107815853	51.1	46.757	323.31	157	23	14	25	27	33	22	27	23	22	23	23	21	21	21	13	14	14	12	12	12	16775000000	18266000000	17734000000	15214000000	14753000000	17530000000	1.004	1.093	1.061	0.91	0.883	1.049	0.9	0.140301
A0A1S4C7W5	single-stranded DNA-binding protein, mitochondrial-like	LOC107816032	23.5	24.971	14.245	7	4	4	1	2	2	0	2	0	3	4	4	4	3	4	3	4	4	4	3	4	376410000	316560000	261650000	455050000	280590000	470460000	1.045	0.879	0.727	1.264	0.779	1.306	1.263	0.33012
A0A1S4C7Y5	Mechanosensitive ion channel protein	LOC107815921	1	100.45	-2	1	1	1	1	0	0	0	0	0	1	1	0	0	1	0	1	1	0	0	1	0	0	0	0	0	60509000	0					1
A0A1S4C804	uncharacterized protein LOC107816205	LOC107816205	4.1	41.721	-2	0	1	1	0	0	0	0	0	0	0	1	1	0	1	1	0	1	1	0	1	1	0	0	0	0	0	0
A0A1S4C814	uncharacterized protein LOC107816116	LOC107816116	43.8	15.58	2.014	3	4	1	0	0	0	1	1	1	4	4	4	3	3	3	1	1	1	1	1	1	0	0	0	0	0	204620000						1
A0A1S4C879	40S ribosomal protein S23	LOC107816169	7.7	15.734	2.4314	4	1	1	1	0	0	1	1	1	1	1	1	1	1	1	1	1	1	1	1	1	0	0	0	0	0	84716000						1
A0A1S4C8D8	ATP-dependent zinc metalloprotease FTSH, chloroplastic-like	LOC107816214	26.9	76.129	128.59	57	13	1	11	13	12	9	5	7	11	11	13	12	10	12	1	1	1	1	0	1	2863100000	2702700000	2782700000	1822200000	1818600000	2003900000	1.228	1.159	1.193	0.781	0.78	0.859	0.676	0.00040221
A0A1S4C8L1	40S ribosomal protein S18-like	LOC107816127	26.3	17.523	19.938	17	4	4	3	3	3	4	2	2	3	3	3	4	4	3	3	3	3	4	4	3	1011300000	828230000	863530000	672020000	519020000	545440000	1.367	1.119	1.167	0.908	0.701	0.737	0.642	0.0111848
A0A1S4C8L4	dnaJ homolog subfamily B member 4-like	LOC107816281	5.8	37.657	2.552	4	1	1	1	1	0	1	1	0	1	1	0	1	1	1	1	1	0	1	1	1	0	0	0	0	0	38340000						1
A0A1S4C8T7	60S ribosomal protein L8-like	LOC107816448	20	28.201	16.417	12	3	1	2	4	2	1	2	1	2	2	2	2	3	1	1	1	1	1	1	1	228000000	174500000	171020000	195580000	143100000	0	1.25	0.956	0.937	1.072	0.784		0.886	0.5104
A0A1S4C8W0	dihydrolipoyl dehydrogenase 2, chloroplastic-like isoform X3	LOC107816379	12.2	56.963	24.613	9	5	0	1	3	3	0	1	1	3	4	4	2	4	4	0	0	0	0	0	0	264830000	170720000	243530000	0	119600000	122560000	1.437	0.927	1.322		0.649	0.665	0.535	0.039363
A0A1S4C8X1	plastoglobulin-1, chloroplastic-like	LOC107816362	10.2	37.297	8.3406	9	3	1	1	0	0	3	3	2	1	2	0	3	3	3	0	0	0	1	1	1	0	414560000	0	860970000	965830000	895780000		0.529		1.098	1.231	1.142	2.187
A0A1S4C912	putative cytochrome c oxidase subunit 5b-like	LOC107816417	36.1	18.613	32.055	41	4	4	7	6	10	6	6	6	4	4	4	4	4	4	4	4	4	4	4	4	2374500000	1994900000	2255100000	2210000000	2019900000	2214300000	1.09	0.916	1.035	1.015	0.927	1.017	0.973	0.69092
A0A1S4C922	uncharacterized protein LOC107816427	LOC107816427	29.4	24.785	5.0338	5	5	2	1	0	0	2	2	0	3	4	4	4	4	5	2	2	2	2	2	2	0	355240000	322840000	0	364940000	318860000		1.043	0.948		1.072	0.937	1.009	0.93266
A0A1S4C951	probable polygalacturonase	LOC107816298	2.6	49.208	3.8956	3	1	1	0	0	0	1	1	1	0	0	0	1	1	1	0	0	0	1	1	1	0	0	0	0	0	7169300						1
A0A1S4C953	glycine-rich protein 2-like	LOC107816435	26.5	20.277	57.964	17	3	2	2	3	2	3	3	4	3	3	3	3	3	3	2	2	2	2	2	2	2063800000	1839700000	1470100000	1834800000	1387100000	1335000000	1.247	1.112	0.888	1.109	0.838	0.807	0.848	0.30742
A0A1S4C989	NADH-cytochrome b5 reductase	LOC107816594	40	36.252	67.311	40	12	2	7	7	6	6	6	8	8	8	8	9	9	10	1	1	1	1	1	1	1709500000	1753800000	1517300000	1273500000	1412600000	1287800000	1.145	1.175	1.017	0.853	0.947	0.863	0.798	0.0153971
A0A1S4C9B0	BURP domain protein RD22-like	LOC107816355	5.4	41.35	1.8782	1	1	1	1	0	0	0	0	0	1	1	0	0	0	0	1	1	0	0	0	0	0	92475000	0	0	0	0		1
A0A1S4C9C0	uncharacterized protein At1g32220, chloroplastic-like isoform X2	LOC107816360	35.3	32.828	14.304	6	7	2	0	2	2	1	1	0	5	6	7	5	6	5	1	2	2	2	2	1	0	0	0	0	101800000	0					1
A0A1S4C9D4	ubiquitin-activating enzyme E1 1-like	LOC107816375	4.7	120.12	16.768	6	4	2	1	1	0	1	2	1	2	2	1	3	3	3	2	2	1	1	1	1	0	0	0	216470000	191540000	219000000				1.036	0.916	1.048
A0A1S4C9J7	zingipain-2-like	LOC107816599	22.3	47.923	53.575	27	7	3	3	3	2	5	8	6	3	5	4	7	7	6	2	3	3	3	3	3	383360000	321130000	447980000	484370000	433660000	502660000	0.894	0.749	1.045	1.129	1.011	1.172	1.232	0.111061
A0A1S4C9K9	nucleoid-associated protein At2g24020, chloroplastic-like	LOC107816700	5.7	20.774	5.4204	3	1	1	0	0	0	1	1	1	0	0	0	1	1	1	0	0	0	1	1	1	0	0	0	0	0	84324000						1
A0A1S4C9Q1	probable calcium-binding protein CML13	LOC107816741	41.5	16.538	7.4676	12	6	2	2	3	2	2	2	1	6	5	6	6	5	5	2	2	2	2	1	1	510580000	519650000	488870000	1168900000	1592600000	1197900000	0.559	0.569	0.535	1.28	1.744	1.312	2.607	0.00071712
A0A1S4C9Q4	plant intracellular Ras-group-related LRR protein 4-like	LOC107816624	3.2	61.826	2.1262	2	1	1	1	0	1	0	0	0	1	1	1	0	0	1	1	1	1	0	0	1	0	0	0	0	0	24110000						1
A0A1S4C9T0	endoplasmin homolog	LOC107816676	26.4	93.196	1.8411	1	19	1	1	0	0	0	0	0	10	10	11	16	18	17	1	1	1	1	1	1	0	0	0	0	0	78124000						1
A0A1S4C9U6	CO(2)-response secreted protease-like	LOC107816684	16.7	81.049	50.13	22	8	8	4	3	4	3	4	4	4	5	5	6	7	7	4	5	5	6	7	7	703100000	691810000	707920000	363560000	373960000	374270000	1.312	1.291	1.321	0.679	0.698	0.699	0.529	3.35e-07
A0A1S4CA13	V-type proton ATPase proteolipid subunit	LOC107816588	11	16.586	5.9377	2	1	1	0	0	0	0	1	1	0	1	0	0	1	1	0	1	0	0	1	1	0	0	0	0	0	35354000						1
A0A1S4CA17	beta-xylosidase/alpha-L-arabinofuranosidase 2-like	LOC107816752	37.6	84.853	224.68	104	18	8	18	19	21	12	17	17	16	16	16	18	18	17	7	7	8	8	8	8	9614700000	10161000000	9342000000	7541900000	7887200000	8167600000	1.094	1.157	1.063	0.858	0.898	0.93	0.811	0.0035243
A0A1S4CA25	15-cis-phytoene desaturase, chloroplastic/chromoplastic	LOC107816873	5	65.078	3.119	2	2	2	0	1	0	0	0	1	1	1	0	1	1	1	1	1	0	1	1	1	0	0	0	0	0	72430000						1
A0A1S4CA37	chitinase-like protein 1	LOC107816748	14.8	35.992	14.749	6	3	3	0	2	1	1	1	1	0	2	1	1	1	1	0	2	1	1	1	1	0	0	0	0	30762000	0					1
A0A1S4CAC1	peroxisomal and mitochondrial division factor 2-like	LOC107816865	3.4	32.874	3.1705	1	1	1	0	0	0	0	0	1	0	0	0	1	1	1	0	0	0	1	1	1	0	0	0	0	0	22120000						1
A0A1S4CAD9	Glycosyltransferase	LOC107816870	2.3	53.936	2.1261	2	1	1	0	1	0	0	1	0	0	1	1	1	1	1	0	1	1	1	1	1	0	0	0	0	0	28728000						1
A0A1S4CAI8	protein CURVATURE THYLAKOID 1B, chloroplastic-like	LOC107816925	20.3	19.197	16.749	10	3	2	0	0	0	5	2	3	0	1	0	2	3	3	0	1	0	2	2	2	0	0	0	1046900000	395660000	173510000				1.943	0.734	0.322
A0A1S4CAK0	acetylglutamate kinase, chloroplastic-like	LOC107816907	13.3	36.362	12.241	12	3	3	2	2	1	1	3	3	2	2	2	3	3	3	2	2	2	3	3	3	237050000	83245000	240490000	0	0	0	1.268	0.445	1.287
A0A1S4CAN9	soluble inorganic pyrophosphatase 4	LOC107817041	28.7	24.464	16.866	7	3	2	1	0	0	1	3	2	1	2	2	1	3	3	1	1	1	1	2	2	0	0	0	0	373260000	178670000					1.353	0.647
A0A1S4CAQ1	Purple acid phosphatase	LOC107816799	19.4	68.097	13.982	13	10	0	2	4	1	3	1	2	6	6	5	6	7	7	0	0	0	0	0	0	0	312560000	0	291980000	349010000	308060000		0.991		0.926	1.107	0.977	1.012
A0A1S4CAU4	protease Do-like 2, chloroplastic isoform X2	LOC107816989	8	68.507	7.2359	6	4	2	2	3	1	0	0	0	3	4	4	4	4	4	2	2	2	2	2	2	1962300000	1932700000	1395600000	0	0	0	1.113	1.096	0.791
A0A1S4CAV2	Peroxidase	LOC107817021	20.4	34.215	23.032	7	5	5	0	0	0	2	4	1	1	1	2	3	5	4	1	1	2	3	5	4	0	0	0	469140000	486600000	358450000				1.071	1.111	0.818
A0A1S4CAZ2	GDP-mannose 3,5-epimerase 1-like	LOC107817046	56.1	42.589	84.909	109	17	0	15	17	17	21	19	20	12	12	14	16	15	16	0	0	0	0	0	0	11384000000	11029000000	11158000000	6430700000	7263600000	6981400000	1.259	1.22	1.234	0.711	0.803	0.772	0.616	0.000196921
A0A1S4CAZ7	acetylornithine aminotransferase, mitochondrial-like	LOC107817050	33.3	50.038	61.714	48	10	10	11	9	10	6	5	7	9	9	9	10	9	9	9	9	9	10	9	9	3158300000	3320500000	3532800000	2422800000	2349300000	2609600000	1.089	1.145	1.219	0.836	0.81	0.9	0.737	0.0025177
A0A1S4CB10	uncharacterized protein LOC107817047	LOC107817047	7	36.16	2.0502	1	1	1	0	0	1	0	0	0	1	1	1	1	1	0	1	1	1	1	1	0	0	0	0	0	12769000	0					1
A0A1S4CB12	light-mediated development protein DET1 isoform X2	LOC107817062	1.5	55.449	-2	0	1	1	0	0	0	0	0	0	1	0	0	0	0	0	1	0	0	0	0	0	0	0	0	0	0	0
A0A1S4CB27	Coatomer subunit delta	LOC107817076	21.7	52.801	8.493	8	7	3	1	1	1	2	2	1	6	6	6	7	7	6	2	2	2	3	3	2	418300000	375270000	394420000	442790000	408110000	430350000	1.016	0.912	0.958	1.076	0.992	1.046	1.079	0.123401
A0A1S4CB32	stromal 70 kDa heat shock-related protein, chloroplastic	LOC107817083	52.1	75.307	323.31	309	35	2	63	64	71	40	31	40	31	31	32	34	34	34	2	2	2	2	2	2	44938000000	44569000000	47734000000	31683000000	32991000000	32957000000	1.148	1.139	1.219	0.809	0.843	0.842	0.711	0.000179028
A0A1S4CBC8	uncharacterized protein LOC107817015	LOC107817015	45.6	7.7169	10.977	6	2	1	2	1	1	0	0	2	2	1	2	2	1	1	1	1	1	1	1	1	62278000	81232000	83384000	131200000	0	0	0.696	0.907	0.931	1.466			1.736
A0A1S4CBE2	mitochondrial zinc maintenance protein 1, mitochondrial-like	LOC107817183	9.3	11.853	2.694	3	1	1	0	0	0	1	1	1	0	0	0	1	1	1	0	0	0	1	1	1	0	0	0	0	0	23025000						1
A0A1S4CBG8	Phospho-2-dehydro-3-deoxyheptonate aldolase	LOC107817203	11	57.551	4.3391	5	5	3	0	2	2	1	0	0	3	4	4	4	5	4	2	3	3	3	3	3	0	337890000	462470000	181600000	166790000	108560000		1.344	1.839	0.722	0.663	0.432	0.381	0.025562
A0A1S4CBH2	mitochondrial outer membrane protein porin 2-like	LOC107817209	34.8	29.376	20.305	19	9	6	4	4	3	3	2	3	7	6	5	7	7	7	5	4	4	4	4	5	1175900000	1089400000	1111900000	862590000	781970000	753440000	1.222	1.132	1.155	0.896	0.812	0.783	0.71	0.00175992
A0A1S4CBJ6	Diphosphomevalonate decarboxylase	LOC107817230	10.4	46.606	7.2969	6	3	3	1	0	0	2	2	1	2	2	1	2	2	2	2	2	1	2	2	2	0	0	0	189890000	0	195120000				0.986		1.014
A0A1S4CBK2	Peptidylprolyl isomerase	LOC107817220	26.9	25.047	28.76	58	6	6	8	9	9	11	8	13	5	5	5	6	6	6	5	5	5	6	6	6	8651100000	8338200000	7602000000	7152600000	6722300000	6896900000	1.144	1.103	1.005	0.946	0.889	0.912	0.845	0.0170013
A0A1S4CBK7	probable aspartyl aminopeptidase	LOC107817226	6.1	59.763	3.8244	3	3	3	1	0	0	0	1	1	1	1	1	1	2	2	1	1	1	1	2	2	0	0	0	0	0	105840000						1
A0A1S4CBL4	Proteasome subunit beta type	LOC107817251	47.1	22.715	20.201	21	6	2	3	4	4	3	2	5	4	4	5	5	5	5	1	2	2	2	1	2	422560000	395350000	413900000	564520000	447800000	537510000	0.911	0.853	0.893	1.218	0.966	1.159	1.258	0.036922
A0A1S4CBM6	Xyloglucan endotransglucosylase/hydrolase	LOC107817239	18.6	33.693	43.729	18	4	4	3	3	3	4	2	3	3	3	3	4	3	3	3	3	3	4	3	3	256520000	232090000	190780000	296680000	220010000	310990000	1.021	0.924	0.76	1.181	0.876	1.238	1.218	0.23576
A0A1S4CBM9	Splicing factor subunit	LOC107817263	14.5	8.7987	1.9988	3	1	1	1	1	1	0	0	0	1	1	1	1	1	0	1	1	1	1	1	0	0	0	0	0	34875000	0					1
A0A1S4CBR5	50S ribosomal protein L9, chloroplastic-like	LOC107817294	18.2	21.625	4.4002	9	3	3	1	1	2	1	2	2	2	2	3	3	3	3	2	2	3	3	3	3	279720000	281830000	314780000	329310000	279950000	311560000	0.934	0.941	1.051	1.099	0.935	1.04	1.051	0.46946
A0A1S4CBR9	Malate dehydrogenase	LOC107817292	24.7	35.797	16.558	6	6	3	1	2	1	0	1	1	5	6	6	6	5	5	2	3	3	3	2	2	175370000	298970000	0	131880000	141900000	112580000	1.019	1.737		0.766	0.824	0.654	0.543	0.075685
A0A1S4CBU7	Elongation factor Ts, mitochondrial	LOC107817322	5.1	43.251	2.6986	4	2	2	1	1	0	1	0	1	1	1	1	2	1	1	1	1	1	2	1	1	0	0	0	156720000	0	0				1
A0A1S4CBW5	Chlorophyll a-b binding protein, chloroplastic	LOC107817323	44.3	29.188	59.864	120	10	2	26	23	31	9	14	17	10	10	10	10	10	10	2	2	2	2	2	2	27132000000	28814000000	28500000000	10894000000	12027000000	10600000000	1.38	1.466	1.45	0.554	0.612	0.539	0.397	2.3582e-05
A0A1S4CC28	Dihydrolipoamide acetyltransferase component of pyruvate dehydrogenase complex	LOC107817385	24.4	49.554	36.62	21	7	5	5	5	5	2	2	2	5	6	6	5	4	4	4	4	4	4	3	4	422510000	508760000	561250000	208280000	267690000	176560000	1.182	1.423	1.57	0.583	0.749	0.494	0.437	0.0047217
A0A1S4CC46	probable inactive purple acid phosphatase 29 isoform X2	LOC107817242	32.2	42.571	80.968	31	8	8	5	5	6	4	5	6	6	6	6	6	8	6	6	6	6	6	8	6	1659300000	2460900000	1687600000	2510300000	2565500000	2613000000	0.738	1.094	0.75	1.116	1.141	1.162	1.324	0.147524
A0A1S4CC51	photosynthetic NDH subunit of subcomplex B 3, chloroplastic-like isoform X3	LOC107817402	15.4	24.231	32.815	6	2	1	2	2	2	0	0	0	2	2	2	0	0	0	1	1	1	0	0	0	377110000	441030000	402200000	0	0	0	0.927	1.084	0.989
A0A1S4CC61	50S ribosomal protein L11, chloroplastic-like	LOC107817411	30.3	23.133	11.187	25	6	2	4	1	2	6	7	5	3	4	5	4	4	5	0	1	2	1	0	1	3954300000	4349900000	4001000000	2331400000	2279700000	2030300000	1.252	1.378	1.267	0.738	0.722	0.643	0.54	0.00029735
A0A1S4CC76	cell division cycle protein 48 homolog	LOC107817432	40.7	89.385	140.34	82	25	2	14	13	15	14	12	14	22	22	22	18	20	18	1	1	2	1	1	0	3942600000	4022800000	4175500000	3387700000	3575900000	3105000000	1.065	1.087	1.128	0.915	0.966	0.839	0.829	0.0131404
A0A1S4CCA7	organellar oligopeptidase A, chloroplastic/mitochondrial-like	LOC107817521	15.9	46.629	2.2242	4	5	1	1	1	1	1	0	0	2	3	4	3	4	4	1	1	1	1	1	1	0	0	0	0	0	158730000						1
A0A1S4CCB3	thioredoxin-like	LOC107817447	47	19.829	178.53	90	7	3	17	20	15	14	11	13	7	7	6	7	6	7	3	3	3	3	2	3	21223000000	19561000000	20153000000	12922000000	13354000000	11897000000	1.285	1.184	1.22	0.782	0.808	0.72	0.626	0.00036047
A0A1S4CCB8	vesicle-fusing ATPase-like	LOC107817451	13.1	80.843	9.9499	6	7	7	0	0	2	1	1	2	3	2	3	4	4	5	3	2	3	4	4	5	0	0	0	0	238710000	255630000					0.966	1.034
A0A1S4CCF2	30S ribosomal protein S10, chloroplastic-like	LOC107817346	27.9	20.704	10.936	26	4	4	6	5	6	4	2	3	4	4	4	4	4	4	4	4	4	4	4	4	2257000000	2423600000	2343300000	1813300000	1861300000	1517000000	1.109	1.19	1.151	0.891	0.914	0.745	0.739	0.0105418
A0A1S4CCH2	auxilin-related protein 2-like	LOC107817364	1.8	105.48	3.105	2	1	1	0	1	1	0	0	0	1	1	1	0	0	0	1	1	1	0	0	0	0	0	8234800	0	0	0			1
A0A1S4CCI1	pentatricopeptide repeat-containing protein At4g16390, chloroplastic	LOC107817588	1.6	76.611	2.0793	3	1	1	1	1	1	0	0	0	1	1	1	0	0	0	1	1	1	0	0	0	0	0	50757000	0	0	0			1
A0A1S4CCJ9	Cysteine synthase	LOC107817517	68.2	41.174	323.31	193	15	14	39	36	42	25	25	26	14	15	15	15	15	15	14	14	14	14	14	14	20451000000	18757000000	20647000000	15570000000	15734000000	15407000000	1.151	1.056	1.162	0.877	0.886	0.867	0.781	0.00135983
A0A1S4CCN8	fructokinase-2-like	LOC107817420	34.3	34.815	49.037	30	9	8	5	3	3	6	6	7	8	6	6	7	7	7	7	5	5	6	6	6	1059900000	1110600000	1273600000	1480000000	1457700000	1759700000	0.781	0.818	0.939	1.091	1.074	1.297	1.364	0.0194184
A0A1S4CCQ3	probable NAD(P)H dehydrogenase (Quinone) FQR1-like 2	LOC107817434	10.5	27.638	2.9423	4	2	2	1	1	0	0	1	1	1	1	0	0	2	2	1	1	0	0	2	2	0	0	0	0	568740000	453230000					1.113	0.887
A0A1S4CCS6	Probable bifunctional methylthioribulose-1-phosphate dehydratase/enolase-phosphatase E1	LOC107817457	13.4	51.668	58.485	13	4	3	2	2	3	2	3	1	3	3	3	3	3	2	2	2	2	2	3	2	290000000	311750000	254700000	420500000	350260000	502450000	0.817	0.878	0.718	1.185	0.987	1.416	1.487	0.031265
A0A1S4CCW3	Glutathione reductase	LOC107817696	37.9	60.098	3.1763	6	17	1	1	1	1	1	1	1	15	16	14	13	14	14	1	1	1	1	1	1	0	0	0	0	0	270880000						1
A0A1S4CD21	uncharacterized protein LOC107817686	LOC107817686	12.5	50.591	11.152	5	4	4	3	0	0	0	0	2	3	3	1	1	1	2	3	3	1	1	1	2	108230000	114080000	0	0	0	0	0.974	1.026
A0A1S4CD47	beta-glucosidase BoGH3B-like	LOC107817549	3.7	65.693	2.1746	4	2	1	0	1	0	1	1	1	2	2	2	2	2	2	1	1	1	1	1	1	0	0	0	0	0	11314000						1
A0A1S4CD69	coatomer subunit alpha-1-like	LOC107817576	1.3	108.39	3.111	3	1	1	1	1	1	0	0	0	1	1	1	0	1	0	1	1	1	0	1	0	0	0	0	0	15472000	0					1
A0A1S4CDB0	TOM1-like protein 2	LOC107817777	13.7	43.878	12.569	12	5	5	2	1	1	3	3	2	5	4	4	4	4	4	5	4	4	4	4	4	409420000	270340000	552240000	554690000	704890000	525060000	0.814	0.538	1.098	1.103	1.402	1.044	1.449	0.148244
A0A1S4CDB1	Small nuclear ribonucleoprotein G	LOC107817742	30	8.9272	7.8517	9	2	2	1	1	1	2	2	2	1	2	2	2	2	2	1	2	2	2	2	2	0	334750000	324560000	400600000	0	0		0.947	0.919	1.134			1.215
A0A1S4CDD3	fumarylacetoacetase-like	LOC107817619	23.1	45.834	18.319	17	6	4	3	3	3	3	3	2	3	4	4	5	4	5	1	2	2	3	3	4	426110000	486280000	518540000	490110000	375280000	419140000	0.942	1.074	1.146	1.083	0.829	0.926	0.898	0.31516
A0A1S4CDG9	thiamine biosynthetic bifunctional enzyme TH1, chloroplastic-like	LOC107817826	6.3	60.867	6.6531	2	2	2	0	0	0	1	0	1	1	0	1	1	0	1	1	0	1	1	0	1	0	0	0	34829000	0	0				1
A0A1S4CDI0	cytochrome c	LOC107817803	20.5	12.184	2.3539	4	2	1	1	0	1	1	1	0	2	2	2	2	2	2	1	1	1	1	1	1	0	0	0	0	0	26699000						1
A0A1S4CDK9	aminoacylase-1-like	LOC107817856	22.8	50.098	18.318	18	8	8	2	3	4	4	3	2	5	6	5	6	6	5	5	6	5	6	6	5	1023300000	801000000	1024300000	840370000	823570000	685190000	1.181	0.925	1.182	0.97	0.951	0.791	0.825	0.142142
A0A1S4CDW5	28S ribosomal protein S9, mitochondrial-like	LOC107817791	8.8	44.631	5.0916	4	2	2	0	1	0	1	0	2	0	1	1	1	2	2	0	1	1	1	2	2	0	0	0	0	74320000	51945000					1.177	0.823
A0A1S4CDW9	importin subunit beta-1-like	LOC107817967	3.2	96.076	3.5578	3	1	1	0	0	0	1	1	1	0	1	0	1	1	1	0	1	0	1	1	1	0	0	0	0	0	25434000						1
A0A1S4CDZ9	fasciclin-like arabinogalactan protein 1	LOC107817819	38	43.999	323.31	77	10	10	18	9	13	12	14	11	10	10	9	10	9	9	10	10	9	10	9	9	8026000000	6628100000	6383900000	8261900000	8942300000	7888700000	1.044	0.862	0.83	1.075	1.163	1.026	1.193	0.08698
A0A1S4CE24	heterogeneous nuclear ribonucleoprotein R-like isoform X2	LOC107817979	17.8	52.019	12.644	19	7	7	3	3	2	4	3	4	7	6	7	7	6	7	7	6	7	7	6	7	441670000	556000000	501220000	419770000	418380000	361720000	0.982	1.236	1.114	0.933	0.93	0.804	0.8	0.055881
A0A1S4CE87	glucan endo-1,3-beta-glucosidase 2-like	LOC107817900	2.6	54.011	3.0171	2	1	1	1	0	1	0	0	0	1	0	1	1	1	0	1	0	1	1	1	0	0	0	0	0	47661000	0					1
A0A1S4CE88	Ferredoxin	LOC107818034	16.7	15.961	18.65	15	2	2	3	2	4	2	2	2	2	2	2	1	1	1	2	2	2	1	1	1	302990000	318550000	280460000	431750000	273460000	315380000	0.946	0.994	0.875	1.347	0.853	0.984	1.131	0.4912
A0A1S4CEH0	ATP synthase subunit delta', mitochondrial-like	LOC107817974	26.5	21.399	5.106	10	5	2	1	2	1	1	3	2	4	4	5	5	4	5	1	2	2	2	2	2	217970000	280290000	298050000	676990000	801740000	732500000	0.435	0.559	0.595	1.351	1.599	1.461	2.776	0.00066327
A0A1S4CEN4	Dolichyl-diphosphooligosaccharide--protein glycosyltransferase subunit 1	LOC107818236	2.5	45.106	2.1279	3	1	1	0	0	0	1	1	1	0	0	0	1	1	1	0	0	0	1	1	1	0	0	0	0	0	8417000						1
A0A1S4CEZ1	Tubulin beta chain	LOC107818269	51	50.264	22.596	25	17	0	3	3	3	6	4	6	14	12	15	13	13	13	0	0	0	0	0	0	872830000	617140000	770470000	1003900000	822120000	919430000	1.046	0.74	0.923	1.203	0.985	1.102	1.214	0.159643
A0A1S4CF02	pyruvate dehydrogenase E1 component subunit beta-3, chloroplastic-like	LOC107818291	11.5	44.461	17.257	19	4	4	4	3	4	4	2	2	3	3	3	3	2	3	3	3	3	3	2	3	412870000	548440000	333060000	281680000	315220000	305780000	1.128	1.498	0.91	0.769	0.861	0.835	0.697	0.082921
A0A1S4CF12	epidermal growth factor receptor substrate 15-like 1	LOC107818289	4.9	107.79	8.5454	4	3	3	0	1	0	1	1	1	0	1	0	2	1	1	0	1	0	2	1	1	0	0	0	73257000	0	0				1
A0A1S4CF99	DAG protein, chloroplastic-like	LOC107818361	27	25.405	78.459	34	4	4	9	4	7	5	4	5	4	4	4	3	3	2	4	4	4	3	3	2	1545400000	1585300000	1105300000	408320000	534800000	488360000	1.636	1.678	1.17	0.432	0.566	0.517	0.338	0.00155969
A0A1S4CFA6	uncharacterized protein LOC107818363 isoform X2	LOC107818363	5.3	37.484	2.2557	4	1	1	0	1	1	0	1	1	1	1	1	0	1	1	1	1	1	0	1	1	0	0	274050000	0	93165000	117740000			1.695		0.576	0.728	0.385
A0A1S4CFB7	tetratricopeptide repeat protein 1-like isoform X2	LOC107818325	9.2	30.929	5.1102	10	2	2	1	3	1	1	2	2	2	2	2	1	2	2	2	2	2	1	2	2	92030000	110080000	85741000	0	116920000	87664000	0.934	1.118	0.871		1.187	0.89	1.066	0.7092
A0A1S4CFC8	lecithin-cholesterol acyltransferase-like 1	LOC107818357	11.5	48.156	6.1501	10	4	4	1	0	1	2	3	3	2	3	3	2	4	3	2	3	3	2	4	3	124580000	121260000	122770000	198920000	164820000	228570000	0.778	0.757	0.767	1.242	1.029	1.427	1.606	0.039323
A0A1S4CFG1	mitochondrial outer membrane protein porin of 36 kDa-like	LOC107818419	41.3	29.347	14.144	12	7	4	1	1	2	2	4	2	4	5	5	5	7	7	2	2	2	2	4	4	666490000	597160000	728720000	1449100000	1224700000	954000000	0.712	0.638	0.778	1.547	1.307	1.018	1.82	0.0119771
A0A1S4CFQ0	SAL1 phosphatase-like	LOC107818321	20.6	42.392	15.43	12	5	2	0	2	4	1	2	3	3	4	5	4	4	5	1	1	2	1	1	2	864610000	990410000	790910000	731930000	875700000	873440000	1.012	1.159	0.926	0.857	1.025	1.022	0.938	0.511
A0A1S4CFR7	Pyruvate kinase	LOC107818508	36.9	51.292	95.476	47	12	1	6	8	5	9	8	11	8	8	7	10	9	11	1	1	1	1	1	1	2538300000	2639000000	2617900000	1884400000	2396300000	1899400000	1.09	1.133	1.124	0.809	1.029	0.815	0.793	0.096116
A0A1S4CFV4	photosystem I reaction center subunit IV A, chloroplastic	LOC107818546	65.6	10.084	120.86	1	6	4	0	0	1	0	0	0	6	5	6	4	4	4	4	4	4	2	2	2	0	0	275970000	0	0	0			1
A0A1S4CFZ2	uncharacterized protein At2g34460, chloroplastic-like	LOC107818566	45.1	32.167	23.877	31	10	8	5	5	5	4	7	5	8	8	8	6	8	8	6	6	6	4	6	6	2886800000	3046400000	2911100000	1533900000	1597200000	1714500000	1.265	1.335	1.276	0.672	0.7	0.751	0.548	7.9386e-05
A0A1S4CG14	aspartic proteinase-like	LOC107818598	6.5	55.452	1.9278	3	3	1	0	0	0	1	1	1	2	2	3	2	3	2	0	0	1	1	1	1	0	0	0	0	0	33365000						1
A0A1S4CG53	probable ADP-ribosylation factor GTPase-activating protein AGD6	LOC107818571	3	49.926	2.7133	2	1	1	1	0	1	0	0	0	1	1	1	0	0	0	1	1	1	0	0	0	0	0	66042000	0	0	0			1
A0A1S4CG81	NADH dehydrogenase [ubiquinone] iron-sulfur protein 1, mitochondrial-like	LOC107818601	19.4	70.466	50.073	26	7	3	7	5	5	4	1	4	7	5	5	5	2	5	3	3	2	2	2	2	686910000	721630000	772350000	376920000	338800000	448550000	1.232	1.294	1.385	0.676	0.608	0.805	0.534	0.0020363
A0A1S4CG96	mitochondrial import receptor subunit TOM40-1-like	LOC107818614	17.3	34.518	9.8481	5	3	1	1	1	1	1	0	1	3	2	2	3	3	3	1	0	0	1	1	1	621990000	594300000	633060000	693250000	0	496600000	1.023	0.978	1.041	1.141		0.817	0.965	0.82054
A0A1S4CGG7	glutaredoxin-C5, chloroplastic-like isoform X1	LOC107818547	40.6	20.063	38.344	16	5	5	3	4	1	2	4	2	4	3	3	4	4	4	4	3	3	4	4	4	961080000	927560000	646900000	565940000	462400000	422030000	1.447	1.396	0.974	0.852	0.696	0.635	0.572	0.022878
A0A1S4CGJ2	aminoacyl tRNA synthase complex-interacting multifunctional protein 1-like	LOC107818565	5.2	41.712	3.8335	5	2	2	1	1	1	0	1	1	2	2	2	2	1	1	2	2	2	2	1	1	82324000	91367000	72472000	0	0	0	1.003	1.113	0.883
A0A1S4CGM2	probable 1-deoxy-D-xylulose-5-phosphate synthase, chloroplastic	LOC107818796	4.6	77.478	9.865	2	1	1	0	0	1	0	1	0	0	0	1	0	1	0	0	0	1	0	1	0	0	0	0	0	19850000	0					1
A0A1S4CGP3	60S ribosomal protein L14-2-like	LOC107818765	16.5	15.217	4.3918	9	2	0	1	1	1	2	2	2	1	2	2	2	2	2	0	0	0	0	0	0	0	405400000	501110000	470080000	521440000	488110000		0.849	1.05	0.985	1.093	1.023	1.089	0.38518
A0A1S4CGR1	Phosphoglycerate kinase	LOC107818768	54.9	42.485	54.329	31	17	2	8	6	7	4	2	4	16	16	17	16	15	16	1	2	2	2	1	2	1285800000	1302200000	1319800000	705010000	948270000	831880000	1.207	1.222	1.239	0.662	0.89	0.781	0.636	0.033237
A0A1S4CGS1	probable prefoldin subunit 5	LOC107818779	21.2	16.605	2.3522	3	2	2	2	0	0	0	0	1	2	2	1	2	1	1	2	2	1	2	1	1	133680000	88550000	0	86688000	0	0	1.298	0.86		0.842			0.78
A0A1S4CGX0	callose synthase 3-like	LOC107818703	6.7	45.355	2.925	0	1	1	0	0	0	0	0	0	1	1	1	1	0	1	1	1	1	1	0	1	0	0	0	0	0	0
A0A1S4CH40	ATP-dependent Clp protease proteolytic subunit	LOC107818763	35.4	32.267	60.218	37	6	6	6	3	8	6	7	7	6	5	6	6	6	5	6	5	6	6	6	5	3382100000	3783400000	3609800000	3135600000	2611600000	3110600000	1.034	1.156	1.103	0.958	0.798	0.951	0.822	0.043183
A0A1S4CH60	uncharacterized protein LOC107818788	LOC107818788	38.2	11.043	20.545	9	3	3	2	1	1	1	2	2	2	2	2	1	2	2	2	2	2	1	2	2	278720000	213890000	278390000	0	0	0	1.085	0.832	1.083
A0A1S4CHD1	40S ribosomal protein S3-1-like	LOC107819043	57.6	26.59	63.589	57	15	15	8	5	3	15	12	14	7	6	7	14	14	15	7	6	7	14	14	15	2315900000	2482200000	2394800000	2833400000	3189600000	3130600000	0.85	0.911	0.879	1.04	1.171	1.149	1.273	0.0045786
A0A1S4CHI1	acetyl-CoA acetyltransferase, cytosolic 1-like	LOC107819092	39.1	41.268	83.458	58	11	11	10	12	12	8	7	9	10	10	9	9	9	9	10	10	9	9	9	9	2459900000	2012900000	2545600000	2600700000	2959600000	3176500000	0.937	0.767	0.969	0.99	1.127	1.21	1.245	0.07806
A0A1S4CHK0	ADP-ribosylation factor 2-like isoform X2	LOC107819113	35.4	18.71	39.86	33	5	5	6	8	5	4	5	5	5	5	4	5	5	5	5	5	4	5	5	5	1806300000	1211900000	1368800000	1792900000	2022300000	1834500000	1.08	0.724	0.818	1.072	1.209	1.097	1.288	0.09816
A0A1S4CHM7	glycine-rich RNA-binding protein-like	LOC107818947	31.1	14.754	8.9263	9	5	2	1	1	1	2	2	2	5	5	5	5	5	5	2	2	2	2	2	2	97818000	109040000	118970000	799710000	681460000	709720000	0.233	0.26	0.284	1.907	1.625	1.692	6.723	1.7013e-05
A0A1S4CHM8	PTI1-like tyrosine-protein kinase 3 isoform X3	LOC107818926	6	35.234	1.7994	1	1	1	0	0	0	0	0	1	0	0	0	0	0	1	0	0	0	0	0	1	0	0	0	0	0	14542000						1
A0A1S4CHP1	26S proteasome regulatory subunit 4 homolog A-like	LOC107819147	34.5	49.455	97.118	29	10	10	4	5	1	5	5	9	5	6	5	6	5	9	5	6	5	6	5	9	523560000	686110000	659140000	504550000	447010000	579800000	0.924	1.211	1.163	0.89	0.789	1.023	0.819	0.153998
A0A1S4CHT0	cysteine--tRNA ligase, chloroplastic/mitochondrial-like	LOC107818984	8.5	35.736	4.8044	4	3	2	0	2	1	0	1	0	0	2	1	1	2	2	0	1	1	1	2	2	0	0	0	0	0	89633000						1
A0A1S4CHV0	Endoglucanase	LOC107819005	2.5	57.195	2.1527	3	1	1	0	0	0	1	1	1	0	0	0	1	1	1	0	0	0	1	1	1	0	0	0	0	0	33450000						1
A0A1S4CHV1	NADH dehydrogenase [ubiquinone] flavoprotein 2, mitochondrial-like	LOC107819175	10.5	28.615	3.8432	3	3	3	1	0	0	2	0	0	2	3	2	3	3	1	2	3	2	3	3	1	528400000	501400000	0	465220000	503370000	0	1.058	1.004		0.931	1.008		0.94	0.32276
A0A1S4CHV4	Pyrophosphate--fructose 6-phosphate 1-phosphotransferase subunit alpha	LOC107819205	8.8	67.14	10.028	9	4	2	1	1	3	1	1	2	3	4	3	3	3	3	1	2	1	1	1	1	160880000	188720000	162250000	152010000	188630000	186150000	0.929	1.09	0.937	0.878	1.09	1.075	1.029	0.77214
A0A1S4CHV9	serine protease SPPA, chloroplastic-like isoform X2	LOC107819019	5.8	69.847	4.2892	6	3	3	3	0	1	0	1	1	2	2	1	0	1	1	2	2	1	0	1	1	68908000	0	0	0	0	0	1
A0A1S4CHZ8	peptidyl-tRNA hydrolase, mitochondrial-like	LOC107819255	12.6	30.193	4.3567	7	3	3	2	2	2	0	1	0	3	2	3	3	3	1	3	2	3	3	3	1	149690000	164480000	138570000	110240000	99566000	0	1.13	1.241	1.046	0.832	0.751		0.695	0.016455
A0A1S4CI25	Glucose-6-phosphate isomerase	LOC107819267	41.5	67.504	70.324	73	21	21	10	13	14	15	12	9	13	17	18	16	15	14	13	17	18	16	15	14	1869500000	1840200000	1532400000	1668600000	1570200000	1687600000	1.103	1.086	0.904	0.985	0.927	0.996	0.94	0.43844
A0A1S4CIF1	ubiquitin-conjugating enzyme E2 7 isoform X2	LOC107819396	15.2	15.855	3.3771	4	1	1	1	1	0	1	1	0	1	1	0	1	1	0	1	1	0	1	1	0	0	0	0	0	47043000	0					1
A0A1S4CIG0	ruBisCO large subunit-binding protein subunit beta, chloroplastic-like	LOC107819392	2.9	66.195	6.9482	4	2	2	0	1	1	1	0	1	1	1	1	1	1	2	1	1	1	1	1	2	0	0	0	0	0	664890000						1
A0A1S4CIH1	26S proteasome non-ATPase regulatory subunit 6 homolog	LOC107819413	3.6	44.271	3.6881	1	1	1	0	0	0	1	0	0	1	1	1	1	1	1	1	1	1	1	1	1	0	0	0	0	0	54663000						1
[truncated: 756 more rows]
