# Supplementary material for: Comparative proteomic analysis of Nicotiana benthamiana plants under Chinese wheat mosaic virus infection
Source: BMC Plant Biol. 2021 Jan 19;21:51. doi: 10.1186/s12870-021-02826-9 (PMC7816467; doi:10.1186/s12870-021-02826-9)
Supplement: Supplementary file 4 — Additional file 4: Table S3. Detailed information of all DEPs. [file 12870_2021_2826_MOESM4_ESM.xlsx]

## Sheet: Sheet1
Table S3 The detailed information of all DEPs
Protein accession	Protein description	Infected/CK Ratio	Regulated Type	Infected/CK P value	Gene name	Sequence coverage [%]	Mol. weight [kDa]	Score	Subcellular localization
A0A1S4C3J4	"31 kDa ribonucleoprotein, chloroplastic"	0.093	Down	0.0023351	LOC107814688	28.1	31.202	91.389	chloroplast
A0A140G1U8	Cytochrome b6-f complex subunit 4	0.106	Down	4.6795e-06	petD	10.6	17.459	3.0854	plasma membrane
P27491	"Chlorophyll a-b binding protein 7, chloroplastic"	0.132	Down	2.0205e-07	CAB7	59.6	28.335	13.702	chloroplast
A0A1S3Z4M4	"peroxisomal 2,4-dienoyl-CoA reductase"	0.209	Down	0.017036	LOC107782910	14.1	31.83	9.1793	cytoplasm
A0A1S4DEH2	"cell division protein FtsZ homolog 2-1, chloroplastic-like"	0.266	Down	0.0090818	LOC107828870	35.4	50.407	48.169	endoplasmic reticulum
A0A1S4AH78	zeaxanthin epoxidase	0.267	Down	0.0031568	LOC107797654	10.2	44.007	32.025	chloroplast
Q0PWS6	"Chlorophyll a-b binding protein, chloroplastic"	0.279	Down	7.8452e-05	LOC107765752	50.6	27.334	178.16	chloroplast
A0A1S3XJT2	xanthoxin dehydrogenase-like	0.293	Down	0.00075896	LOC107765752	21.6	25.085	11.425	cytoplasm
A0A1S4BEE0	40S ribosomal protein S12	0.308	Down	0.00145531	LOC107807381	62.2	15.126	64.211	cytoplasm
A0A1S4CF99	"DAG protein, chloroplastic-like"	0.338	Down	0.00155969	LOC107818361	27	25.405	78.459	chloroplast
A0A1S4ASN2	"photosynthetic NDH subunit of subcomplex B 1, chloroplastic-like"	0.349	Down	0.030643	LOC107801003	9.7	51.563	8.8262	chloroplast
A0A1S4CZW6	"protein RETICULATA-RELATED 4, chloroplastic-like"	0.352	Down	0.00116338	LOC107824461	10.6	40.776	6.1446	chloroplast
A0A1S3ZP89	"30S ribosomal protein S9, chloroplastic-like"	0.354	Down	4.24e-05	LOC107788887	28.5	22.506	58.04	chloroplast
A0A1S3ZY45	2-isopropylmalate synthase B	0.355	Down	0.0120208	LOC107791752	11.9	65.761	21.052	chloroplast
A0A1S3YAU9	"Chlorophyll a-b binding protein, chloroplastic"	0.359	Down	5.7805e-07	LOC107774251	67.6	31.052	258.67	chloroplast
Q0PWS5	"Chlorophyll a-b binding protein, chloroplastic"	0.361	Down	2.7605e-06	Lhcb5	61.4	30.447	193.79	chloroplast
A0A1S4CLL3	"protein CURVATURE THYLAKOID 1A, chloroplastic-like"	0.368	Down	4.8861e-07	LOC107820363	19	17.939	54.437	chloroplast
A0A1S3ZW90	"phosphoserine phosphatase, chloroplastic-like"	0.375	Down	0.00165957	LOC107791189	15.4	31.759	11.451	chloroplast
A0A1S4CBG8	Phospho-2-dehydro-3-deoxyheptonate aldolase	0.381	Down	0.025562	LOC107817203	11	57.551	4.3391	chloroplast
A0A1S4AKV7	"ferredoxin--nitrite reductase, chloroplastic-like isoform X2"	0.384	Down	2.0943e-05	LOC107798816	36.9	65.756	151.2	chloroplast
A0A1S3ZPC0	"S-adenosylmethionine carrier 1, chloroplastic/mitochondrial-like"	0.396	Down	0.049805	LOC107788912	21.2	33.582	29.045	cytoplasm
A0A1S4CBW5	"Chlorophyll a-b binding protein, chloroplastic"	0.397	Down	2.3582e-05	LOC107817323	44.3	29.188	59.864	chloroplast
A0A1S3XQ86	beta-xylosidase/alpha-L-arabinofuranosidase 2-like	0.401	Down	0.00113694	LOC107767521	9.9	85.132	15.712	chloroplast
Q03666	Probable glutathione S-transferase	0.405	Down	0.031477	---	17.6	25.789	6.5954	cytoplasm
A0A1S4CSG9	"elongation factor TuB, chloroplastic-like"	0.408	Down	0.021442	LOC107822214	66	16.536	29.732	cytoplasm
A0A1S4AR09	uncharacterized protein LOC107800299	0.412	Down	0.00030257	LOC107800299	23.9	26.624	23.472	chloroplast
A0A1S3YPE9	"Chlorophyll a-b binding protein, chloroplastic"	0.414	Down	8.4384e-05	LOC107778264	65.7	28.679	119.56	chloroplast
A0A1S4AVS4	"protein HHL1, chloroplastic-like"	0.414	Down	0.00064051	LOC107801920	32	25.638	29.608	chloroplast
A0A1S4DDG4	"Chlorophyll a-b binding protein, chloroplastic"	0.421	Down	0.000103651	LOC107828640	30.2	26.261	85.587	chloroplast
P27493	"Chlorophyll a-b binding protein 21, chloroplastic"	0.424	Down	9.5076e-05	CAB21	66.8	28.126	68.704	chloroplast
A0A075EYQ6	Eukaryotic translation initiation factor 5A	0.428	Down	5.9908e-05	eIF-5A3	54.7	17.363	95.747	cytoplasm
A0A1S3Y2X0	Serine hydroxymethyltransferase	0.43	Down	0.0047004	LOC107771579	38.2	57.856	13.143	mitochondria
A0A1S4C1J1	membrane steroid-binding protein 2-like	0.433	Down	0.027182	LOC107814092	24.9	24.985	12.463	cytoplasm
A0A1S3YMA4	GDSL esterase/lipase At5g33370-like	0.437	Down	0.0082183	LOC107777528	14	41.48	21.424	extracellular
A0A1S4CC28	Dihydrolipoamide acetyltransferase component of pyruvate dehydrogenase complex	0.437	Down	0.0047217	LOC107817385	24.4	49.554	36.62	chloroplast
A0A1S3Y100	"Chlorophyll a-b binding protein, chloroplastic"	0.441	Down	0.0050166	LOC107770844	70.4	28.353	323.31	chloroplast
A0A1S4CLW9	"chaperone protein dnaJ A6, chloroplastic-like"	0.442	Down	0.0023983	LOC107820445	19.4	47.84	173.28	chloroplast
A0A1S4DF13	Uroporphyrinogen decarboxylase	0.442	Down	0.0047648	LOC107829118	36.8	43.313	19.416	chloroplast
A0A1S3YYG2	Glycine cleavage system P protein	0.444	Down	0.00091813	LOC107781010	55.8	113.85	61.465	mitochondria
A0A1S4BCN1	"Glutamyl-tRNA(Gln) amidotransferase subunit B, chloroplastic/mitochondrial"	0.448	Down	0.024797	LOC107806846	16.6	51.652	14.917	chloroplast
A0A1S4D3I5	2-alkenal reductase (NADP(+)-dependent)-like	0.448	Down	0.0007168	LOC107825579	14.9	38.053	9.0021	cytoplasm
Q02585	"Cytochrome b6-f complex iron-sulfur subunit 2, chloroplastic"	0.45	Down	0.030902	petC2	67.1	24.108	262.54	chloroplast
A0A1S3XED7	Cysteine proteinase inhibitor	0.454	Down	0.0085644	LOC107764160	43.1	13.4	19.127	extracellular
A0A1S3ZG17	uncharacterized protein LOC107786283	0.454	Down	0.025763	LOC107786283	18.1	15.214	4.9653	chloroplast
A0A1S4A7E9	protein DJ-1 homolog B-like	0.454	Down	0.0024431	LOC107794579	23.9	47.185	31.248	chloroplast
A0A1S3YZ76	"outer envelope pore protein 16, chloroplastic-like"	0.461	Down	0.000101887	LOC107781040	45.8	12.491	1.9415	cytoplasm
A0A1S4BGT6	glucosidase 2 subunit beta-like	0.461	Down	0.0020589	LOC107808091	8	72.995	16.969	nucleus
A0A1S4CZ98	uncharacterized protein LOC107824240	0.461	Down	0.00034016	LOC107824240	6.8	16.679	4.7195	chloroplast
A0A1S3YLB2	GDSL esterase/lipase LTL1-like	0.467	Down	0.0175847	LOC107777269	13.6	39.641	105.82	extracellular
A0A1S4C053	"Chlorophyll a-b binding protein, chloroplastic"	0.467	Down	0.0077843	LOC107813664	43.2	29.343	5.8106	chloroplast
A0A1S4BBF5	"triosephosphate isomerase, chloroplastic-like"	0.468	Down	0.00031955	LOC107806500	59.6	34.212	46.478	chloroplast
A0A1S4DGP1	Nucleoside diphosphate kinase	0.472	Down	0.0094373	LOC107829496	23.3	26.049	69.205	chloroplast
A0A1S3YFA7	flagellar radial spoke protein 5-like isoform X2	0.473	Down	0.02094	LOC107775472	11.2	43.074	9.1781	chloroplast
A0A140G1T3	Cytochrome b559 subunit alpha	0.475	Down	0.0006974	psbE	48.2	9.3965	27.072	nucleus
A0A1S3YMZ4	ATP sulfurylase 2-like	0.475	Down	0.0029822	LOC107777973	30.1	54.728	46.52	chloroplast
A0A1S4BEA1	methylecgonone reductase-like	0.478	Down	0.0040788	LOC107807409	6.5	36.437	3.2176	cytoplasm
A0A1S4BYM4	galactokinase-like	0.483	Down	0.022998	LOC107813265	16.8	54.527	41.726	chloroplast
A0A1S3WYI2	"protease Do-like 8, chloroplastic"	0.485	Down	6.2461e-05	LOC107759360	9.4	49.986	9.3746	chloroplast
O80360	"50S ribosomal protein L3, chloroplastic (Fragment)"	0.493	Down	0.0108591	RPL3	40.2	28.369	75.746	chloroplast
A0A1S3X2T9	60S ribosomal protein L30-like	0.495	Down	0.042656	LOC107760678	52.7	12.434	13.398	cytoplasm
A0A1S4CQ06	uncharacterized protein LOC107821228	0.499	Down	0.0139561	LOC107821228	6.9	34.553	2.4674	chloroplast
A0A1S4AK62	"ribulose bisphosphate carboxylase/oxygenase activase 2, chloroplastic"	0.5	Down	0.032261	LOC107798594	66.5	48.312	2.5185	chloroplast
A0A1S4C661	"30S ribosomal protein S17, chloroplastic-like"	0.502	Down	0.00011986	LOC107815349	24.1	17.557	23.926	chloroplast
A0A1S4A3B3	Delta-aminolevulinic acid dehydratase	0.503	Down	0.00074325	LOC107793287	35.7	46.365	59.497	chloroplast
A0A1S3Y577	Imidazole glycerol phosphate synthase hisHF	0.504	Down	0.0070407	LOC107772419	20.7	65.291	14.203	chloroplast
A0A1S4DP86	"Chlorophyll a-b binding protein, chloroplastic"	0.506	Down	0.0081816	LOC107831953	43.3	28.842	114.26	chloroplast
A0A1S4B2T3	"probable mitochondrial-processing peptidase subunit beta, mitochondrial"	0.507	Down	0.00133982	LOC107803821	29.1	59.167	67.631	mitochondria
A0A1S3Y9V2	"protein TOC75-3, chloroplastic-like"	0.509	Down	0.00039751	LOC107774050	21.9	89.088	72.626	chloroplast
A0A1S3ZBD7	"argininosuccinate synthase, chloroplastic-like"	0.509	Down	0.00122015	LOC107784999	27.5	53.998	32.611	chloroplast
A0A1S3ZF21	"protein TIC110, chloroplastic-like isoform X2"	0.509	Down	0.0031605	LOC107785958	14.7	112.29	19.572	chloroplast
A0A1S3XSC6	"porphobilinogen deaminase, chloroplastic-like"	0.51	Down	6.3265e-05	LOC107767993	52.6	39.247	207.93	chloroplast
A0A1S3YP30	Proliferating cell nuclear antigen	0.511	Down	0.0020979	LOC107778290	14	29.228	3.412	nucleus
A0A1S3Y7I8	Phosphoribulokinase	0.513	Down	0.000199073	LOC107773234	56.8	45.299	81.482	chloroplast
A0A1S3XDV8	"uncharacterized oxidoreductase At1g06690, chloroplastic-like"	0.515	Down	0.018198	LOC107764022	30.9	41.727	26.652	chloroplast
A0A1S3YRR6	nascent polypeptide-associated complex subunit alpha-like protein 2	0.518	Down	0.0020173	LOC107778929	43.5	22.613	75.764	chloroplast
A0A1S4D910	"peptidyl-prolyl cis-trans isomerase CYP38, chloroplastic-like"	0.52	Down	0.0183401	LOC107827288	34	38.651	9.8673	chloroplast
A0A1S3YQ11	haloalkane dehalogenase-like	0.521	Down	0.00045843	LOC107778473	25.6	42.522	85.889	chloroplast
A0A1S3WYR8	Fructose-bisphosphate aldolase	0.522	Down	0.00132173	LOC107759369	58.4	42.833	18.753	chloroplast
A0A1S3YBA8	aminoacyl tRNA synthase complex-interacting multifunctional protein 1-like	0.522	Down	0.00023528	LOC107774474	19.3	30.305	15.038	chloroplast
A0A1S4D3A0	"Alpha-1,4 glucan phosphorylase"	0.522	Down	0.031844	LOC107825407	15.9	111.56	27.579	chloroplast
Q07760	60S ribosomal protein L23	0.522	Down	1.50611e-05	RPL23	48.6	14.989	44.728	cytoplasm
Q9SBI4	Protoporphyrinogen oxidase	0.523	Down	0.0032601	LOC107827378	23	59.241	39.345	chloroplast
A0A1S4AQ07	"30S ribosomal protein S1, chloroplastic-like"	0.525	Down	2.1627e-05	LOC107800017	52.8	45.589	101.06	chloroplast
A0A1S3XBA9	"thylakoid lumenal 19 kDa protein, chloroplastic-like"	0.526	Down	0.00146198	LOC107763119	32.5	26.946	196.88	chloroplast
A0A1S4BA83	uncharacterized protein LOC107806111	0.526	Down	0.0004799	LOC107806111	18.6	31.062	65.212	cytoplasm
A0A1S4DK32	"50S ribosomal protein L21, chloroplastic-like"	0.526	Down	0.00045665	LOC107830548	25.2	23.479	19.002	chloroplast
A0A1S4DKS1	UBP1-associated protein 2B-like	0.526	Down	3.9676e-05	LOC107830830	19.1	52.363	37.503	nucleus
A0A1S4A4Z4	"thioredoxin-like protein CDSP32, chloroplastic"	0.527	Down	0.00041757	LOC107793787	40	33.498	44.037	chloroplast
A0A1S4B809	uncharacterized monothiol glutaredoxin ycf64-like	0.528	Down	0.0146429	LOC107805413	10.3	19.348	43.017	chloroplast
A0A1S4C9U6	CO(2)-response secreted protease-like	0.529	Down	3.35e-07	LOC107816684	16.7	81.049	50.13	extracellular
A0A1S4BAT9	glutamate--glyoxylate aminotransferase 2	0.531	Down	2.0175e-05	LOC107806358	59	53.507	253.29	cytoplasm
A0A1S4CWB9	"uncharacterized protein At2g37660, chloroplastic-like"	0.531	Down	0.000163902	LOC107823302	39.9	35.558	25.287	chloroplast
E5L8B5	Plastid thioredoxin M	0.532	Down	0.00148391	LOC107813342	42.9	19.637	60.544	chloroplast
A0A1S4BE88	Uroporphyrinogen decarboxylase	0.533	Down	0.0027957	LOC107807289	50.6	43.183	102.86	chloroplast
A0A1S4C4J1	"D-glycerate 3-kinase, chloroplastic-like"	0.534	Down	0.0054011	LOC107815070	27.3	51.038	17.617	chloroplast
A0A1S4CG81	"NADH dehydrogenase [ubiquinone] iron-sulfur protein 1, mitochondrial-like"	0.534	Down	0.0020363	LOC107818601	19.4	70.466	50.073	chloroplast
A0A1S4C8W0	"dihydrolipoyl dehydrogenase 2, chloroplastic-like isoform X3"	0.535	Down	0.039363	LOC107816379	12.2	56.963	24.613	chloroplast
A0A1S4D3T4	T-complex protein 1 subunit beta	0.535	Down	0.00068278	LOC107825698	22.2	57.07	35.126	chloroplast
A0A1S4D0E8	L-galactose dehydrogenase-like isoform X2	0.536	Down	0.023565	LOC107824481	55.1	34.522	112.35	chloroplast
A0A1S4D459	thioredoxin-1-like	0.537	Down	0.00047691	LOC107825796	31.3	19.485	38.955	chloroplast
A0A1S3X2Z0	"triosephosphate isomerase, chloroplastic-like"	0.54	Down	1.79919e-05	LOC107760622	61.8	34.762	173.81	chloroplast
A0A1S4CC61	"50S ribosomal protein L11, chloroplastic-like"	0.54	Down	0.00029735	LOC107817411	30.3	23.133	11.187	chloroplast
A0A1S3ZIT1	"psbP domain-containing protein 4, chloroplastic-like"	0.541	Down	0.00065662	LOC107787263	26.3	30.33	33.185	chloroplast
A0A1S3XU33	"Glycerol-3-phosphate acyltransferase, chloroplastic"	0.542	Down	0.0035188	LOC107768804	9.2	51.505	25.669	chloroplast
A0A1S3XXN7	"glutamate-1-semialdehyde 2,1-aminomutase, chloroplastic-like"	0.542	Down	2.4476e-05	LOC107769957	57.4	35.521	94.597	cytoplasm
A0A1S4A2H1	"protein FLUORESCENT IN BLUE LIGHT, chloroplastic-like"	0.542	Down	0.0003801	LOC107793011	12.7	31.563	4.9617	chloroplast
A0A1S3YK97	"protease Do-like 5, chloroplastic"	0.543	Down	0.039796	LOC107777187	19.5	32.619	13.324	cytoplasm
A0A1S3XXF1	"probable glutamyl endopeptidase, chloroplastic isoform X2"	0.548	Down	0.0019231	LOC107769805	25.2	107.37	129.24	chloroplast
A0A1S4AX40	"ATP synthase subunit b', chloroplastic-like"	0.548	Down	0.0010167	LOC107802241	36.4	24.051	55.091	chloroplast
A0A1S4CFZ2	"uncharacterized protein At2g34460, chloroplastic-like"	0.548	Down	7.9386e-05	LOC107818566	45.1	32.167	23.877	chloroplast
A0A1S4CUE0	"ferredoxin-dependent glutamate synthase, chloroplastic-like"	0.549	Down	0.00024397	LOC107822572	22.5	20.248	20.678	chloroplast
Q9ZS34	"Geranylgeranyl diphosphate reductase, chloroplastic"	0.552	Down	0.0086151	CHLP	43.1	51.3	48.858	chloroplast
A0A1S4D1U6	60S ribosomal protein L28-1-like	0.553	Down	0.0037576	LOC107824985	52.4	15.922	38.443	cytoplasm
A0A1S4APF3	"ornithine carbamoyltransferase, chloroplastic-like"	0.554	Down	0.00170465	LOC107799727	25.1	41.717	113.59	chloroplast
A0A140G1X0	Photosystem I iron-sulfur center	0.556	Down	0.0010621	psaC	64.2	9.0384	130.4	chloroplast
A0A1S4ADF0	kinesin-like protein KCA2	0.558	Down	0.000161108	LOC107796397	6.7	144.08	34.009	chloroplast
A0A1S4D2U5	"30S ribosomal protein S5, chloroplastic"	0.559	Down	0.00087819	LOC107825411	47.8	32.269	165.15	chloroplast
A0A1S3ZU87	"indole-3-glycerol phosphate synthase, chloroplastic-like"	0.56	Down	0.0034413	LOC107790475	13.5	44.914	5.1643	chloroplast
A0A1S3ZX72	haloacid dehalogenase-like hydrolase domain-containing protein At3g48420	0.561	Down	0.00033671	LOC107791365	40.1	33.936	45.471	chloroplast
A0A1S4BZJ1	40S ribosomal protein SA	0.561	Down	0.00096457	LOC107813555	40.2	32.176	84.45	cytoplasm
A0A1S4CVZ3	"Elongation factor G, chloroplastic"	0.561	Down	0.0081572	LOC107823197	37.1	86.02	175.4	chloroplast
A0A1S4D9V6	ATP-dependent Clp protease proteolytic subunit	0.561	Down	0.00048439	LOC107827580	26.2	32.929	92.202	chloroplast
A0A1S3X434	"50S ribosomal protein L5, chloroplastic"	0.562	Down	0.0021171	LOC107761040	37.5	29.42	171.76	chloroplast
A0A1S4BTB5	uncharacterized protein LOC107811668	0.563	Down	0.0065009	LOC107811668	13.1	26.392	7.0752	chloroplast
A0A140G1Q8	Photosystem II CP43 reaction center protein	0.566	Down	6.473e-05	psbC	31.7	50.344	170.89	plasma membrane
A0A1S3Z4R3	Glycine cleavage system P protein	0.566	Down	0.000104506	LOC107783010	59.3	114.21	323.31	mitochondria
A0A1S3ZI08	Malate dehydrogenase	0.568	Down	0.0029807	LOC107787080	34.1	37.648	6.4377	chloroplast
A0A1S4A5N4	mitochondrial dicarboxylate/tricarboxylate transporter DTC	0.569	Down	0.00089929	LOC107793974	47.5	32.055	22.85	chloroplast
A0A1S4B342	phosphomannomutase/phosphoglucomutase isoform X2	0.57	Down	0.023564	LOC107803921	12.7	66.383	15.298	chloroplast
A0A1S4C7A3	mitochondrial dicarboxylate/tricarboxylate transporter DTC-like	0.57	Down	0.00039591	LOC107815847	48.8	31.737	75.62	chloroplast
A0A1S4DPS7	UMP-CMP kinase	0.57	Down	0.000180564	LOC107831858	25.8	22.83	30.197	cytoplasm
A0A1S4BNP6	"chaperonin 60 subunit beta 2, chloroplastic"	0.571	Down	6.093e-05	LOC107810219	53.1	63.166	323.31	chloroplast
Q84QE7	Putative photosystem I subunit III	0.571	Down	0.0075755	LOC107789388	32.4	24.467	59.943	chloroplast
A0A1S4C5X4	"oxygen-dependent coproporphyrinogen-III oxidase, chloroplastic"	0.572	Down	0.00140313	LOC107815524	41.6	44.935	132.71	nucleus
A0A1S4CGG7	"glutaredoxin-C5, chloroplastic-like isoform X1"	0.572	Down	0.022878	LOC107818547	40.6	20.063	38.344	chloroplast
A0A1S3ZDG9	flowering locus K homology domain-like	0.574	Down	0.0024957	LOC107785621	20.5	55.34	29.661	cytoplasm
A0A1S4AAP9	alanine aminotransferase 2-like	0.575	Down	0.0021151	LOC107795521	26.3	60.127	40.109	chloroplast
A0A1S4APM0	Serine hydroxymethyltransferase	0.575	Down	0.0010173	LOC107799799	28.4	50.85	69.599	cytoplasm
A0A1S3ZK66	"dihydroxy-acid dehydratase, chloroplastic-like"	0.576	Down	0.00078153	LOC107787836	22.8	65.738	37.667	chloroplast
A0A1S4CMV5	26S proteasome non-ATPase regulatory subunit 2 homolog	0.579	Down	0.0070567	LOC107820776	4.3	98.721	10.71	plasma membrane
A0A1S4CU11	"4-diphosphocytidyl-2-C-methyl-D-erythritol kinase, chloroplastic/chromoplastic"	0.579	Down	0.0053033	LOC107822567	6.1	45.268	6.8752	chloroplast
A0A1S4AZJ1	"dihydrolipoyl dehydrogenase 2, chloroplastic-like"	0.581	Down	0.0188189	LOC107802918	16.1	61.465	15.642	chloroplast
A0A1S3ZAM9	"fructose-1,6-bisphosphatase, chloroplastic-like"	0.582	Down	4.0351e-05	LOC107784747	39.5	44.555	145.91	chloroplast
A0A1S4DIL9	3-isopropylmalate dehydratase large subunit-like	0.583	Down	0.0054393	LOC107830165	46.3	13.327	3.5062	cytoplasm
A0A1S3XP71	Glyceraldehyde-3-phosphate dehydrogenase	0.584	Down	0.0178968	LOC107767301	43.9	47.922	120.2	chloroplast
A0A1S4ADE2	"4-hydroxy-3-methylbut-2-en-1-yl diphosphate synthase (Ferredoxin), chloroplastic"	0.585	Down	0.0049351	LOC107796388	24.6	82.159	130.45	chloroplast
A0A1S4BZK6	"Elongation factor Ts, mitochondrial"	0.585	Down	0.00032131	LOC107813570	27.9	114.18	313.19	chloroplast
A0A1S4BW67	"protein ABCI7, chloroplastic-like"	0.588	Down	0.00042025	LOC107812498	7.5	53.238	14.322	chloroplast
A0A1S4CNA0	enolase-phosphatase E1-like isoform X2	0.589	Down	0.0008192	LOC107820883	9.6	83.613	14.995	cytoplasm
A0A1S4AE15	phosphoglucomutase isoform X2	0.59	Down	0.00062355	LOC107796591	13.1	57.837	9.9763	cytoplasm
A0A1S3Z3J7	"28 kDa ribonucleoprotein, chloroplastic"	0.591	Down	0.00032166	LOC107782611	13.6	32.169	27.387	chloroplast
A0A1S3ZR71	protein CbbY-like	0.593	Down	0.00151668	LOC107789491	23	32.198	46.261	chloroplast
A0A1S4C0L0	formate--tetrahydrofolate ligase	0.593	Down	0.0082956	LOC107813791	21.9	67.272	36.134	cytoplasm
A0A1S4BGD3	fasciclin-like arabinogalactan protein 7	0.594	Down	0.00109676	LOC107807962	14.3	28.073	7.8408	cytoplasm
A0A1S4CZ83	"bifunctional monothiol glutaredoxin-S16, chloroplastic-like"	0.594	Down	0.0089762	LOC107824207	28.9	32.873	17.669	chloroplast
A0A1S3ZN92	DNA damage-inducible protein 1	0.595	Down	0.00062496	LOC107788650	27.1	44.899	32.477	cytoplasm
A0A1S3XZ38	clavaminate synthase-like protein At3g21360	0.598	Down	0.00098159	LOC107770380	25.7	36.201	18.582	cytoplasm
A0A1S3X9E1	malonyl CoA-acyl carrier protein transacylase-like	0.602	Down	0.00094345	LOC107762659	34.4	43.239	31.424	chloroplast
A0A1S3Z1F3	"ferredoxin-dependent glutamate synthase, chloroplastic-like"	0.603	Down	0.00028446	LOC107781744	43.3	167.72	323.31	chloroplast
Q8LSZ3	NADPH-protochlorophyllide oxidoreductase	0.603	Down	0.00035901	POR1	59.7	42.825	184.56	chloroplast
A0A1S3ZX69	uncharacterized protein LOC107791394	0.605	Down	0.044459	LOC107791394	20	30.244	34.39	chloroplast
A0A1S3X5W6	"trigger factor-like protein TIG, Chloroplastic"	0.606	Down	0.00029748	LOC107761526	41.3	61.388	81.775	chloroplast
A0A1S4B0V3	60S ribosomal protein L6-like isoform X2	0.606	Down	0.032463	LOC107803255	17.5	25.352	5.3508	chloroplast
A0A1S4BMX4	Malate dehydrogenase	0.607	Down	0.00068339	LOC107810010	56.9	35.439	323.31	cytoplasm
A0A1S4BU79	elongation factor 1-beta-like	0.609	Down	0.00034498	LOC107811954	58.4	24.457	198.97	cytoplasm
A0A1S4CJQ4	"fructose-1,6-bisphosphatase, chloroplastic-like"	0.609	Down	0.00033856	LOC107819549	32.3	45.557	40.373	chloroplast
A0A1S4BTY9	Sulfurtransferase	0.61	Down	0.0021823	LOC107811870	28.1	41.486	65.81	chloroplast
A0A1S4DN02	Peptidylprolyl isomerase	0.61	Down	0.0145195	LOC107831294	42.9	12.143	17.862	chloroplast
A0A1S4CUN3	2-dehydro-3-deoxyphosphooctonate aldolase 1	0.611	Down	0.00060329	LOC107822777	32.1	31.849	21.64	chloroplast
A0A1S4AJF9	serine--tRNA ligase-like	0.613	Down	0.0088816	LOC107798294	40.5	51.128	144.71	cytoplasm
A0A140G1P8	ATP synthase CF0 B subunit	0.614	Down	0.00019606	atpF	57.6	20.857	241.37	chloroplast
A0A1S3XLI2	Lysine--tRNA ligase	0.614	Down	0.0056202	LOC107766274	7.5	69.346	8.3616	cytoplasm
A0A1S3ZN66	3-isopropylmalate dehydratase large subunit-like	0.615	Down	0.0031955	LOC107788624	12.4	48.575	15.729	chloroplast
A0A1S4CAZ2	"GDP-mannose 3,5-epimerase 1-like"	0.616	Down	0.000196921	LOC107817046	56.1	42.589	84.909	cytoskeleton
Q40460	"Ribulose bisphosphate carboxylase/oxygenase activase 1, chloroplastic"	0.616	Down	0.00098084	---	68.3	48.753	58.074	chloroplast
A0A1S3X5Z8	uncharacterized protein LOC107761618	0.618	Down	0.00140495	LOC107761618	23.8	27.549	40.811	nucleus
A0A1S3ZEI2	Glucose-6-phosphate 1-epimerase	0.618	Down	0.00031941	LOC107785825	70.5	33.323	298.56	mitochondria
A0A1S3ZZR4	"ATP phosphoribosyltransferase 2, chloroplastic-like"	0.62	Down	0.0085392	LOC107792258	38.2	42.933	121.47	chloroplast
A0A1S4BL57	"enoyl-[acyl-carrier-protein] reductase [NADH], chloroplastic-like"	0.62	Down	0.00125521	LOC107809441	42.1	41.765	93.498	chloroplast
A0A1S3YKN0	"cell division protein FtsZ homolog 2-2, chloroplastic-like isoform X2"	0.622	Down	0.00076116	LOC107777306	39.5	47.562	214.61	chloroplast
A0A1S3YGN1	protein BOBBER 1-like	0.623	Down	0.046141	LOC107775992	24.4	33.727	13.245	nucleus
A0A1S3XG50	uncharacterized protein LOC107764684 isoform X3	0.624	Down	0.0041351	LOC107764684	4.8	68.932	138.47	nucleus
Q9M437	Chloroplast FtsZ-like protein	0.624	Down	0.00084219	ftsZ	39.5	43.311	106.54	chloroplast
Q8L6J8	Putative carbamoyl phosphate synthase small subunit	0.625	Down	0.00165907	LOC107793380	13	47.272	7.2232	chloroplast
A0A1S4CCB3	thioredoxin-like	0.626	Down	0.00036047	LOC107817447	47	19.829	178.53	chloroplast
Q9AT16	Ankyrin-repeat protein HBP1	0.628	Down	0.00072022	LOC107793888	54.9	37.317	222.18	nucleus
A0A140G1Y4	ribosomal protein L2	0.629	Down	0.01992	rpl2	21.5	30.01	18.425	cytoplasm
Q06BK4	Water channel protein	0.63	Down	0.0041244	LOC107778528	18.8	30.795	37.9	plasma membrane
A0A1S4D758	"biotin carboxylase 1, chloroplastic"	0.631	Down	0.0061602	LOC107826689	38.8	58.453	57.013	mitochondria
A0A1S3XWY6	"photosystem I reaction center subunit XI, chloroplastic-like"	0.632	Down	0.0027603	LOC107769513	42.3	23.254	113.5	chloroplast
A0A1S3XW44	GDSL esterase/lipase APG-like	0.633	Down	0.0056835	LOC107769403	39	38.247	101.51	extracellular
A0A1S4CTH1	uncharacterized protein LOC107822389	0.633	Down	0.0082802	LOC107822389	18.8	41.295	18.551	chloroplast
A0A1S3XLX4	fruit protein pKIWI502-like	0.634	Down	0.005357	LOC107766402	44.6	33.331	35.609	chloroplast
A0A1S4AKW3	"ribulose bisphosphate carboxylase/oxygenase activase 2, chloroplastic-like"	0.634	Down	0.00092149	LOC107798764	72	48.312	323.31	chloroplast
A0A1S3XES7	60S ribosomal protein L12-like	0.635	Down	0.0021424	LOC107764287	57.8	17.805	45.996	cytoplasm
A0A1S4CGR1	Phosphoglycerate kinase	0.636	Down	0.033237	LOC107818768	54.9	42.485	54.329	cytoplasm
A0A1S3ZRE4	uncharacterized protein At4g28440-like	0.637	Down	0.021957	LOC107789748	26.1	16.194	48.284	chloroplast
A0A1S4DRP6	transaldolase-like	0.638	Down	0.0091248	LOC107832738	28	43.601	24.971	chloroplast
Q9ZNX1	NAD-dependent isocitrate dehydrogenase	0.638	Down	0.0097155	LOC107807928	36.9	40.277	50.282	chloroplast
A0A1S3ZV43	uncharacterized protein LOC107790742 isoform X4	0.639	Down	0.0074042	LOC107790742	9.4	38.432	14.409	chloroplast
A0A1S3ZY03	"protein TIC 40, chloroplastic"	0.64	Down	0.00055774	LOC107791726	21.7	48.585	62.194	chloroplast
A0A1S4B7M6	T-complex protein 1 subunit zeta 1	0.64	Down	0.0027445	LOC107805339	16.6	58.905	17.011	cytoplasm
A0A1S3Z7S7	Aminomethyltransferase	0.641	Down	0.000139973	LOC107783755	74.6	44.192	236.58	mitochondria
A0A1S4C0U2	Ferredoxin	0.641	Down	0.034224	LOC107813963	27.7	16.292	60.816	chloroplast
A0A1S3YD74	Peptide-methionine (R)-S-oxide reductase	0.642	Down	0.0028987	LOC107774813	37.4	21.94	17.433	chloroplast
A0A1S4APB2	"protein TIC 22, chloroplastic-like"	0.642	Down	0.017919	LOC107799872	22.9	31.471	10.297	chloroplast
A0A1S4APT5	50S ribosomal protein L31	0.642	Down	4.4931e-05	LOC107799884	55	14.576	175.14	chloroplast
A0A1S4C8L1	40S ribosomal protein S18-like	0.642	Down	0.0111848	LOC107816127	26.3	17.523	19.938	cytoplasm
A0A1S4B0H5	"nifU-like protein 1, chloroplastic"	0.643	Down	0.026181	LOC107803163	23.1	23.429	13.725	chloroplast
A0A1S4B594	uncharacterized protein LOC107804697	0.644	Down	0.020175	LOC107804697	21	17.445	14.709	chloroplast
A0A1S4APB5	Acetolactate synthase	0.645	Down	0.039061	LOC107799742	18.4	67.269	18.781	chloroplast
A0A1S4D6G2	"glutamate-1-semialdehyde 2,1-aminomutase, chloroplastic"	0.645	Down	0.0020753	LOC107826543	44.4	50.969	152.09	chloroplast
A0A1S3Y0G0	early nodulin-like protein 1	0.647	Down	0.00143989	LOC107770784	11.7	19.572	4.3284	chloroplast
A0A1S3ZB40	flowering locus K homology domain-like	0.648	Down	0.0038207	LOC107784948	11	55.298	12.789	cytoplasm
A0A1S4DJH3	Ribosomal protein	0.648	Down	0.043538	LOC107830403	27.3	24.693	9.1974	cytoplasm
A0A1S3YTC2	"proline--tRNA ligase, chloroplastic/mitochondrial-like"	0.649	Down	0.0042352	LOC107779488	32.2	60.988	156.49	mitochondria
L0SS91	Catalase	0.649	Down	0.038542	cat1	60	56.847	233.2	peroxisome
A0A1S3XI75	"4-hydroxy-3-methylbut-2-enyl diphosphate reductase, chloroplastic-like"	0.65	Down	0.02234	LOC107765472	27.5	51.827	95.008	cytoplasm
A0A1S4ADU3	Protein disulfide-isomerase	0.65	Down	0.0039363	LOC107796387	14.5	65.265	10.227	endoplasmic reticulum
A0A1S3ZI39	Cysteine synthase	0.651	Down	0.0129042	LOC107787097	23.2	39.41	22.94	mitochondria
Q8LSZ2	NADPH-protochlorophyllide oxidoreductase	0.651	Down	0.00038089	POR2	47.1	43.317	107.78	chloroplast
A0A1S3XNJ1	protein HOTHEAD-like	0.652	Down	0.00097906	LOC107767080	4.3	65.493	3.026	nucleus
A0A1S3ZWT7	"psbP domain-containing protein 1, chloroplastic-like"	0.652	Down	0.00046376	LOC107791372	28	39.296	25.485	chloroplast
A0A1S4A6S4	"phosphoglucomutase, cytoplasmic-like"	0.654	Down	2.0604e-05	LOC107794375	49.7	63.072	178.52	cytoplasm
A0A1S3XZB0	Pyruvate dehydrogenase E1 component subunit alpha	0.655	Down	0.00045668	LOC107770390	15.4	47.835	26.575	chloroplast
A0A1S4AZS0	Pyruvate kinase	0.655	Down	0.00190241	LOC107803087	33.8	57.54	212.7	cytoplasm
Q9XQP4	NAD-malate dehydrogenase	0.655	Down	0.0047952	LOC107821463	51.2	43.306	116	chloroplast
A0A1S3Y0T4	elongation factor 2	0.657	Down	2.4257e-07	LOC107770769	41.9	94.016	323.31	cytoplasm
A0A1S3ZTJ9	Chorismate synthase	0.657	Down	0.00041948	LOC107790266	29.7	47.849	22.974	chloroplast
A0A1S4A374	dynamin-related protein 3A-like	0.657	Down	0.0071953	LOC107793317	3.8	91.422	5.282	nucleus
A0A1S4AKG1	"UDP-sulfoquinovose synthase, chloroplastic-like"	0.658	Down	0.000144568	LOC107798632	33.1	53.459	145.14	chloroplast
A0A1S4D5F8	Proteasome subunit beta type	0.658	Down	0.0033383	LOC107826209	45.1	29.395	49.503	cytoskeleton
A0A1S3YEX0	"sedoheptulose-1,7-bisphosphatase, chloroplastic-like"	0.659	Down	0.042284	LOC107775549	38.2	42.508	25.359	chloroplast
A0A1S3YLL8	"chaperone protein ClpB3, chloroplastic-like"	0.659	Down	0.000103601	LOC107777392	28.4	109.71	87.135	chloroplast
A0A1S4D4V1	"ferredoxin-thioredoxin reductase, variable chain-like"	0.659	Down	0.043057	LOC107825900	19.5	18.028	9.2752	chloroplast
A0A1S4BE22	"histidinol dehydrogenase, chloroplastic-like"	0.66	Down	0.0187762	LOC107807270	14.6	52.915	16.137	chloroplast
A0A1S4BUI0	beta-glucosidase 44-like	0.66	Down	0.030422	LOC107811992	17.1	59.354	15.412	vacuolar membrane
A0A1S4DDY8	"NAD(P)H-quinone oxidoreductase subunit M, chloroplastic-like"	0.66	Down	0.016783	LOC107828798	27.1	24.135	16.846	chloroplast
A0A1S3ZH83	"peptidyl-prolyl cis-trans isomerase CYP38, chloroplastic"	0.664	Down	0.00130122	LOC107786804	49.1	48.977	156.23	chloroplast
A0A1S3ZEB9	60S acidic ribosomal protein P0	0.665	Down	0.0110009	LOC107785919	18.7	34.186	86.248	cytoplasm
A0A1S4C004	Dihydrolipoyl dehydrogenase	0.665	Down	0.026162	LOC107813704	16.9	53.44	4.0431	mitochondria
A0A1S4AAS9	V-type proton ATPase subunit E-like	0.666	Down	0.0026355	LOC107795598	30.3	27.653	48.449	cytoplasm
A0A1S4CLZ9	Elongation factor Tu	0.666	Down	0.0009216	LOC107820323	60.6	52.688	323.31	chloroplast
A0A1S4D4R5	"thioredoxin Y1, chloroplastic-like"	0.666	Down	0.0066359	LOC107825989	27.6	19.116	49.081	chloroplast
A0A1S4D251	"ribosome-recycling factor, chloroplastic-like"	1.505	Up	0.0026559	LOC107825140	21.9	29.765	21.381	chloroplast
A0A1S4D6R7	Glucose-1-phosphate adenylyltransferase	1.506	Up	0.0113552	LOC107826565	26.7	58.366	76.214	chloroplast
A0A1S3X559	Adenosylhomocysteinase	1.512	Up	2.2029e-05	LOC107761175	63.1	53.143	202.42	cytoplasm
A0A1S4AET6	Proteasome subunit alpha type	1.52	Up	0.048461	LOC107796873	53.6	25.645	109.69	cytoplasm
A0A1S4D955	"Succinate--CoA ligase [ADP-forming] subunit beta, mitochondrial"	1.521	Up	0.00059924	LOC107827369	41.6	45.203	89.572	mitochondria
A0A1S3Z5U6	"ribosome-binding factor PSRP1, chloroplastic-like"	1.526	Up	0.020563	LOC107783393	27.6	33.88	40.672	chloroplast
A0A1S4CQG1	V-type proton ATPase subunit D-like	1.527	Up	0.0096972	LOC107821573	30.1	28.894	14.7	chloroplast
A0A1S3ZFE6	Catalase	1.53	Up	0.0082996	LOC107786140	65.2	56.852	268.42	cytoplasm
A0A1S4AQ32	14 kDa zinc-binding protein-like	1.531	Up	0.0099756	LOC107800041	31.6	17.591	6.9266	cytoplasm
A0A1S3XB16	spermidine synthase isoform X2	1.532	Up	0.0033022	LOC107763093	10.5	34.441	5.1658	cytoskeleton
A0A1S3X2Y6	uncharacterized protein LOC107760618 isoform X2	1.539	Up	0.031617	LOC107760618	16.9	8.5856	6.2942	cytoplasm
A0A1S3ZTX1	Superoxide dismutase [Cu-Zn]	1.544	Up	0.0146634	LOC107790449	45.4	15.205	23.911	cytoplasm
A0A1S4DK66	aspartic proteinase-like	1.561	Up	0.0072815	LOC107830673	12.5	55.596	18.468	vacuolar membrane
Q76MF3	Calmodulin NtCaM11	1.562	Up	0.0109186	NtCaM3	81.9	16.848	119.09	nucleus
A0A1S3X1G1	glycine-rich RNA-binding protein GRP1A-like isoform X2	1.564	Up	0.00169611	LOC107760024	43.2	12.125	33.067	mitochondria
A0A1S3XWU4	uncharacterized protein LOC107769471	1.567	Up	0.00152376	LOC107769471	36.2	41.167	46.036	vacuolar membrane
A0A1S3YIG1	enolase-like	1.569	Up	0.0020366	LOC107776643	75	47.84	323.31	cytoplasm
A0A1S3ZQ83	DNA-damage-repair/toleration protein DRT100-like	1.571	Up	0.00114278	LOC107789149	36.4	40.015	63.172	chloroplast
A0A1S4CT85	binding partner of ACD11 1-like	1.571	Up	0.0045847	LOC107822317	20.9	29.563	12.956	cytoplasm
Q9FSF6	60S ribosomal protein L11-1-like (Fragment)	1.576	Up	0.0059014	rbl11-like	22.1	20.774	22.227	cytoplasm
A0A1S4A4C6	uncharacterized oxidoreductase At4g09670-like	1.583	Up	0.020517	LOC107793596	13.7	40.086	26.173	chloroplast
A0A1S4CV80	protein EXORDIUM-like 2	1.586	Up	0.039264	LOC107822785	26.2	32.105	25.016	chloroplast
A0A1S4BM72	"dihydropyrimidine dehydrogenase (NADP(+)), chloroplastic-like"	1.587	Up	0.0079982	LOC107809767	18.9	46.984	39.988	cytoplasm
A0A1S3Y462	"2-oxoglutarate dehydrogenase, mitochondrial-like"	1.591	Up	0.008281	LOC107772051	16.9	115.64	30.955	mitochondria
A0A1S3YHI6	GATA type zinc finger protein asd-4-like	1.591	Up	0.0023233	LOC107776224	35.5	21.563	100.16	mitochondria
A0A1S3ZI12	peptide-N4-(N-acetyl-beta- glucosaminyl)asparagine amidase A-like	1.596	Up	0.00187799	LOC107786892	6.9	64.364	11.46	chloroplast
A0A1S3YT33	fasciclin-like arabinogalactan protein 2	1.602	Up	0.00070428	LOC107779390	46.2	43.81	155.56	chloroplast
A0A1S3Y892	Pyruvate kinase	1.603	Up	0.0023753	LOC107773422	35.1	57.418	202.34	cytoplasm
A0A0R4X9V9	Mannose-binding lectin	1.606	Up	0.0062394	MBL3	30.2	33.717	118.49	chloroplast
A0A1S4CFC8	lecithin-cholesterol acyltransferase-like 1	1.606	Up	0.039323	LOC107818357	11.5	48.156	6.1501	extracellular
A0A1S4CJX9	glutathione S-transferase T1-like	1.606	Up	0.016417	LOC107819594	25.8	26.533	10.78	mitochondria
A0A1S3XQA4	Coatomer subunit delta	1.611	Up	0.0148841	LOC107767589	20.2	58.056	32.453	chloroplast
A0A1S4A9M0	"uncharacterized protein At1g32220, chloroplastic-like isoform X2"	1.612	Up	0.00133663	LOC107795245	28.8	32.757	52.046	chloroplast
A0A1S3X6G9	calreticulin-like isoform X1	1.622	Up	0.00044387	LOC107761714	38.9	48.788	220.12	chloroplast
A0A1S4C159	Alpha-mannosidase	1.634	Up	0.00076429	LOC107814068	15.6	105.02	51.676	endoplasmic reticulum
A0A1S3YD39	NADH dehydrogenase [ubiquinone] 1 beta subcomplex subunit 9-like	1.646	Up	0.00081791	LOC107774984	47.1	13.837	9.559	cytoplasm
A0A1S3ZM21	Aldose 1-epimerase	1.646	Up	0.020996	LOC107788424	21.1	39.116	10.071	vacuolar membrane
A0A1S3ZAU1	glycine-rich RNA-binding protein-like	1.65	Up	0.0059167	LOC107784861	46.1	16.745	44.418	nucleus
A0A1S4AF86	aldehyde dehydrogenase family 7 member B4-like	1.656	Up	0.00134093	LOC107796971	25.8	54.596	33.082	cytoplasm
A0A1S4DJT1	subtilisin-like protease SBT3.4	1.672	Up	0.0104445	LOC107830546	45.6	12.393	15.284	extracellular
O24132	Annexin	1.673	Up	0.0025838	X671	39.8	35.949	68.298	cytoplasm
A0A1S4ASM7	Aspartate aminotransferase	1.674	Up	0.00126105	LOC107800998	51.8	44.824	37.13	chloroplast
A0A0K2GN10	Glyceraldehyde-3-phosphate dehydrogenase	1.676	Up	0.032545	GAPC1	49.9	36.702	20.825	cytoplasm
A0A1S4BWG5	"30S ribosomal protein S13, chloroplastic-like"	1.676	Up	0.044699	LOC107812601	25.6	18.775	9.0215	chloroplast
A0A1S3YXC6	uncharacterized protein LOC107780879 isoform X4	1.681	Up	0.0178826	LOC107780879	11.7	81.044	11.282	nucleus
A0A0A8WJI1	Aquaporin PIP2 7b	1.696	Up	0.016104	LOC107826207	19.4	30.471	39.631	plasma membrane
A0A1S4BDC1	probable protein disulfide-isomerase A6	1.698	Up	0.0073182	LOC107807082	35.4	39.483	28.187	chloroplast
A0A1S4A034	protein FLX-like 3 isoform X2	1.704	Up	0.00134447	LOC107792302	9	30.721	4.7417	mitochondria
A0A1S3YV19	Glyceraldehyde-3-phosphate dehydrogenase	1.71	Up	0.0030792	LOC107780142	52.4	42.669	323.31	chloroplast
V9TLJ9	12-oxophytodienoate reductase 1	1.727	Up	0.0012576	OPR1	16.7	41.926	27.402	cytoskeleton
A0A1S3WYR5	extensin-like isoform X2	1.728	Up	8.1505e-05	LOC107759431	32.9	36.868	22.693	nucleus
A0A1S3ZUX0	Thioredoxin	1.729	Up	0.0091225	LOC107790674	55.3	13.67	22.375	chloroplast
A0A1S4DJS1	cathepsin B-like	1.731	Up	0.009338	LOC107830479	39.2	39.274	47.838	extracellular
A0A1S3XXV7	WW domain-binding protein 2-like	1.732	Up	0.0179784	LOC107769958	23.6	22.211	7.039	cytoplasm
A0A1S3YMF9	protein transport protein SEC13 homolog B	1.736	Up	0.041577	LOC107777830	13.9	32.533	7.9432	chloroplast
A0A1S4C1K4	"ATP synthase subunit O, mitochondrial-like"	1.74	Up	0.000175931	LOC107814191	38.7	26.403	43.52	chloroplast
A0A1S4ALM3	ubiquitin-40S ribosomal protein S27a-like	1.745	Up	0.00176382	LOC107799069	35.3	17.819	24.197	cytoplasm
A0A1S4DFX8	kynurenine formamidase-like	1.749	Up	0.0046777	LOC107829293	20.3	33.377	13.641	chloroplast
A0A1S4ALW6	"calvin cycle protein CP12-1, chloroplastic-like"	1.768	Up	0.00089937	LOC107799104	47.7	14.258	93.088	chloroplast
P30360	Probable cinnamyl alcohol dehydrogenase 2	1.77	Up	0.0063998	CAD19	24.9	38.76	23.164	cytoplasm
A0A1S3Z6B3	cathepsin B-like	1.774	Up	0.0055363	LOC107783298	37.6	39.144	28.657	extracellular
A0A1S4AAX6	subtilisin-like protease SBT1.4	1.775	Up	0.0024356	LOC107795648	14.7	82.589	50.639	extracellular
A0A1S4A416	14-3-3 protein 9-like	1.786	Up	0.00197996	LOC107793523	38.7	29.486	78.555	nucleus
A0A1S4BCN7	"probable plastid-lipid-associated protein 4, chloroplastic"	1.807	Up	0.0129615	LOC107806876	30.3	27.23	20.392	chloroplast
A0A1S3Z1Y6	Nucleoside diphosphate kinase	1.815	Up	0.00022391	LOC107782115	32.7	18.188	18.727	cytoplasm
A0A1S4CFG1	mitochondrial outer membrane protein porin of 36 kDa-like	1.82	Up	0.0119771	LOC107818419	41.3	29.347	14.144	cytoplasm
A0A1S4A3T4	40S ribosomal protein S21	1.825	Up	0.031837	LOC107793454	71.1	9.2944	99.013	mitochondria
A0A1S3X211	cysteine proteinase 15A-like	1.838	Up	0.0053044	LOC107760226	20.3	40.259	40.369	extracellular
A0A1S4BE26	"probable ATP synthase 24 kDa subunit, mitochondrial"	1.842	Up	0.00121732	LOC107807235	47.1	27.583	40.639	mitochondria
A0A1S4BS12	MLP-like protein 423	1.849	Up	0.0021351	LOC107811017	51.3	16.848	19.739	chloroplast
Q6Q8A5	"Hexokinase-2, chloroplastic"	1.854	Up	0.0041245	HXK2	12.6	53.996	9.5114	chloroplast
A0A1S4DJ12	"Succinate--CoA ligase [ADP-forming] subunit alpha, mitochondrial"	1.863	Up	0.021002	LOC107830273	34	35.25	61.684	chloroplast
A0A1S4DPW9	60S ribosomal protein L22-3-like	1.869	Up	0.021279	LOC107832173	36.3	14.004	4.6285	nucleus
Q1W375	Phosphomannomutase	1.869	Up	0.0130418	---	45.6	28.575	68.675	cytoplasm
A0A1S4B6C0	transaldolase-like	1.876	Up	0.00100072	LOC107804952	9.7	48.522	7.5977	chloroplast
G9MD86	Heat shock protein 90	1.906	Up	0.000157499	NtHsp90er-1	29	93.156	65.643	endoplasmic reticulum
A0A1S3Y949	40S ribosomal protein S19-3	1.911	Up	0.0163165	LOC107773605	39.2	16.006	30.33	mitochondria
A0A1S4B7N5	"polyphenol oxidase E, chloroplastic-like"	1.914	Up	0.00026066	LOC107805360	18.6	66.903	43.93	chloroplast
A0A1S4B1Z6	low-temperature-induced cysteine proteinase-like	1.922	Up	0.0050379	LOC107803625	24.5	51.773	99.922	extracellular
A0A1S3Y1V1	"50S ribosomal protein L18, chloroplastic"	1.95	Up	0.0046557	LOC107771278	25.9	17.984	19.62	chloroplast
A0A1S4A196	Peptidyl-prolyl cis-trans isomerase	1.979	Up	0.0015378	LOC107792692	64	18.103	107.4	cytoplasm
A0A1S4CPH6	Dirigent protein	1.986	Up	0.00065806	LOC107821072	13.3	20.956	9.4946	extracellular
A0A1S4A648	Xyloglucan endotransglucosylase/hydrolase	1.992	Up	1.75436e-05	LOC107794176	45.9	33.207	169.58	vacuolar membrane
A0A1S4BDE5	probable glutathione S-transferase	2.002	Up	0.00059543	LOC107807101	22.4	25.571	14.385	cytoplasm
Q07090	Thioredoxin H-type 2	2.025	Up	0.0147777	---	47.5	13.047	45.027	cytoplasm
A0A1S4BUQ3	DNA-damage-repair/toleration protein DRT100-like	2.026	Up	0.00031586	LOC107812102	25.8	39.127	10.167	extracellular
A0A1S3YWW9	subtilisin-like protease SBT1.4	2.028	Up	0.00150372	LOC107780325	13.1	82.418	50.608	extracellular
A0A1S3ZK42	osmotin-like protein	2.047	Up	0.0060826	LOC107787812	29.7	28.878	21.678	extracellular
A0A1S4AVA3	expansin-like A2	2.117	Up	0.000140735	LOC107801681	15.2	28.442	16.893	chloroplast
A0A1S3XB52	cyprosin-like	2.128	Up	0.00159796	LOC107763186	20.8	55.177	30.442	chloroplast
A0A1S4D5Y3	"1,4-alpha-glucan-branching enzyme-like"	2.129	Up	0.0187959	LOC107826241	14.4	98.286	15.694	chloroplast
A0A1S4AQU2	"glycine-rich RNA-binding protein 2, mitochondrial-like"	2.132	Up	0.003736	LOC107800467	41.7	15.161	50.332	chloroplast
A0A1S4BAR7	Malic enzyme	2.139	Up	0.023736	LOC107806354	29.9	43.493	41.984	cytoplasm
A0A1S3WZZ3	alpha-glucosidase-like	2.144	Up	0.0194818	LOC107759721	13	102.07	24.878	chloroplast
A0A1S4B1Q8	"CBS domain-containing protein CBSX1, chloroplastic-like"	2.183	Up	0.000122036	LOC107803496	27.5	26.191	21.126	chloroplast
A0A1S3XU47	Glutamate dehydrogenase	2.205	Up	0.044658	LOC107768764	23.1	44.794	9.0172	mitochondria
A0A1S3WZJ6	"Starch synthase, chloroplastic/amyloplastic"	2.217	Up	5.5808e-05	LOC107759522	36.6	67.256	98.083	chloroplast
A0A1S3YHX9	subtilisin-like protease SBT1.4	2.255	Up	0.027181	LOC107776198	14	82.298	4.9799	chloroplast
E3W9P7	Putative PR-10 type pathogenesis-related protein	2.263	Up	0.00060364	NtSN1b	31.5	16.568	28.18	cytoplasm
A0A1S3ZVW5	basic endochitinase-like	2.264	Up	0.0138624	LOC107790992	44.2	16.82	25.574	chloroplast
A0A1S3Y4Y6	calnexin homolog 1-like	2.27	Up	0.0025228	LOC107772248	13.7	60.999	16.327	endoplasmic reticulum
A0A1S3WXP6	probable methyltransferase PMT3	2.295	Up	0.0169962	LOC107759039	3.9	70.254	2.7569	cytoplasm
A0A1S4CK04	ATP synthase subunit beta	2.297	Up	0.001422	LOC107819718	72.1	59.812	41.137	mitochondria
A0A1S4ARY6	isoflavone reductase homolog	2.355	Up	0.00034168	LOC107800585	23.7	33.893	13.16	cytoplasm
A0A1S4BG88	14 kDa proline-rich protein DC2.15-like	2.401	Up	0.026282	LOC107807939	32.6	13.147	10.663	extracellular
Q8S939	Putative multiprotein bridging factor 1	2.443	Up	0.048339	NtMBF1a	41.4	15.326	13.421	nucleus
A0A1S4CJV9	Histone H2A	2.452	Up	0.0054779	LOC107819600	29.8	16.002	8.3713	nucleus
A0A1S4BYA3	uncharacterized protein LOC107813122	2.476	Up	1.90107e-05	LOC107813122	34.5	29.014	17.432	nucleus
A0A1S4AAR5	non-specific lipid transfer protein GPI-anchored 2-like	2.512	Up	0.0059393	LOC107795545	13.5	19.703	28.933	extracellular
A0A1S4A5C7	phosphoprotein ECPP44-like	2.563	Up	0.00192207	LOC107793843	20.7	24.605	148.17	nucleus
A0A1S3ZHQ7	Proteasome subunit alpha type	2.606	Up	0.00048345	LOC107786909	35.3	27.22	51.688	cytoskeleton
A0A1S4C9Q1	probable calcium-binding protein CML13	2.607	Up	0.00071712	LOC107816741	41.5	16.538	7.4676	cytoplasm
A0A1S4BDA7	"2-Cys peroxiredoxin BAS1, chloroplastic"	2.699	Up	0.031742	LOC107807034	53	29.781	296.8	chloroplast
A0A1S4BU36	probable polygalacturonase	2.749	Up	0.0124223	LOC107811919	15.6	50.082	16.673	chloroplast
A0A1S4CEH0	"ATP synthase subunit delta', mitochondrial-like"	2.776	Up	0.00066327	LOC107817974	26.5	21.399	5.106	mitochondria
A0A1S4CZK4	polygalacturonase inhibitor-like	2.807	Up	1.82765e-05	LOC107824195	24.9	37.671	22.942	chloroplast
A0A1S4A3V7	"2-Cys peroxiredoxin BAS1, chloroplastic-like"	2.829	Up	0.0021414	LOC107793503	54.3	29.359	210.96	chloroplast
P24091	Endochitinase B	2.863	Up	0.000121412	CHN50	27.5	34.721	153.81	extracellular
A0A1S3ZZL0	enolase-like	2.871	Up	0.00039967	LOC107792078	71.2	47.861	11.309	cytoplasm
A0A1S3Z028	"electron transfer flavoprotein subunit beta, mitochondrial-like"	2.873	Up	0.005036	LOC107781581	23.5	27.586	13.004	cytoplasm
A0A1S3Z5T3	cathepsin B-like	2.937	Up	0.00066057	LOC107783297	41.2	39.585	42.108	extracellular
A0A1S4B1I2	Superoxide dismutase	2.971	Up	0.00145567	LOC107803567	15.8	25.585	77.778	mitochondria
A0A1S3XTH4	basic form of pathogenesis-related protein 1-like	2.983	Up	7.5712e-05	LOC107768378	13.4	20.134	33.073	chloroplast
A0A1S3Z6X4	ubiquitin receptor RAD23c-like	3.035	Up	0.0153168	LOC107783652	25.6	38.992	31.413	cytoplasm
A0A1S4A4A9	probable methyltransferase PMT26	3.065	Up	0.0383	LOC107793631	11.2	85.475	7.8904	chloroplast
A0A1S4D181	"triose phosphate/phosphate translocator, chloroplastic"	3.095	Up	0.0127799	LOC107824785	8.7	43.673	9.5993	chloroplast
A0A1S4DBS8	secoisolariciresinol dehydrogenase-like	3.225	Up	0.00035612	LOC107827949	18.8	30.972	24.069	cytoplasm
Q08196	Cysteine-rich extensin-like protein-3	3.31	Up	2.1786e-05	LOC107787895	12.1	18.247	5.1712	extracellular
A0A1S4DBQ6	Glyceraldehyde-3-phosphate dehydrogenase	3.313	Up	8.0772e-05	LOC107828122	74.1	37.007	323.31	cytoplasm
A0A1S4D531	"NADH dehydrogenase [ubiquinone] flavoprotein 1, mitochondrial"	3.474	Up	0.014456	LOC107826059	3.9	53.613	3.4587	mitochondria
A0A1S4CR54	"photosystem I reaction center subunit VI-1, chloroplastic-like"	3.508	Up	7.8546e-05	LOC107821676	53.8	15.308	89.699	chloroplast
A0A1S3WYW8	intracellular ribonuclease LX-like	3.658	Up	2.5521e-07	LOC107759406	15.8	26.756	4.9151	extracellular
A0A1S4B7I9	V-type proton ATPase subunit G	3.769	Up	0.0171813	LOC107805274	55.5	12.304	289.85	chloroplast
A0A1S4A2D0	nuclear transport factor 2-like	3.996	Up	0.00053975	LOC107793005	34.1	13.69	31.505	nucleus
A0A1S4C1T9	Peroxidase	4.03	Up	3.7494e-05	LOC107814252	30	38.666	71.424	chloroplast
A0A1S3YU20	calreticulin-3-like isoform X2	4.192	Up	0.00023756	LOC107779794	20	45.446	55.376	cytoplasm
A0A1S3YRT4	Glycine cleavage system H protein	4.204	Up	0.0021605	LOC107778948	32.7	17.399	101.09	mitochondria
A0A1S4AP54	non-specific lipid-transfer protein-like 1	4.259	Up	3.7987e-06	LOC107799624	34.4	13.776	11.436	cytoplasm
A0A1S4C3P6	lichenase	5.246	Up	0.00032376	LOC107814806	29.2	40.594	22.952	chloroplast
A0A1S3ZNA8	repetitive proline-rich cell wall protein 1-like	5.342	Up	0.0167766	LOC107788809	12.1	28.956	15.427	extracellular
A0A1S4BCV5	"superoxide dismutase [Cu-Zn], chloroplastic"	5.602	Up	0.0191565	LOC107806960	43.2	22.538	135.81	chloroplast
A0A1S4CHM7	glycine-rich RNA-binding protein-like	6.723	Up	1.7013e-05	LOC107818947	31.1	14.754	8.9263	nucleus
A0A1S4CRR0	non-specific lipid transfer protein GPI-anchored 1-like	7.547	Up	4.9845e-06	LOC107821855	33.1	14.836	18.329	chloroplast
A0A1S3XRM3	"oxygen-evolving enhancer protein 3-2, chloroplastic-like"	12.16	Up	0.0120437	LOC107767928	28.1	24.188	40.58	chloroplast
A0A0A8WK75	Aquaporin PIP2 6b	23.386	Up	9.7693e-05	LOC107815182	21.9	30.387	30.119	plasma membrane
P17514	Acidic endochitinase Q	48.587	Up	0.008995	---	39.9	27.632	147.39	nucleus
