# Supplementary material for: Comparative proteomic analysis of Nicotiana benthamiana plants under Chinese wheat mosaic virus infection
Source: BMC Plant Biol. 2021 Jan 19;21:51. doi: 10.1186/s12870-021-02826-9 (PMC7816467; doi:10.1186/s12870-021-02826-9)
Supplement: Supplementary file 6 — Additional file 6: Table S4. Basic information of selected DEPs for RT-qPCR validation. [file 12870_2021_2826_MOESM6_ESM.xlsx]

## Sheet: Sheet1
	Table S4 Basic information of selected DEPs and their corresponding genes for RT-qPCR validation
	Protein accession number	Protein description	Infected/Mock Ratio	Infected/Mock P value	Corresponding genes short names	Corresponding genes accession
	A0A1S3Z4M4	"peroxisomal 2,4-dienoyl-CoA reductase"	0.209	0.017036	DECR	XM_016603860
	A0A1S4DEH2	"cell division protein FtsZ homolog 2-1, chloroplastic-like"	0.266	0.0090818	FtsZ	XM_016656262
	A0A1S4AH78	Zeaxanthin epoxidase, chloroplastic	0.267	0.0031568	ABA1	XM_016620556
	Q0PWS6	"Chlorophyll a-b binding protein, chloroplastic"	0.279	7.8452e-05	Lhcb6	XM_016614219
	A0A1S3XJT2	xanthoxin dehydrogenase-like	0.293	0.00075896	ABA2	XM_016584441
	A0A1S3YRT4	Glycine cleavage system H protein	4.204	0.0021605	GCSH	XM_016599276
	A0A1S4C3P6	lichenase	5.246	0.00032376	Lichense	XM_016640264
	A0A1S3ZNA8	repetitive proline-rich cell wall protein 1-like	5.342	0.0167766	PRP1	XM_016599276
	A0A1S4BCV5	"superoxide dismutase [Cu-Zn], chloroplastic"	5.602	0.0191565	SOD1	XM_016631233
	A0A1S4CHM7	glycine-rich RNA-binding protein-like	6.723	1.7013e-05	GRP	XM_016645028
