# Supplementary material for: Comparative proteomic analysis of Nicotiana benthamiana plants under Chinese wheat mosaic virus infection
Source: BMC Plant Biol. 2021 Jan 19;21:51. doi: 10.1186/s12870-021-02826-9 (PMC7816467; doi:10.1186/s12870-021-02826-9)
Supplement: Supplementary file 10 — Additional file 10: Table S5. Primers used in this study. [file 12870_2021_2826_MOESM10_ESM.xlsx]

## Sheet: Sheet1
	Table S5 The primers used in this study
	Primer name	Primer sequence (5' to 3')	Descriptions
	MP-F	ATGCAGAGATGGCTAACAAAGG	RT-PCR of CWMV MP gene
	MP-R	AGTGATGTCTGGTTGTCCACT
	CP-F	CGCTGCGCTGGATAGGTTCAG	RT-qPCR of CWMV CP gene
	CP-R	GAAGCGTTTACTCCGTGAGAA
	NbActin-F	AGGCTGTTCTTTCCCTCTATGC	RT-qPCR of NbActin
	NbActin-R	CAACTTCTCCTTCACATCCCTAAC
	NbABA1-Fa	CGCGGATCCCATCCATCAACTTCAGCT	TRV:NbABA1 construction
	NbABA1-Rb	TCCCCCGGGTCTCTCAAATACCAACAC
	NbABA2-Fa	CGCGGATCCCGGTGATGACCAAAGTGC	TRV:NbABA2 construction
	NbABA2-Rb	TCCCCCGGGCCAGCAATAGCACTTGCT
	qNbGCSH-F	ATGGCTCTGAGAATGTGGGCT	RT-qPCR of NbGCSH
	qNbGCSH-R	TTTCAACAGCTCCGAAACTG
	qNbLichenase-F	GGCTGCTATTATACTGCTAGG	RT-qPCR of NbLichenase
	qNbLichenase-R	CAATGTTTTGGAGATCTGAA
	qNbPRP2-F	GTCTTCTTTTCATTTCCATGCTT	RT-qPCR of NbPRP1
	qNbPRP2-R	TAACTGGTGGAACAACAGGTG
	qNbSOD1-F	ATCCATGGCCGCCCACACAA	RT-qPCR of NbSOD1
	qNbSOD1-R	GTGAAGGAGAGGGGTTGGTGT
	qNbGrp-F	GGCTGAAGTAGAATACAGTTG	RT-qPCR of NbGRP
	qNbGrp-R	TCCTTAAAGGTAACAAAGCC
	qNbDECR-F	TCGGCCTTGAGATCTCTACTC	RT-qPCR of NbDECR
	qNbDECR-R	CGTCACCCTCAAAGCCAATTGC
	qNbFtsZ-F	TCAGCTATGTGTATGCCTCCT	RT-qPCR of NbFtsZ
	qNbFtsZ-R	AGAAATGAGTCTTTACTTTGAT
	qNbABA1-F	GCTTTAGAGCGTGCTACCGA	RT-qPCR of NbABA1
	qNbABA1-R	AGACCCAATAGTGCAAGGTGT
	qNbLhcb6-F	GGCCACCACATCTGCCGCAGT	RT-qPCR of NbLhcb6
	qNbLhcb6-R	GAGCCATCGAGCCACTCAGGGT
	qNbABA2-F	AAGCATGCTATTTCCGGACT	RT-qPCR of NbABA2
	qNbABA2-R	AGTGAGGCAGGCTCAATCC
	qNbNCED3-F	CGCCGTTAGCTTAGAGGTTGA	RT-qPCR of NbNCED3
	qNbNCED3-R	TACGGAACCCTTGACGGAAGT
	qNbAAO3-F	TGCAACAAGAGCAGCCGTTA	RT-qPCR of NbAAO3
	qNbAAO3-R	TGAAGCAGACTCGTCGAGCTT
	qNbPYL6-F	TAAGTGATGCAACCTCTCCGC	RT-qPCR of PYL6
	qNbPYL6-R	TCCAAAACCCTTCCGGACA
	qNbABI5-F	ACGTGCTTCTGACACTGAGG	RT-qPCR of NbABI5
	qNbABI5-R	TGCCTGCACAAAAGTGAACG
	qNbRAB18-F	GGTGGTTGCTGCTCATGAAAC	RT-qPCR of NbRAB18
	qNbRAB18-R	AGCTCCATCTCGTGCACAGTT
